# Supplementary material for: Correction: Transcriptional Orchestration of the Global Cellular Response of a Model Pennate Diatom to Diel Light Cycling under Iron Limitation
Source: PLoS Genet. 2017 Mar 29;13(3):e1006688. doi: 10.1371/journal.pgen.1006688 (PMC5371279; doi:10.1371/journal.pgen.1006688)
Supplement: S1 Dataset — (XLSX) [file pgen.1006688.s001.xlsx]

## Sheet: S1 Dataset
S1 Dataset. Active transcriptome and assignment of genes to WGCNA modules and response types.
Columns A-B: Gene model identifiers, Phatr3 protein identifier (Phatr3 PID), alternate Phatr3 protein ID (Phatr3_AltID used for read mapping)
Columns C-H: Expression Pattern Response including WGCNA module assignment (Module_Color) with genes plotted in Fig 3 specified, Description = genes with annotations functionally assigned to S-phase or M-phase, Response Type assignment by either Skillings-Mack or EdgeR (LiUP = upregulated during the light, DaUP = upregulated during the dark, LoFe-UP = upregulated at low Fe (20pM Fe' + 40pM Fe'), …
Columns I-V: Transmembrane domain predictions (Nr Transmembrane domains), predicted targeting, and functional annotations
Columns W-BF: Replicate-averaged RPKM and standard deviation
Columns BG-DC: Individual experiment Phatr3 RPKM
																						RPKM Average																		RPKM Standard Deviation
Phatr3 PID	Phatr3 Alt ID	Module_Color	Description	Response Type: Skillings-Mack	Response Type: EdgeR	Iron Depl. vs. Iron Repl.	Light vs. Dark	Nr Transmembrane domains	Predicted targeting	GO Description	Kegg Description	KO Description	KO Pathway	Pfam ID	Pfam Description	KOG ID	pt3_KOG_group	KOG class	pt3_KOG_desc	kog_phatr	pt3_TIGRFams_desc	L_10AM	L_2PM	L_6PM	L_10PM	L_2AM	L_6AM	M_10AM	M_2PM	M_6PM	M_10PM	M_2AM	M_6AM	H_10AM	H_2PM	H_6PM	H_10PM	H_2AM	H_6AM	L_10AM	L_2PM	L_6PM	L_10PM	L_2AM	L_6AM	M_10AM	M_2PM	M_6PM	M_10PM
Phatr3_J10005	303306	turquoise		LiUP	LiUP	1.24688	1.3405	0	other localisation		hypothetical protein			PF04127	DNA / pantothenate metabolism flavoprotein	KOG2728	POORLY CHARACTERIZED	General function prediction only	Uncharacterized conserved protein with similarity to phosphopantothenoylcysteine synthetase/decarboxylase	Uncharacterized conserved protein with similarity to phosphopantothenoylcysteine synthetase/decarboxylase (10005)		45.5567	38.2	32.655	20.265	35.06	34.215	44.0367	42.18	25.87	16.71	24.425	38.415	34.294	30.0875	24.12	19.03	24.1467	28.9433	3.6825	6.31706	5.64978	5.2538	5.96798	11.8158	12.8655	4.54914	11.4268	2.74357
Phatr3_J10011	309535	yellow		DaUP		1.09285	0.625586	0	other localisation	cell morphogenesis	hypothetical protein			PF00012||PF06723	Hsp70 protein||MreB/Mbl protein	KOG0100	CELLULAR PROCESSES AND SIGNALING	Posttranslational modification, protein turnover, chaperones	Molecular chaperones GRP78/BiP/KAR2, HSP70 superfamily	Molecular chaperones GRP78/BiP/KAR2, HSP70 superfamily (10011)		59.71	42.93	27.76	64.08	83.02	59.975	62.6567	47.0767	26.275	71.165	74.01	61.41	40.62	45.495	25.22	66.69	71.3767	68.08	16.4596	6.67595	6.2084	13.6189	4.59619	20.6122	5.8186	1.46206	5.32451	4.78711
Phatr3_J10024	301250	yellow		DaUP		1.25012	0.628591	0	other localisation	nucleic acid binding	hypothetical protein; K12898 heterogeneous nuclear ribonucleoprotein F/H	heterogeneous nuclear ribonucleoprotein F/H		PF00076||PF14259	RNA recognition motif. (a.k.a. RRM, RBD, or RNP domain)||RNA recognition motif (a.k.a. RRM, RBD, or RNP domain)	KOG1365	INFORMATION STORAGE AND PROCESSING	RNA processing and modification	RNA-binding protein Fusilli, contains RRM domain	RNA-binding protein Fusilli, contains RRM domain (10024)		132.983	214.1	163.395	119.255	313.075	251.75	141.71	128	99.96	153.26	320.885	265.98	90.106	135.227	147.857	199.393	191.573	175.693	30.0775	57.4043	51.1309	31.6855	5.09824	61.4052	58.5885	33.6467	12.2754	29.2459
Phatr3_J10025	307437	turquoise		LiUP	LiUP	0.942684	2.22478	0	other localisation	histidine biosynthetic process||magnesium ion binding||ATP phosphoribosyltransferase activity||cytoplasm	hypothetical protein; K00765 ATP phosphoribosyltransferase [EC:2.4.2.17]	ATP phosphoribosyltransferase [EC:2.4.2.17]	Histidine metabolism	PF01634||PF08029	ATP phosphoribosyltransferase||HisG, C-terminal domain	KOG2831	METABOLISM	Amino acid transport and metabolism	ATP phosphoribosyltransferase	ATP phosphoribosyltransferase (10025)	"ATP phosphoribosyltransferase||ATP phosphoribosyltransferase, C-terminal domain"	339.717	139.82	119.59	100.28	58.125	45.08	228.043	199.467	89.745	114.66	56.345	46.975	290.444	140.405	64.9167	97.2567	136.763	86.0067	9.91781	29.3983	73.8927	50.1904	7.07814	8.38629	187.225	55.3135	62.5577	43.7558
Phatr3_J10029	307510	turquoise				1.07983	0.992541	0	other localisation	nucleic acid binding	hypothetical protein			PF00076||PF13893||PF14259	RNA recognition motif. (a.k.a. RRM, RBD, or RNP domain)||RNA recognition motif. (a.k.a. RRM, RBD, or RNP domain)||RNA recognition motif (a.k.a. RRM, RBD, or RNP domain)	KOG0120	INFORMATION STORAGE AND PROCESSING	RNA processing and modification	Splicing factor U2AF, large subunit (RRM superfamily)	Splicing factor U2AF, large subunit (RRM superfamily) (10029)		39.1067	27.4733	28.61	36.045	26.4	23.97	29.41	40.0567	28.87	30.655	20.72	28.495	25.708	29.1375	19.2367	32.9267	35.91	28.3333	5.15598	5.75355	1.23037	17.7837	2.22032	1.73948	5.14236	7.98259	0.565685	19.3818
Phatr3_J10054	301264	grey				1.00652	0.97415	5	chloroplast	integral component of membrane	hypothetical protein			PF01940	Integral membrane protein DUF92				hypothetical protein	hypothetical protein (10054)	conserved hypothetical protein TIGR00297	101.613	97.26	127.695	120.78	100.68	98.855	115.1	96.7333	108.1	122.94	102.475	104.56	116.092	96.9725	96.7333	110.51	119.923	96.2567	6.83	13.1336	6.01748	22.4153	1.15966	15.3796	31.5477	14.2997	20.195	6.01041
Phatr3_J10068	301328	red		LiUP	LiUP	0.452528	2.81232	0	chloroplast		FABI; enoyl-acp reductase; K00208 enoyl-[acyl-carrier protein] reductase I [EC:1.3.1.9]	enoyl-[acyl-carrier protein] reductase I [EC:1.3.1.9 1.3.1.10]	Fatty acid biosynthesis || Biotin metabolism	PF13561	Enoyl-(Acyl carrier protein) reductase	KOG0725	POORLY CHARACTERIZED	General function prediction only	Reductases with broad range of substrate specificities	Reductases with broad range of substrate specificities (10068)		176.93	64.1833	21.845	7.33	32.095	50.125	209.677	76.3367	27.4	4.14	38.5	67.82	379.862	118.338	103.613	7.31333	89.9167	157.31	43.9305	29.9719	2.63751	7.11349	0.912168	8.6762	104.737	21.8126	7.8206	4.08708
Phatr3_J10073	309454	red		LiUP	LiUP	1.01167	2.60467	0	chloroplast	biosynthetic process||pyridoxal phosphate binding	hypothetical protein; K00816 kynurenine---oxoglutarate transaminase / cysteine-S-conjugate beta-lyase / glutamine---phenylpyruvate transaminase [EC:2.6.1.7 4.4.1.13 2.6.1.64]	kynurenine---oxoglutarate transaminase / cysteine-S-conjugate beta-lyase / glutamine---phenylpyruvate transaminase [EC:2.6.1.7 4.4.1.13 2.6.1.64]	Tryptophan metabolism || Selenocompound metabolism || Chemical carcinogenesis	PF00155	Aminotransferase class I and II	KOG0257	METABOLISM	Amino acid transport and metabolism	Kynurenine aminotransferase, glutamine transaminase K	Kynurenine aminotransferase, glutamine transaminase K (10073)		66.23	26.9233	16.545	8.235	13.33	22.33	74.2867	25.3033	16.465	7.48	15.91	22.265	66.458	22.2675	15.8633	6.92333	15.5467	24.6767	9.496	8.14716	3.38704	1.70413	0.636396	0.381838	5.42381	2.04512	1.90212	1.8809
Phatr3_J10100	303288	black		LoFe-UP	LoFe-UP	1.98923	1.24393	1	chloroplast	biosynthetic process||magnesium chelatase activity				PF02514||PF11965	CobN/Magnesium Chelatase||Domain of unknown function (DUF3479)				hypothetical protein	hypothetical protein (10100)		43.78	36.9767	25.975	27.925	37.46	17.925	58.21	18.25	14.535	22.445	23.855	20.055	14.23	14.8775	16.2	21.3433	15.0433	10.9367	18.3029	8.61986	6.14476	19.0707	6.60438	0.841457	58.6635	2.61421	0.0212132	6.30032
Phatr3_J10102	311432	turquoise				0.993466	1.09754	0	other localisation		hypothetical protein; K10643 CCR4-NOT transcription complex subunit 4 [EC:6.3.2.19]	CCR4-NOT transcription complex subunit 4 [EC:6.3.2.19]	RNA degradation	PF13920||PF14570	Zinc finger, C3HC4 type (RING finger)||RING/Ubox like zinc-binding domain	KOG2068	INFORMATION STORAGE AND PROCESSING	Transcription	MOT2 transcription factor	MOT2 transcription factor (10102)		28.6067	16.4	14.89	12.105	23.005	19.115	27.22	15.3233	14.02	16.215	26.9	21.675	31.252	14.505	15.8333	17.3733	18.0167	17.8933	9.93823	4.58507	1.9799	4.4477	1.01116	9.4823	7.30922	2.39552	2.03647	5.93263
Phatr3_J10104	301297	orange				1.18938	0.890256	0	other localisation	protein kinase activity||ATP binding||protein phosphorylation	hypothetical protein			PF00069||PF07714	Protein kinase domain||Protein tyrosine kinase	KOG0583	CELLULAR PROCESSES AND SIGNALING	Signal transduction mechanisms	Serine/threonine protein kinase	Serine/threonine protein kinase (10104)		27.2733	37.8633	56.08	69.65	40.37	33.035	33.1	30.4633	46.825	56.74	32.095	24.66	29.652	30.2025	38.9867	42.8433	29.3967	31.35	3.96496	7.75473	7.58018	20.1243	14.4674	13.23	18.1713	5.86977	0.685894	12.3744
Phatr3_J10122	303330	grey		LoFe-UP	LoFe-UP	1.59931	1.04016	0	other localisation	nucleic acid binding	hypothetical protein; K12872 pre-mRNA-splicing factor RBM22/SLT11	pre-mRNA-splicing factor RBM22/SLT11	Spliceosome	PF00076||PF13893||PF14259	RNA recognition motif. (a.k.a. RRM, RBD, or RNP domain)||RNA recognition motif. (a.k.a. RRM, RBD, or RNP domain)||RNA recognition motif (a.k.a. RRM, RBD, or RNP domain)	KOG0153	POORLY CHARACTERIZED	General function prediction only	Predicted RNA-binding protein (RRM superfamily)	Predicted RNA-binding protein (RRM superfamily) (10122)		44.86	38.47	45.445	45.785	32.67	29.935	32.3933	27.48	23.975	25.615	23.795	32.66	23.194	17.2	19.03	20.75	21.6567	25.3767	9.36899	9.59677	23.5537	19.6222	7.19835	4.32042	0.967747	9.38987	11.3491	5.56493
Phatr3_J10128	309489	lightgreen				0.823393	0.953186	2	signal peptide		hypothetical protein			PF08571	Yos1-like				hypothetical protein	hypothetical protein (10128)		58.69	66.74	74.115	82.35	61.095	69.16	48.6	87.47	72.865	66.785	60.605	68.72	73.394	90.43	73.4467	78.66	85.3833	95.2467	11.9856	4.51401	12.3532	27.4782	5.21138	13.7886	3.20473	37.0083	6.41346	2.17082
Phatr3_J10148	303404	turquoise		LiUP	LiUP	0.881503	1.83345	0	other localisation	"DNA binding||DNA-directed RNA polymerase activity||transcription, DNA-templated"	"hypothetical protein; K03014 DNA-directed RNA polymerases I, II, and III subunit RPABC2"	"DNA-directed RNA polymerases I, II, and III subunit RPABC2"	Purine metabolism || Pyrimidine metabolism || RNA polymerase || Cytosolic DNA-sensing pathway || Huntington's disease || Epstein-Barr virus infection	PF01192	RNA polymerase Rpb6	KOG3405	INFORMATION STORAGE AND PROCESSING	Transcription	RNA polymerase subunit K	RNA polymerase subunit K (10148)		408.903	191.877	194.185	139.28	125.625	107.25	344.77	248.15	140.3	185.155	113.705	112.115	373.052	258.305	163.753	156.12	207.127	156.39	19.444	7.90793	19.6929	13.7462	45.5872	17.2534	199.095	24.7196	23.5891	26.4246
Phatr3_J10151	303349	salmon			LiUP	1.31324	1.34442	7	other localisation	"ATP binding||transport||integral component of membrane||ATPase activity||ATPase activity, coupled to transmembrane movement of substances||transmembrane transport"	hypothetical protein			PF00005||PF00664||PF13191||PF13304||PF13555	ABC transporter||ABC transporter transmembrane region||AAA ATPase domain||AAA domain||P-loop containing region of AAA domain	KOG0054	METABOLISM	Secondary metabolites biosynthesis, transport and catabolism	Multidrug resistance-associated protein/mitoxantrone resistance protein, ABC superfamily	Multidrug resistance-associated protein/mitoxantrone resistance protein, ABC superfamily (10151)		37.6433	18.9933	17.55	16.765	27.275	8.565	32.4	13.49	10.615	16.775	20.33	18.245	24.744	14.4375	13.1233	15.59	13.3133	7.86333	11.8579	8.91431	5.34573	13.9654	5.93263	0.558614	2.31454	2.43686	4.47599	4.12243
Phatr3_J10199	303511	greenyellow			LiUP	1.18616	1.15898	0	other localisation	"DNA binding||DNA-templated transcription, initiation"	hypothetical protein; K03120 transcription initiation factor TFIID TATA-box-binding protein	transcription initiation factor TFIID TATA-box-binding protein	Basal transcription factors || Huntington's disease || HTLV-I infection || Herpes simplex infection || Epstein-Barr virus infection || Viral carcinogenesis	PF00352	Transcription factor TFIID (or TATA-binding protein, TBP)	KOG3302	INFORMATION STORAGE AND PROCESSING	Transcription	TATA-box binding protein (TBP), component of TFIID and TFIIIB	TATA-box binding protein (TBP), component of TFIID and TFIIIB (10199)		37.5067	43.95	43.85	35.42	31.2	37.57	37.7233	34.64	33.735	30.305	32.155	35.845	27.432	38.385	35.03	28.6833	24.8333	29.8733	5.26386	6.4927	12.4592	14.5381	7.29734	18.4555	10.7937	12.2666	19.5374	17.9534
Phatr3_J10208	307589	red		LiUP	LiUP	0.773227	8.92945	0	chloroplast	ATP binding||metabolic process||kinase activity				PF00485	Phosphoribulokinase / Uridine kinase family	KOG4203	CELLULAR PROCESSES AND SIGNALING	Signal transduction mechanisms	Armadillo/beta-Catenin/plakoglobin	Armadillo/beta-Catenin/plakoglobin (10208)		856.383	189.647	103.555	17.45	38.21	59.605	1160.24	214.973	118.685	11.56	51.275	72.555	1210.03	185.76	139.31	31.93	63.9967	154.67	140.446	69.7778	3.74059	7.26906	25.6963	43.876	73.2143	81.7491	56.1231	3.60624
Phatr3_J10209	307667	purple		LoFe-UP	LiUP	1.2075	1.08601	0	other localisation	structural molecule activity||protein binding||intracellular protein transport||vesicle-mediated transport||membrane coat||COPI vesicle coat	COPgamma; hypothetical protein			PF01602||PF02985||PF08752||PF13646	Adaptin N terminal region||HEAT repeat||Coatomer gamma subunit appendage platform subdomain||HEAT repeats	KOG1078	CELLULAR PROCESSES AND SIGNALING	Intracellular trafficking, secretion, and vesicular transport	Vesicle coat complex COPI, gamma subunit	Vesicle coat complex COPI, gamma subunit (10209)		95.42	138.387	114.675	91.045	123.66	78.505	94.02	93.7733	96.09	105.54	115.79	86.45	73.24	86.375	123.857	91.71	83.41	61.7833	19.9736	36.853	0.601041	22.7618	9.50352	13.9654	12.9626	18.4994	6.39225	31.7208
Phatr3_J10213	305588	magenta		DaUP		1.2959	0.652288	1	other localisation	metabolic process||oxidoreductase activity	hypothetical protein			PF00106||PF08659	short chain dehydrogenase||KR domain	KOG1014	METABOLISM	Lipid transport and metabolism	17 beta-hydroxysteroid dehydrogenase type 3, HSD17B3	17 beta-hydroxysteroid dehydrogenase type 3, HSD17B3 (10213)		15.6933	18.2533	22.97	37.9	31.81	25.37	20.8067	10.41	21.48	31.165	24.65	22.16	13.646	11.6375	21.2833	26.0867	17.91	18.0933	2.06904	7.11293	0.834386	6.44881	4.75176	4.6669	11.6984	2.12838	7.6509	4.32042
Phatr3_J10239	307596	blue		LoFe-UP	LoFe-UP	1.6188	0.818123	0	other localisation		hypothetical protein			PF02492||PF07683	CobW/HypB/UreG, nucleotide-binding domain||Cobalamin synthesis protein cobW C-terminal domain	KOG2743	METABOLISM	Coenzyme transport and metabolism	Cobalamin synthesis protein	Cobalamin synthesis protein (10239)		23.9933	26.0067	27.835	28.335	32.49	28.29	23.1833	21.2433	18.34	23.91	22.65	22.825	11.068	11.8375	16.82	19.31	16.3467	20.26	1.23184	6.30511	8.12466	7.55897	4.52548	5.19016	11.9121	5.41555	7.26906	8.52771
Phatr3_Jdraft1023	302104	midnightblue		DaUP		0.73104	0.494896	0	signal peptide	peroxidase activity||response to oxidative stress||heme binding||oxidation-reduction process	hypothetical protein; K00428 cytochrome c peroxidase [EC:1.11.1.5]	cytochrome c peroxidase [EC:1.11.1.5]		PF00141	Peroxidase				hypothetical protein	hypothetical protein (1023_bd)		4.37667	27.2967	61.075	95.965	41.635	61.89	6.11667	32.6033	67.22	83.12	38.71	48.595	5.464	49.6425	92.9767	92.96	68.9867	82.7533	3.33566	7.22665	3.51432	16.2564	8.19537	44.7599	7.64313	2.82709	7.50947	47.5883
Phatr3_J10243	309647	NULL				1.14667	0.989077	0	signal peptide					PF00504	Chlorophyll A-B binding protein				hypothetical protein	hypothetical protein (10243)		9.40333	8.45667	7.52	6.35	12.45	9.08	10.5933	6.94333	5.59	6.81	9.365	10.545	7.636	7.5675	8.81	7.67333	6.55667	6.82	2.10837	1.41033	2.16375	4.34164	6.16597	3.45068	6.77828	1.51823	1.65463	2.5173
Phatr3_J10247	305511	tan			LiUP	1.05897	1.07554	7	other localisation		hypothetical protein; K12386 cystinosin	cystinosin	Lysosome	PF04193	PQ loop repeat	KOG3145	METABOLISM	Amino acid transport and metabolism	Cystine transporter Cystinosin	Cystine transporter Cystinosin (10247)	Lysosomal Cystine Transporter||_GAP_	9.72333	14.3067	22.415	22.415	13.36	16.55	12.1167	15.7767	23.495	21.87	15.625	11.945	12.246	17.4925	25.0767	20	11.48	6.21	3.45659	2.58225	4.36285	2.60922	2.786	8.83883	6.9324	1.97993	2.39709	11.6955
Phatr3_Jdraft1024	300045	brown		DaUP	DaUP	1.207	0.558487	0	other localisation	catalytic activity	ODC3; ornithine decarboxylase			PF00278	Pyridoxal-dependent decarboxylase, C-terminal sheet domain	KOG0622	METABOLISM	Amino acid transport and metabolism	Ornithine decarboxylase	Ornithine decarboxylase (1024_bd)		12.2733	16.45	14.81	17.885	26.67	24.43	13.27	14.1167	14.44	21.035	18.87	28.55	6.564	11.31	14.1033	20.0033	18.9833	24.8067	6.71459	2.84083	2.43245	4.03758	6.40639	2.12132	5.39959	0.688864	0.989949	2.92035
Phatr3_J10251	303492	red			LiUP	0.789226	1.49981	0	other localisation	"nucleic acid binding||helicase activity||ATP binding||hydrolase activity, acting on acid anhydrides"	hypothetical protein			PF00271||PF12513	Helicase conserved C-terminal domain||Mitochondrial degradasome RNA helicase subunit C terminal	KOG0953	INFORMATION STORAGE AND PROCESSING	RNA processing and modification	Mitochondrial RNA helicase SUV3, DEAD-box superfamily	Mitochondrial RNA helicase SUV3, DEAD-box superfamily (10251)		65.1633	28.2267	30.035	34.78	40.85	21.99	84.6233	27.96	34.275	38.37	31.015	26.605	95.94	41.4	27.4033	42.62	49.84	24.1733	15.7102	3.00653	10.5571	9.29138	13.5906	9.8005	40.2651	4.05316	14.4745	2.22032
Phatr3_J10257	309690	NULL			LiUP	1.21228	0.962019	0	signal peptide	biosynthetic process||pyridoxal phosphate binding	hypothetical protein; K00816 kynurenine---oxoglutarate transaminase / cysteine-S-conjugate beta-lyase / glutamine---phenylpyruvate transaminase [EC:2.6.1.7 4.4.1.13 2.6.1.64]	kynurenine---oxoglutarate transaminase / cysteine-S-conjugate beta-lyase / glutamine---phenylpyruvate transaminase [EC:2.6.1.7 4.4.1.13 2.6.1.64]	Tryptophan metabolism || Selenocompound metabolism || Chemical carcinogenesis	PF00155	Aminotransferase class I and II	KOG0257	METABOLISM	Amino acid transport and metabolism	Kynurenine aminotransferase, glutamine transaminase K	Kynurenine aminotransferase, glutamine transaminase K (10257)		6.86333	7.94333	11.665	10.45	8.715	12.3	7.95667	7.08333	9.11	8.03	8.795	10.505	7.736	6.41	10.26	8.04667	4.29333	7.24333	2.53812	1.125	2.67993	0.240416	0.997021	5.24673	5.86537	0.640807	0.890955	4.83661
Phatr3_Jdraft1025	306194	grey				1.16542	1.03726	0	other localisation	tocopherol cyclase activity	VTE1; tocopherol cyclase; K09834 tocopherol cyclase	tocopherol cyclase	Ubiquinone and other terpenoid-quinone biosynthesis	PF14249	Tocopherol cyclase				hypothetical protein	hypothetical protein (1025_bd)		25.7433	19.0233	17.605	13.135	22.355	15.58	25.5833	19.7833	13.13	15.1	19.8	19.295	13.664	14.9325	19.15	16.85	17.8833	19.7867	2.09037	1.02574	2.10011	6.75287	1.42128	0.763675	12.575	6.54123	4.68105	8.30143
Phatr3_J10261	303550	red		LiUP	LiUP	0.842949	4.18841	0	other localisation		hypothetical protein			PF02469	Fasciclin domain	KOG1437	CELLULAR PROCESSES AND SIGNALING	Cell wall/membrane/envelope biogenesis	Fasciclin and related adhesion glycoproteins	Fasciclin and related adhesion glycoproteins (10261)		1313.66	499.293	238.485	110.505	198.82	409.665	1439.39	393.367	160.565	52.02	175.215	409.66	1973.87	297.227	120.42	58.0567	124.687	295.407	384.307	257.145	10.1328	49.943	58.8313	126.042	304.253	76.7152	15.9594	30.1652
Phatr3_J10271	303491	NULL		LoFe-UP		1.5839	0.755957	0	other localisation	ubiquitin-protein ligase activity||protein binding||anaphase-promoting complex||zinc ion binding||metal ion binding	APC11; hypothetical protein; K03358 anaphase-promoting complex subunit 11	anaphase-promoting complex subunit 11	Cell cycle || Cell cycle - yeast || Meiosis - yeast || Oocyte meiosis || Ubiquitin mediated proteolysis || Progesterone-mediated oocyte maturation || HTLV-I infection	PF00097||PF12678||PF12861||PF13639||PF13920||PF13923	Zinc finger, C3HC4 type (RING finger)||RING-H2 zinc finger||Anaphase-promoting complex subunit 11 RING-H2 finger||Ring finger domain||Zinc finger, C3HC4 type (RING finger)||Zinc finger, C3HC4 type (RING finger)	KOG1493	CELLULAR PROCESSES AND SIGNALING	Cell cycle control, cell division, chromosome partitioning	Anaphase-promoting complex (APC), subunit 11	Anaphase-promoting complex (APC), subunit 11 (10271)		11.2	12.3333	7.68	13.295	11.745	17.195	8.32	8.70667	6.855	10.17	14.855	11.785	6.282	6.17	7.2	6.13	5.91667	10.8033	5.65851	2.59431	1.13137	4.65983	3.9103	15.1674	1.24467	4.875	8.09637	8.11759
Phatr3_J10282	303551	NULL		DaUP		1.43522	0.476098	0	other localisation	"nucleic acid binding||DNA binding||ATP-dependent DNA helicase activity||ATP binding||nucleobase-containing compound metabolic process||ATP-dependent helicase activity||hydrolase activity, acting on acid anhydrides, in phosphorus-containing anhydrides"	hypothetical protein; K11273 chromosome transmission fidelity protein 1 [EC:3.6.4.13]	chromosome transmission fidelity protein 1 [EC:3.6.4.13]		PF06733||PF13307	DEAD_2||Helicase C-terminal domain	KOG1133	INFORMATION STORAGE AND PROCESSING	Replication, recombination and repair	Helicase of the DEAD superfamily	Helicase of the DEAD superfamily (10282)	DNA repair helicase (rad3)	1.49667	5.32667	5.605	6.87	10.285	7.215	2.46	3.67333	4.56	6.345	9.26	7.41	0.906	2.7375	5.45	5.29667	5.03667	5.87667	0.908754	1.57456	0.0777817	0.820244	1.25158	1.11016	2.66265	0.360879	0.79196	4.02344
Phatr3_EG02137	303565	grey				1.02204	0.907628	1	chloroplast	pseudouridine synthesis||RNA binding||RNA modification||pseudouridine synthase activity	hypothetical protein			PF00849	RNA pseudouridylate synthase	KOG1919	INFORMATION STORAGE AND PROCESSING	RNA processing and modification	RNA pseudouridylate synthases	RNA pseudouridylate synthases (10284)		17.5367	24.9533	24.13	26.22	23.9	24.455	15.1733	17.36	24.055	16.695	21.65	21.13	18.764	16.7175	25.85	20.0433	20.47	24.28	1.91448	3.05461	0.452548	9.78636	4.05879	5.06996	3.15939	2.26663	4.58912	4.75883
Phatr3_J10291	305552	NULL		DaUP	DaUP	1.31387	0.26867	0	other localisation	protein kinase activity||ATP binding||protein phosphorylation	hypothetical protein			PF00069||PF07714	Protein kinase domain||Protein tyrosine kinase	KOG0192	CELLULAR PROCESSES AND SIGNALING	Signal transduction mechanisms	Tyrosine kinase specific for activated (GTP-bound) p21cdc42Hs	Tyrosine kinase specific for activated (GTP-bound) p21cdc42Hs (10291)		4.43333	9.97667	5.37	17.49	25.79	21.94	6.05	4.93	5.595	11.025	17.24	29.345	1.806	4.6475	5.56667	11.3067	12.3633	26.9667	2.34131	7.73005	1.55563	8.69741	6.50538	7.56604	5.97599	1.13406	2.89207	3.1042
Phatr3_J10293	305548	black		LoFe-UP		1.39272	0.914175	7	signal anchor		hypothetical protein			PF03619	Organic solute transporter Ostalpha	KOG2641	CELLULAR PROCESSES AND SIGNALING	Signal transduction mechanisms	Predicted seven transmembrane receptor - rhodopsin family	Predicted seven transmembrane receptor - rhodopsin family (10293)		42.9333	32.4367	31.705	33.77	50.74	26.84	44.33	19.6367	23.995	27.665	34.125	35.115	25.49	19.635	21.3467	27.4367	30.15	22.2	5.01085	2.31258	19.2121	23.0658	15.3584	5.64271	9.13801	7.06507	10.9389	3.47189
Phatr3_J10299	307666	NULL		DaUP	DaUP	1.0854	0.250888	3	mitochondrion	protein binding	hypothetical protein			PF01590||PF10507||PF13492	GAF domain||Protein of unknown function (DUF2453)||GAF domain	KOG4619	POORLY CHARACTERIZED	Function unknown	Uncharacterized conserved protein	Uncharacterized conserved protein (10299)		4.23	8.42667	7.64	14.3	22.075	31.095	5.24333	6.62667	7.725	23.485	27.285	26.28	3.15	7.0675	6.13333	20.2233	24.1933	25.3767	1.53873	3.1125	0.947523	5.64271	2.99106	19.7636	0.426185	1.24837	1.94454	17.9676
Phatr3_J10306	301512	grey				0.939601	0.721859	0	other localisation	metabolic process||oxidoreductase activity	hypothetical protein			PF00106||PF08659||PF13561	short chain dehydrogenase||KR domain||Enoyl-(Acyl carrier protein) reductase	KOG0725	POORLY CHARACTERIZED	General function prediction only	Reductases with broad range of substrate specificities	Reductases with broad range of substrate specificities (10306)		65.2433	116.583	81.19	120.245	143.46	150.605	69.8533	97.3933	97.605	141.6	186.975	87.97	89.872	118.235	125.767	133.773	114.013	134.923	10.5006	17.9462	4.03051	33.9199	80.2708	80.9708	16.0103	15.0666	0.558614	27.9166
Phatr3_J10310	307679	turquoise				0.853847	1.08316	0	other localisation	"nucleic acid binding||transcription, DNA-templated||zinc ion binding"	hypothetical protein; K03000 DNA-directed RNA polymerase I subunit RPA12	DNA-directed RNA polymerase I subunit RPA12	Purine metabolism || Pyrimidine metabolism || RNA polymerase	PF01096	Transcription factor S-II (TFIIS)	KOG2907	INFORMATION STORAGE AND PROCESSING	Transcription	RNA polymerase I transcription factor TFIIS, subunit A12.2/RPA12	RNA polymerase I transcription factor TFIIS, subunit A12.2/RPA12 (10310)		63.38	42.8967	51.2	48.025	29.205	33.785	55.7967	50.5333	47.73	71.615	33.79	36.71	64.252	55.9075	36.2733	61.7767	64.0333	49.1967	8.11012	15.2688	21.8355	14.3331	14.7007	13.131	28.6626	15.3635	9.84293	22.7052
Phatr3_J10319	309654	black				0.981648	0.863859	0	chloroplast		hypothetical protein			PF00675||PF05193	Insulinase (Peptidase family M16)||Peptidase M16 inactive domain	KOG0959	CELLULAR PROCESSES AND SIGNALING	Posttranslational modification, protein turnover, chaperones	N-arginine dibasic convertase NRD1 and related Zn2+-dependent endopeptidases, insulinase superfamily	N-arginine dibasic convertase NRD1 and related Zn2+-dependent endopeptidases, insulinase superfamily (10319)		78.63	71.0867	69.1	93.865	69.495	51.97	82.6	64.1067	61.72	98.11	72.86	65.9	76.788	62.7975	51.5533	85.6967	90.26	84.2133	3.87609	17.276	14.3118	4.80126	20.4849	23.5184	32.6907	7.85634	4.46891	25.4134
Phatr3_J10321	303546	lightcyan				1.23367	0.792743	0	other localisation					PF13519	von Willebrand factor type A domain	KOG2884	CELLULAR PROCESSES AND SIGNALING	Posttranslational modification, protein turnover, chaperones	26S proteasome regulatory complex, subunit RPN10/PSMD4	26S proteasome regulatory complex, subunit RPN10/PSMD4 (10321)		84.3467	126.273	147.985	201.005	112.645	113.28	91.4433	105.493	151.55	187.015	110.865	121.46	58.572	105.102	122.883	201.87	74.9033	74.7467	22.7613	56.494	27.5701	26.17	31.0773	5.96798	33.6677	29.6626	35.1291	54.228
Phatr3_J10350	303493	blue		LoFe-UP		1.46495	0.787885	0	other localisation	peptidyl-prolyl cis-trans isomerase activity||protein folding	hypothetical protein			PF00160	Cyclophilin type peptidyl-prolyl cis-trans isomerase/CLD	KOG0865	CELLULAR PROCESSES AND SIGNALING	Posttranslational modification, protein turnover, chaperones	Cyclophilin type peptidyl-prolyl cis-trans isomerase	Cyclophilin type peptidyl-prolyl cis-trans isomerase (10350)		11.26	13.4967	9.865	10.015	15.485	13.825	10.87	9.65667	8.3	9.77	13.09	18.72	5.568	6.4	11.03	8.93667	8.13333	11.0833	3.82035	2.72526	6.01748	9.0439	1.1243	11.0662	2.67714	6.36861	8.6267	7.15592
Phatr3_EG02394	309680	pink				1.15292	0.69255	0	other localisation		hypothetical protein; K12604 CCR4-NOT transcription complex subunit 1	CCR4-NOT transcription complex subunit 1	RNA degradation	PF04054||PF12842	CCR4-Not complex component, Not1||Domain of unknown function (DUF3819)	KOG1831	INFORMATION STORAGE AND PROCESSING	Transcription	Negative regulator of transcription	Negative regulator of transcription (10354)		40.1633	33.3833	40.25	40.595	63.835	32.74	40.04	27.71	32.02	56.425	43.99	50.365	28.286	28.0175	28.2767	37.2333	65.21	32.9167	7.25369	15.5192	5.44472	7.84181	41.7688	13.0815	10.6919	7.98999	7.36805	5.84777
Phatr3_J10356	307639	grey			HiFe-UP	0.845721	0.934456	4	other localisation	"oxidoreductase activity, acting on the CH-CH group of donors"				PF01127	Succinate dehydrogenase/Fumarate reductase transmembrane subunit	KOG0449	METABOLISM	Carbohydrate transport and metabolism	Succinate dehydrogenase, cytochrome b subunit	Succinate dehydrogenase, cytochrome b subunit (10356)	"succinate dehydrogenase, cytochrome b556 subunit"	183.53	165.397	285.395	356.24	252.045	317.695	279.883	254.373	338.67	323.42	219.545	212.53	367.332	263.49	270.507	387.667	318.983	205.587	33.3931	41.3759	158.045	169.296	41.387	99.2566	97.1313	144.577	263.977	40.4607
Phatr3_J10362	305517	grey				0.941526	0.858499	1	signal peptide	metabolic process||hydrolase activity	hypothetical protein; K06889			PF02230||PF07859||PF12695||PF12697	Phospholipase/Carboxylesterase||alpha/beta hydrolase fold||Alpha/beta hydrolase family||Alpha/beta hydrolase family	KOG4391	POORLY CHARACTERIZED	General function prediction only	Predicted alpha/beta hydrolase BEM46	Predicted alpha/beta hydrolase BEM46 (10362)		29.46	37.24	28.15	35.77	26.405	38.51	23.9067	35.1133	33.41	32.15	35.935	37.705	29.84	31.9975	32.7367	34.62	39.86	42.8733	11.9573	6.20126	6.22254	1.73948	0.304056	2.31931	8.24549	5.93198	11.3279	5.17602
Phatr3_J10363	311541	red				0.926912	1.02766	0	other localisation	structural constituent of ribosome||intracellular||ribosome||translation	hypothetical protein			PF01084	Ribosomal protein S18				hypothetical protein	hypothetical protein (10363)		86.4367	64.3933	41.3	63.44	72.28	89.525	96.8567	70.8767	47.31	61.075	62.915	84.85	119.844	55.1525	46.7	60.1333	65.43	94.1767	5.67347	10.8778	9.97021	5.44472	4.48306	9.68029	18.6885	20.8011	0.0989949	21.7718
Phatr3_J10367	301497	black				0.980677	1.01347	0	other localisation	GTPase activity||ATP binding||GTP binding||ATPase activity	"hypothetical protein; K06158 ATP-binding cassette, sub-family F, member 3"	"ATP-binding cassette, subfamily F, member 3"		PF00004||PF00005||PF02463||PF03193||PF12848||PF13175||PF13191||PF13207||PF13238||PF13304||PF13481||PF13555	ATPase family associated with various cellular activities (AAA)||ABC transporter||RecF/RecN/SMC N terminal domain||Protein of unknown function, DUF258||ABC transporter||AAA ATPase domain||AAA ATPase domain||AAA domain||AAA domain||AAA domain||AAA domain||P-loop containing region of AAA domain	KOG0062	METABOLISM	Amino acid transport and metabolism	ATPase component of ABC transporters with duplicated ATPase domains/Translation elongation factor EF-3b	ATPase component of ABC transporters with duplicated ATPase domains/Translation elongation factor EF-3b (10367)		23.9533	27.49	23.775	16.03	22.345	19.125	27.7167	23.13	17.72	23.74	27.07	24.79	23.948	23.185	21.0167	19.6433	30.2133	25.5467	6.66569	10.8717	3.95273	2.10718	6.965	10.2743	4.12182	4.4793	0.410122	1.25865
Phatr3_J10378	307672	grey			LoFe-UP+LiUP	1.2772	1.22682	1	mitochondrion	cellular amino acid metabolic process||biosynthetic process||lyase activity||pyridoxal phosphate binding	hypothetical protein; K00654 serine palmitoyltransferase [EC:2.3.1.50]	serine palmitoyltransferase [EC:2.3.1.50]	Sphingolipid metabolism	PF00155||PF01212	Aminotransferase class I and II||Beta-eliminating lyase	KOG1357	CELLULAR PROCESSES AND SIGNALING	Posttranslational modification, protein turnover, chaperones	Serine palmitoyltransferase	Serine palmitoyltransferase (10378)		37.7333	40.3467	50.71	42.06	47.34	50.905	34.1933	40.66	38.135	23.75	34.195	33.46	33.87	37.5675	42.4467	27.0167	19.72	19.5733	4.7298	1.8791	14.8634	12.0774	12.9401	7.62968	16.5836	7.24002	0.360624	16.3766
Phatr3_J10391	303466	brown		LoFe-UP+DaUP	LoFe-UP+DaUP	1.68934	0.153211	0	other localisation	"hydrolase activity, acting on carbon-nitrogen (but not peptide) bonds, in linear amides"	hypothetical protein			PF09764	N-terminal glutamine amidase	KOG3261	POORLY CHARACTERIZED	Function unknown	Uncharacterized conserved protein	Uncharacterized conserved protein (10391)		3.71333	62.24	47.025	138.905	152.385	177.43	5.81333	12.7433	36.16	143.9	146.155	158.03	2.5	8.315	28.77	103.23	85.68	100.557	0.665307	52.4913	2.10011	0.417193	20.0323	22.0759	7.46488	7.44274	9.89949	66.2135
Phatr3_J10398	305534	black				0.843025	0.965589	0	other localisation	ATP binding||metabolic process||kinase activity	hypothetical protein			PF00485||PF13207||PF13238	Phosphoribulokinase / Uridine kinase family||AAA domain||AAA domain	KOG4203	CELLULAR PROCESSES AND SIGNALING	Signal transduction mechanisms	Armadillo/beta-Catenin/plakoglobin	Armadillo/beta-Catenin/plakoglobin (10398)	uridine kinase	67.3267	60.9533	63.845	70.44	71.29	56.865	67.8267	73.9567	48.845	87.66	51.89	65.35	77.964	87.805	61.02	64.1867	88.8033	85.39	8.14515	7.03877	11.0238	16.1079	25.6397	3.04763	10.286	8.58827	16.8786	6.51952
Phatr3_J10409	311576	NULL		LoFe-UP+DaUP	DaUP	1.34819	0.599248	11	signal peptide	cation transport||solute:hydrogen antiporter activity||integral component of membrane||transmembrane transport	hypothetical protein			PF00999	Sodium/hydrogen exchanger family	KOG1965	METABOLISM	Inorganic ion transport and metabolism	Sodium/hydrogen exchanger protein	Sodium/hydrogen exchanger protein (10409)		8.41333	10.11	10.39	11.925	17.835	13.18	9.57667	8.72667	8.375	7.765	13.45	18.58	4.774	5.7925	7.21	9.17333	12.49	13.5767	3.13583	2.54896	4.05879	5.60736	0.0636396	4.69519	4.79955	1.40319	3.86787	2.01525
Phatr3_J10418	307659	blue				1.17415	0.733744	0	other localisation	biosynthetic process||pyridoxal phosphate binding	hypothetical protein			PF00155	Aminotransferase class I and II	KOG0257	METABOLISM	Amino acid transport and metabolism	Kynurenine aminotransferase, glutamine transaminase K	Kynurenine aminotransferase, glutamine transaminase K (10418)		14.11	13.21	7.85	14.43	15.395	17.01	15.17	12.2833	8.985	16.795	11.83	17.98	8.44	9.68	10.9967	14.28	11.9667	17.73	6.0088	4.18219	0.905097	6.15183	3.21734	8.457	9.54098	6.34032	5.50836	13.8946
Phatr3_Jdraft1042	306156	lightgreen		DaUP	DaUP	1.25611	0.526365	0	other localisation		hypothetical protein								hypothetical protein	hypothetical protein (1042_bd)		108.22	184.86	248.53	445.025	241.685	318.92	137.647	158.853	224.975	322.65	202.145	239.23	99.36	114.55	149.667	306.71	207.38	262.84	9.06597	57.9666	41.1253	202.989	12.3107	103.945	83.146	50.6254	85.4397	21.1991
Phatr3_J10437	309704	NULL		LoFe-UP		1.54819	0.95178	0	signal peptide		hypothetical protein			PF01980	Uncharacterised protein family UPF0066	KOG2942	POORLY CHARACTERIZED	Function unknown	Uncharacterized conserved protein	Uncharacterized conserved protein (10437)	"probable methyltransferase, YaeB/AF_0241 family||_GAP_"	6.38667	14.01	8.98	8.89	9.105	9.34	6.07333	9.46667	7.045	6.2	7.27	11.19	3.578	6.355	6.42667	5.73667	5.6	7.17667	0.837636	4.52726	0.494975	5.20431	1.20915	0.919239	3.04633	3.51251	2.31224	5.26087
Phatr3_J10438	301438	red		LiUP	LiUP	0.942509	5.56647	1	signal peptide		"PDS-like1; PDS-like 1, phytoene desaturase-like protein, phytoene dehydrogenase-like protein"			PF13450	D(P)-binding Rossmann-like domain				hypothetical protein	hypothetical protein (10438)		89.3333	40.74	19.74	4.2	10.305	15.24	99.45	27.8633	13.115	4.265	9.955	15.31	102.09	27.295	18.6867	6.51	8.89667	13.0533	9.22174	13.8061	9.54594	0.367696	1.61927	2.39002	50.4215	3.70837	3.9103	0.26163
Phatr3_J10454	309713	grey		DaUP		1.28086	0.737439	0	signal peptide	cellular protein modification process||palmitoyl-(protein) hydrolase activity	hypothetical protein; K01074 palmitoyl-protein thioesterase [EC:3.1.2.22]	palmitoyl-protein thioesterase [EC:3.1.2.22]	Fatty acid elongation || Lysosome	PF02089	Palmitoyl protein thioesterase	KOG2541	METABOLISM	Lipid transport and metabolism	Palmitoyl protein thioesterase	Palmitoyl protein thioesterase (10454)		16.5267	26.8233	34.86	37.33	45.575	46.295	42.6433	16.2067	37.655	28.075	35.755	41.205	27.304	14.84	25.2533	34.7	27.2567	27.0833	8.785	5.24938	0.947523	12.2047	7.98324	5.48008	43.1681	1.94323	15.5917	0.770746
Phatr3_J10458	311504	midnightblue				1.18368	0.958035	0	other localisation		hypothetical protein; K01522 bis(5'-adenosyl)-triphosphatase [EC:3.6.1.29]	bis(5'-adenosyl)-triphosphatase [EC:3.6.1.29]	Purine metabolism || Small cell lung cancer || Non-small cell lung cancer	PF01230||PF11969	HIT domain||Scavenger mRNA decapping enzyme C-term binding	KOG3379	METABOLISM	Nucleotide transport and metabolism	Diadenosine polyphosphate hydrolase and related proteins of the histidine triad (HIT) family	Diadenosine polyphosphate hydrolase and related proteins of the histidine triad (HIT) family (10458)		44.6567	53.48	57.42	72.735	35.015	61.525	46.97	57.0833	51.36	53.635	34.845	54.08	40.168	43.16	43	43.8767	45.4767	48.9367	18.6897	12.8754	6.3781	14.1916	23.3557	15.2947	18.6615	8.73111	11.2289	16.0018
Phatr3_J10479	303558	black				1.14875	0.778816	0	other localisation	Rab GTPase activator activity||regulation of Rab GTPase activity	hypothetical protein			PF00566	Rab-GTPase-TBC domain	KOG1102	POORLY CHARACTERIZED	General function prediction only	Rab6 GTPase activator GAPCenA and related TBC domain proteins	Rab6 GTPase activator GAPCenA and related TBC domain proteins (10479)		31.0567	21.7333	39.645	39.375	43.55	29.555	26.23	23.7233	25.3	38.11	29.41	31.215	20.322	24.48	28.9833	34.2667	34.1533	23.3667	0.497427	6.06108	3.18905	18.9434	15.0897	0.516188	8.05998	5.02146	1.48492	11.4268
Phatr3_J10494	307684	lightgreen				0.882485	0.932107	0	other localisation		hypothetical protein; K12621 U6 snRNA-associated Sm-like protein LSm2	U6 snRNA-associated Sm-like protein LSm2	RNA degradation || Spliceosome	PF01423||PF14438	LSM domain||Ataxin 2 SM domain	KOG3448	INFORMATION STORAGE AND PROCESSING	RNA processing and modification	Predicted snRNP core protein	Predicted snRNP core protein (10494)		92.7767	115.51	201.125	160.595	123.85	110.735	108.85	141.667	195.44	147.955	119.48	95.355	100.016	142.92	178.86	183.477	188.127	136.347	12.3232	18.9479	83.7851	48.1186	17.9888	7.064	44.7652	73.8461	151.165	44.9649
Phatr3_J10497	307671	grey		LiUP	LiUP	0.94148	1.37521	0	mitochondrion	zinc ion binding||oxidoreductase activity||oxidation-reduction process	hypothetical protein; K07512 mitochondrial trans-2-enoyl-CoA reductase [EC:1.3.1.38]	mitochondrial trans-2-enoyl-CoA reductase [EC:1.3.1.38]	Fatty acid elongation	PF00107	Zinc-binding dehydrogenase	KOG0025	INFORMATION STORAGE AND PROCESSING	Transcription	Zn2+-binding dehydrogenase (nuclear receptor binding factor-1)	Zn2+-binding dehydrogenase (nuclear receptor binding factor-1) (10497)		47.85	52.89	79.83	41.025	37.33	37.69	48.9733	67.06	54.89	40.73	41.31	34.28	61.126	61.3875	46.2133	42.1867	51.39	44.12	1.78782	11.8817	34.5351	3.01935	2.40416	4.73762	9.82874	48.5096	10.1965	4.87904
Phatr3_J10499	305603	green				1.00513	0.889126	0	other localisation	protein kinase activity||ATP binding||protein phosphorylation	hypothetical protein; K08864 tousled-like kinase [EC:2.7.11.1]	tousled-like kinase [EC:2.7.11.1]		PF00069||PF07714||PF14531	Protein kinase domain||Protein tyrosine kinase||Kinase-like	KOG1151	CELLULAR PROCESSES AND SIGNALING	Signal transduction mechanisms	Tousled-like protein kinase	Tousled-like protein kinase (10499)		9.72667	23.9067	25.09	19.75	26.105	12.04	18.2	16.4633	17.64	27.26	24.83	22.45	13.636	18.9875	30.4733	28.17	19.68	11.73	2.2446	9.5244	0.848528	10.5925	11.4763	3.80423	14.75	4.36603	1.55563	21.0576
Phatr3_J10508	311508	darkgreen		DaUP	DaUP	1.33359	0.596113	0	other localisation		hypothetical protein			PF07059	Protein of unknown function (DUF1336)				hypothetical protein	hypothetical protein (10508)		106.12	75.7933	112.955	136.685	161.48	113.79	135.493	60.01	85.13	157.595	157.435	104.89	52.054	53.6675	68.4233	161.763	135.553	74.3633	22.5546	18.5408	31.841	16.3271	23.3062	27.4216	57.3008	13.7925	31.735	69.6995
Phatr3_J10524	301487	yellow		DaUP		1.03993	0.788765	2	chloroplast	ATP binding	hypothetical protein			PF00004	ATPase family associated with various cellular activities (AAA)	KOG0731	CELLULAR PROCESSES AND SIGNALING	Posttranslational modification, protein turnover, chaperones	AAA+-type ATPase containing the peptidase M41 domain	AAA+-type ATPase containing the peptidase M41 domain (10524)		56.42	85.9067	63.625	64.895	86.415	75.72	58.53	77.3733	51.63	79.955	76.72	83.545	54.35	77.02	39.7567	75.4433	102.84	69.4133	10.8153	55.041	11.2076	11.9855	32.7037	33.729	11.1623	12.7658	9.31967	12.2683
Phatr3_J10531	303490	pink				1.23619	0.846055	0	other localisation	protein kinase activity||ATP binding||protein phosphorylation	hypothetical protein			PF00069||PF07714	Protein kinase domain||Protein tyrosine kinase	KOG1290	CELLULAR PROCESSES AND SIGNALING	Signal transduction mechanisms	Serine/threonine protein kinase	Serine/threonine protein kinase (10531)		26.9833	19.27	22.21	26.505	34.465	21.275	29.5967	15.73	17.91	22.715	26.21	25.895	20.928	15.845	15.6267	23.2933	22.6467	17.7433	2.29095	5.88975	3.98808	11.4763	10.1187	6.59731	8.37459	5.17916	5.50129	3.20319
Phatr3_J10532	305508	yellow				1.07593	0.885209	0	other localisation	Mo-molybdopterin cofactor biosynthetic process	hypothetical protein			PF01967	MoaC family	KOG2876	METABOLISM	Coenzyme transport and metabolism	Molybdenum cofactor biosynthesis pathway protein	Molybdenum cofactor biosynthesis pathway protein (10532)	molybdenum cofactor biosynthesis protein C	44.6333	55.3033	51.895	46.56	65.41	52.31	51.7333	52.1333	47.5	61.855	58.555	59.83	45.176	48.915	48.5367	61.0467	51.5333	46.73	4.17409	12.493	0.770746	2.85671	6.33568	12.3178	6.34679	12.3272	2.65872	4.08001
Phatr3_J10539	305513	NULL				1.43721	0.821384	0	other localisation	protein kinase activity||protein serine/threonine kinase activity||ATP binding||protein phosphorylation	hypothetical protein			PF00069||PF00433||PF07714||PF14531	Protein kinase domain||Protein kinase C terminal domain||Protein tyrosine kinase||Kinase-like	KOG0598	POORLY CHARACTERIZED	General function prediction only	Ribosomal protein S6 kinase and related proteins	Ribosomal protein S6 kinase and related proteins (10539)		14.4767	4.47667	3.605	8.605	6.895	5	6.73333	5.81333	1.625	3.635	5.1	6.52	3.28	4.0425	0.95	3.68	7.49	7.72	6.08466	2.8803	2.72236	8.59135	1.23744	0.523259	4.34519	2.98036	0.459619	1.01116
Phatr3_J10544	301515	NULL			LiUP	0.860636	2.8748	0	other localisation	nucleus	hypothetical protein			PF06862	Protein of unknown function (DUF1253)	KOG2340	POORLY CHARACTERIZED	Function unknown	Uncharacterized conserved protein	Uncharacterized conserved protein (10544)		56.85	9.03333	4.935	6.605	5.115	3.415	32.8567	16.0233	4.355	8.1	5.265	4.26	36.626	19.8	3.54333	7.69667	17.6067	8.15	21.3931	3.86911	3.92444	3.96687	1.0253	1.90212	28.4766	8.60228	3.21734	2.41831
Phatr3_EG02519	307595	green				1.00125	0.855017	0	other localisation	hydrolase activity	hypothetical protein; K00852 ribokinase [EC:2.7.1.15]	ribokinase [EC:2.7.1.15]	Pentose phosphate pathway	PF00294||PF01725||PF08543	pfkB family carbohydrate kinase||Ham1 family||Phosphomethylpyrimidine kinase	KOG3222	METABOLISM	Nucleotide transport and metabolism	Inosine triphosphate pyrophosphatase	Inosine triphosphate pyrophosphatase (10546)	"non-canonical purine NTP pyrophosphatase, rdgB/HAM1 family"	24.09	32.21	58.27	49.645	32.505	34.855	28.5267	49.4033	54.52	38.475	28.355	40.645	18.842	41.43	38.5033	49.9633	45.1333	48.7267	12.7724	6.29529	5.91141	13.1593	0.473762	3.76888	16.595	5.99867	0.268701	8.25194
Phatr3_J10566	301538	grey		HiFe-UP	HiFe-UP	0.625396	0.959818	0	other localisation		hypothetical protein; K12832 splicing factor 3B subunit 5	splicing factor 3B subunit 5	Spliceosome	PF07189	Splicing factor 3B subunit 10 (SF3b10)	KOG3485	POORLY CHARACTERIZED	Function unknown	Uncharacterized conserved protein	Uncharacterized conserved protein (10566)		113.727	162.677	204.71	204.185	190.945	220.575	156.81	215.013	256.415	216.525	188.875	193.935	293.932	314.89	314.44	312.42	302.413	278.45	21.1502	24.6896	84.4285	82.1587	44.8801	101.463	30.1327	138.256	132.08	57.3251
Phatr3_J10567	303562	lightyellow		LiUP	LiUP	0.767401	29.7634	0	signal peptide	catalytic activity||metabolic process||oxidoreductase activity||cellular metabolic process||coenzyme binding	hypothetical protein			PF00106||PF01370||PF08659||PF13561	short chain dehydrogenase||NAD dependent epimerase/dehydratase family||KR domain||Enoyl-(Acyl carrier protein) reductase	KOG1208	METABOLISM	Secondary metabolites biosynthesis, transport and catabolism	Dehydrogenases with different specificities (related to short-chain alcohol dehydrogenases)	Dehydrogenases with different specificities (related to short-chain alcohol dehydrogenases) (10567)		64.62	43.7567	21.03	0.665	2.13	0.465	74.7867	58.9367	18.805	1.61	2.34	0.39	93.276	59.4075	24.61	1.89333	6.06333	0.28	43.1312	15.629	0.0141421	0.304056	0.721249	0.0494975	52.98	19.7393	8.20951	0.989949
Phatr3_J10571	303555	midnightblue		DaUP		1.13041	0.784097	0	other localisation	peptidyl-prolyl cis-trans isomerase activity||protein folding	hypothetical protein			PF00160	Cyclophilin type peptidyl-prolyl cis-trans isomerase/CLD	KOG0865	CELLULAR PROCESSES AND SIGNALING	Posttranslational modification, protein turnover, chaperones	Cyclophilin type peptidyl-prolyl cis-trans isomerase	Cyclophilin type peptidyl-prolyl cis-trans isomerase (10571)		108.93	164.313	178.25	168.58	182.32	178.54	121.737	139.363	160.475	180.24	220.78	159.16	72.488	155.972	174.987	185.057	158.72	138.77	27.6589	44.857	19.9404	4.97803	13.4067	24.4942	37.0485	19.3113	5.77706	63.6396
Phatr3_EG02401	301531	lightcyan		DaUP	DaUP	0.878807	0.171882	13	other localisation	NAD(P)+ transhydrogenase (AB-specific) activity||integral component of membrane||NADP binding||oxidation-reduction process	hypothetical protein			PF01262||PF02233||PF05222||PF12769	Alanine dehydrogenase/PNT, C-terminal domain||NAD(P) transhydrogenase beta subunit||Alanine dehydrogenase/PNT, N-terminal domain||Domain of unknown function (DUF3814)				hypothetical protein	hypothetical protein (10581)	"NAD(P)(+) transhydrogenase (AB-specific), alpha subunit"	3.61	10.13	20.955	78.54	32.43	15.085	4.50667	4.11667	17.75	104.01	29.27	13.675	2.058	7.14	18.4233	124.803	24.2133	16.0467	2.57249	6.66073	11.2076	15.0897	8.44285	5.01339	3.1091	3.6781	2.53144	8.40043
Phatr3_J10583	309684	lightgreen			HiFe-UP	0.63566	0.897135	0	other localisation		hypothetical protein; K12624 U6 snRNA-associated Sm-like protein LSm5	U6 snRNA-associated Sm-like protein LSm5	RNA degradation || Spliceosome	PF01423	LSM domain	KOG1775	INFORMATION STORAGE AND PROCESSING	RNA processing and modification	U6 snRNA-associated Sm-like protein	U6 snRNA-associated Sm-like protein (10583)		451.997	539.343	480.76	595.035	492.4	753.12	535.71	496.223	674.69	602.12	566.215	552.285	865.904	822.26	802.503	765.47	748.107	1241.63	57.5871	66.5685	8.06102	354.692	140.983	169.281	57.24	179.685	16.6453	158.83
Phatr3_J10584	311520	magenta			HiFe-UP	0.8163	0.805152	0	other localisation	electron carrier activity||protein disulfide oxidoreductase activity||cell redox homeostasis				PF00462	Glutaredoxin	KOG1752	CELLULAR PROCESSES AND SIGNALING	Posttranslational modification, protein turnover, chaperones	Glutaredoxin and related proteins	Glutaredoxin and related proteins (10584)		103.307	125.13	154.305	158.395	134.85	164.05	119.433	129.983	156.635	203.74	141.36	142.845	134.798	175.672	162.603	222.807	188.537	175.637	20.8333	43.2039	49.4621	29.3944	59.5525	33.8421	38.4833	52.7696	43.5931	14.4815
Phatr3_J10585	311560	NULL			LiUP	1.15774	1.31853	0	other localisation	DNA binding||DNA ligase (ATP) activity||ATP binding||DNA repair||DNA recombination	hypothetical protein			PF01068||PF04675||PF04679	ATP dependent DNA ligase domain||DNA ligase N terminus||ATP dependent DNA ligase C terminal region	KOG0967	INFORMATION STORAGE AND PROCESSING	Replication, recombination and repair	ATP-dependent DNA ligase I	ATP-dependent DNA ligase I (10585)	"DNA ligase I, ATP-dependent (dnl1)"	12.04	7.21333	8.985	8.6	10.015	3.995	14.9367	3.71667	5.995	6.115	7.625	7.09	9.796	7.0825	7.06	6.66333	6.66333	3.63	1.50692	2.66016	2.38295	3.4224	5.94677	0.53033	6.66143	0.79425	0.53033	0.233345
Phatr3_J10593	305601	grey				0.869974	0.944856	0	chloroplast		hypothetical protein			PF00574	Clp protease	KOG0840	CELLULAR PROCESSES AND SIGNALING	Posttranslational modification, protein turnover, chaperones	ATP-dependent Clp protease, proteolytic subunit	ATP-dependent Clp protease, proteolytic subunit (10593)		133.57	201.1	127.145	137.545	123.535	183.235	122.44	219.417	151.215	130.265	173.695	191.885	139.228	235.315	137.683	161.157	190.66	248.25	15.5316	60.7191	40.397	18.1231	11.0945	15.2664	28.2089	19.4227	38.9828	11.7168
Phatr3_J10595	309661	lightgreen				1.04475	0.907155	0	other localisation	"N-acetyltransferase activity||transferase activity, transferring acyl groups other than amino-acyl groups"	hypothetical protein			PF00583||PF08445||PF13508||PF13523	Acetyltransferase (GNAT) family||FR47-like protein||Acetyltransferase (GNAT) domain||Acetyltransferase (GNAT) domain	KOG3138	POORLY CHARACTERIZED	General function prediction only	Predicted N-acetyltransferase	Predicted N-acetyltransferase (10595)		29.7633	45.76	68.875	44.7	48.285	56.65	41.54	48.24	54.775	51.71	42.23	56.25	34.482	49.3675	49.91	48.03	57.6767	42.4267	7.32241	11.9561	26.7923	13.3926	9.53887	9.87121	4.84779	14.625	22.9739	0.66468
Phatr3_J10617	307616	greenyellow				1.22765	0.87499	0	mitochondrion	structural constituent of ribosome||intracellular||ribosome||translation	hypothetical protein			PF00297	Ribosomal protein L3	KOG3141	INFORMATION STORAGE AND PROCESSING	Translation, ribosomal structure and biogenesis	Mitochondrial/chloroplast ribosomal protein L3	Mitochondrial/chloroplast ribosomal protein L3 (10617)	50S ribosomal protein L3||_GAP_	61.8267	76.1567	58.875	64.79	52.59	67.79	51.4433	64.2733	45	59.93	60.18	78.84	41.484	50.8775	42.3333	56.48	51.2433	66.71	8.03419	13.4535	13.1168	37.0665	19.106	28.7792	6.59194	20.6256	26.3185	13.831
Phatr3_J10628	309696	orange				1.17238	0.653719	0	other localisation	protein kinase activity||protein binding||ATP binding||protein phosphorylation	hypothetical protein; K06631 polo-like kinase 1 [EC:2.7.11.21]	polo-like kinase 1 [EC:2.7.11.21]	Cell cycle || Oocyte meiosis || Progesterone-mediated oocyte maturation	PF00069||PF00659||PF07714||PF14531	Protein kinase domain||POLO box duplicated region||Protein tyrosine kinase||Kinase-like	KOG0575	CELLULAR PROCESSES AND SIGNALING	Cell cycle control, cell division, chromosome partitioning	Polo-like serine/threonine protein kinase	Polo-like serine/threonine protein kinase (10628)		11.6767	23.61	49.66	65.67	47.865	30.87	21.33	30.27	52.82	52.435	31.31	34.955	8.508	29.81	43.33	47.7133	48.61	17.92	0.78373	18.224	26.6721	6.46296	12.5229	4.99217	7.38797	26.6323	47.5883	30.9925
Phatr3_J10640	309724	NULL			HiFe-UP+LiUP	0.383903	2.72664	0	signal peptide	coproporphyrinogen oxidase activity||porphyrin-containing compound biosynthetic process||oxidation-reduction process	HemF_2; coproporphyrinogen oxidase. coproporphyrinogen III oxidase. coproporphyrinogenase; K00228 coproporphyrinogen III oxidase [EC:1.3.3.3]	coproporphyrinogen III oxidase [EC:1.3.3.3]	Porphyrin and chlorophyll metabolism	PF01218	Coproporphyrinogen III oxidase	KOG1518	METABOLISM	Coenzyme transport and metabolism	Coproporphyrinogen III oxidase CPO/HEM13	Coproporphyrinogen III oxidase CPO/HEM13 (10640)		0.536667	0.863333	1.63	0.78	0.28	0.33	0.433333	1.72667	3.925	2.185	0.38	0.35	0.4	4.68	9.30333	1.62333	0.593333	1.37	0.0351188	0.943204	0.579828	0.989949	0.0141421	0.169706	0.046188	2.34159	3.11834	1.74655
Phatr3_J10655	309651	blue		LoFe-UP+DaUP		1.33175	0.647236	0	signal peptide	"oxidoreductase activity||oxidoreductase activity, acting on paired donors, with incorporation or reduction of molecular oxygen, 2-oxoglutarate as one donor, and incorporation of one atom each of oxygen into both donors||oxidation-reduction process"	hypothetical protein; K00472 prolyl 4-hydroxylase [EC:1.14.11.2]	prolyl 4-hydroxylase [EC:1.14.11.2]	Arginine and proline metabolism	PF03171||PF13640	2OG-Fe(II) oxygenase superfamily||2OG-Fe(II) oxygenase superfamily	KOG1591	METABOLISM	Amino acid transport and metabolism	Prolyl 4-hydroxylase alpha subunit	Prolyl 4-hydroxylase alpha subunit (10655)		41.94	64.5167	60.285	68.635	97.76	97.485	43.8667	49.13	54.67	63.09	91.235	80.87	34.798	36.6825	57.84	68.5933	51.8433	57.6767	17.3561	9.80388	2.89207	16.2422	20.8314	19.9192	17.5378	6.5782	1.25865	17.8049
Phatr3_J10659	309659	yellow		DaUP		0.943707	0.543669	0	other localisation	catalytic activity	hypothetical protein			PF00481	Protein phosphatase 2C	KOG0698	CELLULAR PROCESSES AND SIGNALING	Signal transduction mechanisms	Serine/threonine protein phosphatase	Serine/threonine protein phosphatase (10659)		15.0033	10.9233	8.555	21.235	23.065	16.815	13.9733	9.08333	8.845	23.075	20.53	15.55	10.442	14.4025	8.98	21.9833	23.3667	20.9333	2.07695	7.59796	1.06773	2.92035	7.57311	4.41942	2.08308	1.68055	3.79716	1.7607
Phatr3_J10666	311656	turquoise			LiUP	0.844416	1.42552	0	other localisation	tRNA binding	MTS; probable methionyl-trna synthetase			PF01588	Putative tRNA binding domain	KOG2241	INFORMATION STORAGE AND PROCESSING	Translation, ribosomal structure and biogenesis	tRNA-binding protein	tRNA-binding protein (10666)		141.37	90.5333	97.05	82.57	70.38	47.135	120.647	131.883	83.25	94.55	66.705	65.865	165.12	111.365	72.13	91.6367	118.27	84.2633	23.7357	12.9815	49.554	30.6319	1.85262	8.01152	62.74	24.4263	41.6203	7.31148
Phatr3_J10670	305655	magenta		DaUP		1.214	0.820365	0	other localisation	intracellular||cis-Golgi network||ER to Golgi vesicle-mediated transport	hypothetical protein			PF04099||PF04628	Sybindin-like family||Sedlin, N-terminal conserved region	KOG3369	CELLULAR PROCESSES AND SIGNALING	Intracellular trafficking, secretion, and vesicular transport	Transport protein particle (TRAPP) complex subunit	Transport protein particle (TRAPP) complex subunit (10670)		92.01	119.197	127.275	149.84	130.085	129.995	96.2167	97.45	89.27	154.05	128.495	106.31	67.816	100.705	117.697	118.557	100.92	83.8233	12.4901	36.74	37.215	49.4268	31.6713	15.2382	36.511	19.9467	6.94379	14.8634
Phatr3_J10674	311645	yellow				0.998193	0.750621	0	other localisation	cellular metabolic process	hypothetical protein; K03239 translation initiation factor eIF-2B subunit alpha	translation initiation factor eIF-2B subunit alpha	RNA transport	PF01008	Initiation factor 2 subunit family	KOG1466	INFORMATION STORAGE AND PROCESSING	Translation, ribosomal structure and biogenesis	Translation initiation factor 2B, alpha subunit (eIF-2Balpha/GCN3)	Translation initiation factor 2B, alpha subunit (eIF-2Balpha/GCN3) (10674)		16.4367	21.09	16.68	20.005	28.76	21.97	25.1033	17.6	17.895	31.47	27.325	25.895	18.29	22.3775	17.65	23.8333	30.6167	23.0333	4.01662	11.109	2.12132	0.417193	5.00632	11.6531	1.79311	5.65552	6.4276	22.8961
Phatr3_J10677	303632	yellow		DaUP		0.999526	0.796274	8	other localisation	nucleotide binding||metal ion transport||metal ion binding	"ATPase1-1B; P1B, P type ATPase; K01533 Cu2+-exporting ATPase [EC:3.6.3.4]"	Cu2+-exporting ATPase [EC:3.6.3.4]		PF00122||PF00403||PF00702||PF12710	E1-E2 ATPase||Heavy-metal-associated domain||haloacid dehalogenase-like hydrolase||haloacid dehalogenase-like hydrolase	KOG0207	METABOLISM	Inorganic ion transport and metabolism	Cation transport ATPase	Cation transport ATPase (10677)	copper ion binding protein||heavy metal translocating P-type ATPase||_GAP_	12.29	12.52	14.55	17.485	18.54	14.595	13.1467	12.21	12.815	15.33	17.575	17.75	14.804	13.235	11.79	17.7033	15.5067	14.6733	3.15501	2.65362	0.296985	4.09415	4.3982	7.44583	4.50613	1.76782	0.586899	3.62039
Phatr3_J10693	305666	orange				1.02258	1.00629	0	other localisation	mannose-6-phosphate isomerase activity||carbohydrate metabolic process||zinc ion binding				PF01238	Phosphomannose isomerase type I	KOG2757	METABOLISM	Carbohydrate transport and metabolism	Mannose-6-phosphate isomerase	Mannose-6-phosphate isomerase (10693)	"mannose-6-phosphate isomerase, class I||_GAP_"	13.6633	20.5133	30.505	28.37	23.4	21.285	20.9467	15.77	33.17	30.155	23.56	16.295	19.734	20.9875	33.0833	30.56	18.8567	9.71	2.2309	5.63145	12.1976	0.0848528	2.17789	7.53069	0.56359	3.78539	17.1403	7.84181
Phatr3_J107	304877	darkgreen		LoFe-UP		1.38233	0.805676	1	other localisation	protein binding	hypothetical protein			PF00560||PF08263||PF12799||PF13504||PF13516||PF13855	Leucine Rich Repeat||Leucine rich repeat N-terminal domain||Leucine Rich repeats (2 copies)||Leucine rich repeat||Leucine Rich repeat||Leucine rich repeat	KOG0619	POORLY CHARACTERIZED	General function prediction only	Leucine rich repeat	Leucine rich repeat (107)		41.1767	34.7367	48.045	48.76	66.96	47.55	53.57	21.7533	44.57	44.68	57.99	42.59	32.348	23.3875	36.39	47.0133	33.06	25.5933	2.22815	3.82028	4.9851	12.8269	11.144	16.5463	25.5909	0.617765	20.3364	14.2836
Phatr3_J10704	301560	salmon				1.08791	1.00075	0	other localisation	protein kinase activity||ATP binding||protein phosphorylation	"CDKC1; hypothetical protein; K08819 Cdc2-related kinase, arginine/serine-rich [EC:2.7.11.22]"	cyclin-dependent kinase 12/13 [EC:2.7.11.22 2.7.11.23]		PF00069||PF07714	Protein kinase domain||Protein tyrosine kinase	KOG0600	CELLULAR PROCESSES AND SIGNALING	Cell cycle control, cell division, chromosome partitioning	Cdc2-related protein kinase	Cdc2-related protein kinase (10704)		24.1867	14.5467	15.78	16.625	18.31	13.53	21.4333	12.8233	11.01	12.445	15.6	21.015	19.006	13.555	9.91667	13.8267	17.9233	16.0367	9.83705	2.25087	4.21436	8.86005	7.8206	5.51543	7.86724	2.25345	0.141421	0.148492
Phatr3_J10718	307694	red			LiUP	1.01565	1.58054	0	other localisation		hypothetical protein; K07019			PF00561||PF12695||PF12697	alpha/beta hydrolase fold||Alpha/beta hydrolase family||Alpha/beta hydrolase family	KOG1838	POORLY CHARACTERIZED	General function prediction only	Alpha/beta hydrolase	Alpha/beta hydrolase (10718)		81.7833	40.78	24.905	11.97	43.33	50.41	122.34	29.5967	16.425	14.465	37.92	60.255	96.348	30.035	25.06	17.2467	30.8567	56.7533	28.8682	9.62974	4.32042	5.86899	4.86489	1.89505	114.22	6.19153	2.12839	5.97505
Phatr3_J10722	305658	salmon				1.18144	0.738832	0	chloroplast	nucleic acid binding||helicase activity||ATP binding	hypothetical protein			PF00270||PF00271	DEAD/DEAH box helicase||Helicase conserved C-terminal domain	KOG0327	INFORMATION STORAGE AND PROCESSING	Translation, ribosomal structure and biogenesis	Translation initiation factor 4F, helicase subunit (eIF-4A) and related helicases	Translation initiation factor 4F, helicase subunit (eIF-4A) and related helicases (10722)		47.28	19.8633	9.98	31.745	29.92	28.65	28.3633	22.2767	8.015	26.345	25.26	29.13	20.798	20.45	6.09	25.22	32.52	29.0167	11.6116	4.68735	5.572	14.0785	3.5921	4.92146	18.9849	10.7228	2.32638	1.63342
Phatr3_J10723	301547	red			LiUP	1.09273	1.99273	0	mitochondrion	protein kinase activity||ATP binding||protein phosphorylation	hypothetical protein			PF00069||PF03109	Protein kinase domain||ABC1 family	KOG1235	POORLY CHARACTERIZED	General function prediction only	Predicted unusual protein kinase	Predicted unusual protein kinase (10723)		68.1167	30.4367	19.025	14.035	35.56	25.85	109.46	28.5367	13.835	15.29	24.12	26.895	76.184	24.9375	13.77	14.0667	29.27	24.9233	17.1712	12.8657	0.33234	5.59321	5.14774	1.3435	109.169	8.61429	4.70226	3.54968
Phatr3_J10724	307730	grey				0.937991	1.30827	0	signal peptide	acid-amino acid ligase activity	hypothetical protein; K10688 ubiquitin-conjugating enzyme E2 W [EC:6.3.2.19]	ubiquitin-conjugating enzyme E2 W [EC:6.3.2.19]	Ubiquitin mediated proteolysis	PF00179||PF14461	Ubiquitin-conjugating enzyme||Prokaryotic E2 family B	KOG0427	CELLULAR PROCESSES AND SIGNALING	Posttranslational modification, protein turnover, chaperones	Ubiquitin conjugating enzyme	Ubiquitin conjugating enzyme (10724)		102.25	108.037	100.865	106.935	41.305	42.02	139.477	114.16	113.78	104.855	49.75	67.885	91.842	131.907	73.1167	70.1467	117.117	116.053	37.3052	32.7474	33.4532	57.7494	22.889	6.6468	149.737	21.4774	56.0736	47.0014
Phatr3_EG02362	300037	purple			LiUP	1.00184	1.37383	0	other localisation	nucleotide binding||nucleoside binding||DNA binding||DNA-directed DNA polymerase activity||DNA replication	POLA; catalytic subunit p180; K02320 DNA polymerase alpha subunit A [EC:2.7.7.7]	DNA polymerase alpha subunit A [EC:2.7.7.7]	Purine metabolism || Pyrimidine metabolism || DNA replication	PF00136||PF03104||PF08996||PF12254	DNA polymerase family B||DNA polymerase family B, exonuclease domain||DNA Polymerase alpha zinc finger||DNA polymerase alpha subunit p180 N terminal	KOG0970	INFORMATION STORAGE AND PROCESSING	Replication, recombination and repair	DNA polymerase alpha, catalytic subunit	DNA polymerase alpha, catalytic subunit (1073_bd)	DNA polymerase (pol2)||_GAP_	13.6467	26.3167	45.49	18.27	24.175	12.35	20.71	27.3733	33.295	26.785	29.86	24.02	27.534	25.8925	40.1667	27.4067	17.0533	7.8	3.99872	8.23267	13.3926	12.2612	2.62337	2.67286	7.905	17.1448	9.66615	24.8265
Phatr3_EG02387	309790	purple		DaUP		1.1598	0.688002	0	other localisation	phosphorelay sensor kinase activity||phosphorelay response regulator activity||phosphorelay signal transduction system||signal transduction||membrane	hypothetical protein			PF00072||PF00512	Response regulator receiver domain||His Kinase A (phospho-acceptor) domain	KOG0519	CELLULAR PROCESSES AND SIGNALING	Signal transduction mechanisms	Sensory transduction histidine kinase	Sensory transduction histidine kinase (10742)		8.77667	28.15	30.035	26.985	39.285	23.16	12.3833	18.5433	26.16	29.365	27.7	24.85	8.394	20.2375	26.6767	26.7233	27.7567	19.8433	2.37877	12.7599	2.0294	4.06586	17.1049	1.18794	2.7167	3.65558	3.01227	3.09006
Phatr3_J10747	311630	cyan		LiUP	LiUP	0.709633	2.14451	0	chloroplast	catalytic activity||cellular metabolic process||coenzyme binding	hypothetical protein			PF01370||PF05368||PF13460	D dependent epimerase/dehydratase family||NmrA-like family||NADH(P)-binding	KOG1203	METABOLISM	Carbohydrate transport and metabolism	Predicted dehydrogenase	Predicted dehydrogenase (10747)		178.013	555.513	318.66	23.185	174.35	251.995	149.477	520.45	220.31	25.685	223.905	183.545	189.972	817.295	413.95	29.3	279.263	356.097	38.4998	64.4638	42.186	8.91662	47.5741	39.7606	91.1675	81.8066	76.311	17.5009
Phatr3_J10752	309786	grey				0.937103	1.00139	0	other localisation		hypothetical protein; K12627 U6 snRNA-associated Sm-like protein LSm8	U6 snRNA-associated Sm-like protein LSm8	RNA degradation || Spliceosome	PF01423	LSM domain	KOG1784	INFORMATION STORAGE AND PROCESSING	RNA processing and modification	Small Nuclear ribonucleoprotein splicing factor	Small Nuclear ribonucleoprotein splicing factor (10752)		136.683	122.267	150.34	136.725	113.56	147.82	124.003	166.11	106.095	134.57	116.3	102.225	128.218	144.855	129.827	140.12	166.387	133.9	14.0848	22.9749	22.981	40.0859	2.16375	56.4271	37.3299	85.3676	38.5868	11.0026
Phatr3_J10757	301587	turquoise				0.650226	0.789891	0	chloroplast	"N-acetyl-gamma-glutamyl-phosphate reductase activity||cytoplasm||cellular amino acid biosynthetic process||oxidoreductase activity, acting on the aldehyde or oxo group of donors, NAD or NADP as acceptor||protein dimerization activity||NAD binding||oxidation-reduction process"	hypothetical protein			PF01118||PF02774	Semialdehyde dehydrogenase, NAD binding domain||Semialdehyde dehydrogenase, dimerisation domain	KOG4777	METABOLISM	Amino acid transport and metabolism	Aspartate-semialdehyde dehydrogenase	Aspartate-semialdehyde dehydrogenase (10757)	aspartate-semialdehyde dehydrogenase	102.177	45.11	23.835	76.125	53.555	40.845	84.92	76.38	30.29	71.6	52.23	52.76	92.218	71.055	43.24	99.2967	156.213	117.29	26.8942	0.798999	11.0379	42.5749	7.26199	20.7112	83.8713	17.6769	19.2616	21.2981
Phatr3_J10768	305710	turquoise		LoFe-UP	LiUP	1.68162	1.63445	0	other localisation	pseudouridine synthesis||RNA binding||RNA modification||pseudouridine synthase activity	hypothetical protein			PF00849||PF01479	RNA pseudouridylate synthase||S4 domain				hypothetical protein	hypothetical protein (10768)		152.133	79.5133	44.035	33.06	45.805	55.355	89.9333	73.1533	30.81	35.105	64.78	50.52	67.346	39.4675	19.2867	29.5233	34.0733	35.1833	18.9144	19.098	4.58912	8.03273	1.25158	12.735	69.7016	29.5459	15.4998	11.9572
Phatr3_J10769	307738	darkgrey				0.732903	1.42675	0	other localisation	structural constituent of ribosome||intracellular||ribosome||translation	hypothetical protein; K02983 small subunit ribosomal protein S30e	small subunit ribosomal protein S30e	Ribosome	PF04758	Ribosomal protein S30	KOG0009	INFORMATION STORAGE AND PROCESSING	Translation, ribosomal structure and biogenesis	Ubiquitin-like/40S ribosomal S30 protein fusion	Ubiquitin-like/40S ribosomal S30 protein fusion (10769)		3530.06	2582.74	1950.18	1968.82	1093.68	1255.82	4377.18	3811.78	1804.02	2441.41	1436.69	1684.51	3462.56	4437.77	2529.48	2471.2	3557.19	3691.69	1136.83	614.113	287.05	1249.85	194.638	278.077	3785.28	1690.15	860.931	1632.35
Phatr3_J10774	301612	turquoise			HiFe-UP	0.513572	1.39526	0	signal peptide		hypothetical protein			PF00828	Ribosomal protein L18e/L15	KOG0846	INFORMATION STORAGE AND PROCESSING	Translation, ribosomal structure and biogenesis	Mitochondrial/chloroplast ribosomal protein L15/L10	Mitochondrial/chloroplast ribosomal protein L15/L10 (10774)	ribosomal protein L15	1016.07	390.11	173.71	342.21	311.64	433.145	1104.95	857.367	240.265	419.45	337.44	518.89	1761.86	1167.48	214.95	337.907	1246.89	1329.77	225.556	54.222	10.8329	80.596	70.145	25.6609	896.34	75.7181	149.122	115.994
Phatr3_J10779	311621	turquoise				0.958315	1.10829	0	chloroplast	catalytic activity||metabolic process				PF01063	Aminotransferase class IV	KOG0975	METABOLISM	Amino acid transport and metabolism	Branched chain aminotransferase BCAT1, pyridoxal phosphate enzymes type IV superfamily	Branched chain aminotransferase BCAT1, pyridoxal phosphate enzymes type IV superfamily (10779)	branched-chain amino acid aminotransferase	74.36	46.21	29.865	45.825	37.935	42.94	60.43	62.0133	32.8	38.535	40.135	40.725	51.3	58.865	28.4267	33.27	57.8767	67.7233	10.6114	1.98613	1.05359	9.99142	2.49609	7.73575	21.6244	8.04498	6.46296	7.21956
Phatr3_J10781	305738	pink				1.17527	0.997136	0	other localisation		hypothetical protein			PF02493	MORN repeat	KOG0229	CELLULAR PROCESSES AND SIGNALING	Signal transduction mechanisms	Phosphatidylinositol-4-phosphate 5-kinase	Phosphatidylinositol-4-phosphate 5-kinase (10781)		158.947	99.1567	78.23	75.635	144.97	112.415	173.267	84.2667	72.885	103.88	137.235	133.46	134.58	87.7825	59.59	104.753	106.88	81.8133	39.1715	20.6166	10.1965	18.802	12.9542	57.707	44.8556	12.2099	26.1559	64.7993
Phatr3_J10782	301555	turquoise			LiUP	1.21638	2.03562	0	other localisation	nucleic acid binding||helicase activity||ATP binding	hypothetical protein; K14811 ATP-dependent RNA helicase DBP3 [EC:3.6.4.13]	ATP-dependent RNA helicase DBP3 [EC:3.6.4.13]		PF00270||PF00271	DEAD/DEAH box helicase||Helicase conserved C-terminal domain	KOG0331	INFORMATION STORAGE AND PROCESSING	RNA processing and modification	ATP-dependent RNA helicase	ATP-dependent RNA helicase (10782)		122.39	21.9667	17.56	26.1	19.58	15.2	61.4	47.88	20.355	19.08	16.18	17.405	52.112	30.76	12.1333	24.55	31.4367	22.66	43.6654	9.80843	12.3602	19.0919	1.85262	2.17789	47.6362	30.689	17.3878	9.57423
Phatr3_J10788	311635	royalblue		DaUP	HiFe-UP	0.903483	0.638842	0	signal peptide	nucleic acid binding||cell redox homeostasis	hypothetical protein			PF00085||PF02037||PF13098	Thioredoxin||SAP domain||Thioredoxin-like domain	KOG0910	CELLULAR PROCESSES AND SIGNALING	Posttranslational modification, protein turnover, chaperones	Thioredoxin-like protein	Thioredoxin-like protein (10788)		21.3267	16.64	22.205	41.525	33.645	38.44	18.89	23.45	26.03	28.585	30.18	34.52	18.448	28.755	29.2367	38.6767	42.17	28.6867	2.53129	6.11466	3.04763	6.90843	12.2824	1.20208	2.30219	5.79112	1.41421	15.0543
Phatr3_J10799	303637	magenta		DaUP		1.29644	0.649496	0	other localisation	fatty acid biosynthetic process||malonyl-CoA decarboxylase activity	malonyl-coa decarboxylase (EC:4.1.1.9); K01578 malonyl-CoA decarboxylase [EC:4.1.1.9]	malonyl-CoA decarboxylase [EC:4.1.1.9]	beta-Alanine metabolism || Propanoate metabolism || Peroxisome	PF05292	Malonyl-CoA decarboxylase (MCD)	KOG3018	METABOLISM	Carbohydrate transport and metabolism	Malonyl-CoA decarboxylase	Malonyl-CoA decarboxylase (10799)		13.3567	22.66	22.335	32.785	27.61	26.305	15.9267	15.0067	20.675	29.11	22.72	23.875	8.966	13.0725	21.37	26.93	16.3667	20.9133	4.03651	4.64178	0.657609	2.31224	0.268701	4.47599	11.4043	4.86099	9.39745	1.00409
Phatr3_J10800	307785	magenta		DaUP	DaUP	0.889499	0.363114	10	signal peptide		hypothetical protein			PF05684	Protein of unknown function (DUF819)				hypothetical protein	hypothetical protein (10800)		4.69667	22.69	24.365	33.235	42.945	33.19	4	15.64	24.11	54.87	48.875	32.79	2.534	20.505	35.37	62.1933	38.8567	37.1433	3.44612	4.28699	4.75883	8.74691	1.90212	1.24451	2.11544	1.12174	5.62857	11.1016
Phatr3_J10805	303581	NULL		DaUP	DaUP	1.11698	0.287315	0	other localisation		hypothetical protein			PF02138||PF14844	Beige/BEACH domain||PH domain associated with Beige/BEACH	KOG1787	CELLULAR PROCESSES AND SIGNALING	Intracellular trafficking, secretion, and vesicular transport	Kinase A-anchor protein Neurobeachin and related BEACH and WD40 repeat proteins	Kinase A-anchor protein Neurobeachin and related BEACH and WD40 repeat proteins (10805)		3.17333	6.2	6.585	12.335	22.615	14.325	4.33667	4.64	6.5	12.27	23.34	13.74	1.472	5.3425	6.32333	15.2	15.7333	15.4933	0.295014	2.58025	1.492	3.35876	1.36472	10.7975	4.52692	1.28339	3.79009	1.37179
Phatr3_J10821	305674	darkgrey				0.722989	1.31306	0	other localisation	"DNA binding||DNA-directed RNA polymerase activity||transcription, DNA-templated"	"hypothetical protein; K03007 DNA-directed RNA polymerases I, II, and III subunit RPABC5"	"DNA-directed RNA polymerases I, II, and III subunit RPABC5"	Purine metabolism || Pyrimidine metabolism || RNA polymerase || Cytosolic DNA-sensing pathway || Huntington's disease || Epstein-Barr virus infection	PF01194	RNA polymerases N / 8 kDa subunit	KOG3497	INFORMATION STORAGE AND PROCESSING	Transcription	DNA-directed RNA polymerase, subunit RPB10	DNA-directed RNA polymerase, subunit RPB10 (10821)		429.887	305.033	331.075	410.27	167.23	242.165	270.787	471.367	406	285.475	187.23	196.525	451.456	584.962	338.777	373.24	398.953	428.333	37.7394	142.838	21.0081	41.9739	7.76403	13.5977	74.6118	92.1486	0.127279	47.8358
Phatr3_J10824	311694	grey		LiUP	LiUP	0.990761	1.83037	0	signal peptide	steroid biosynthetic process||metabolic process||methyltransferase activity||lipid biosynthetic process	hypothetical protein; K00559 sterol 24-C-methyltransferase [EC:2.1.1.41]	sterol 24-C-methyltransferase [EC:2.1.1.41]	Steroid biosynthesis	PF01209||PF02353||PF08241||PF08242||PF08498||PF12847||PF13489||PF13649||PF13659||PF13847	ubiE/COQ5 methyltransferase family||Mycolic acid cyclopropane synthetase||Methyltransferase domain||Methyltransferase domain||Sterol methyltransferase C-terminal||Methyltransferase domain||Methyltransferase domain||Methyltransferase domain||Methyltransferase domain||Methyltransferase domain	KOG1269	METABOLISM	Lipid transport and metabolism	SAM-dependent methyltransferases	SAM-dependent methyltransferases (10824)		102.853	216.093	286.705	191.22	86.635	77.35	113.19	241.96	227.95	129.17	102.47	89.605	213.496	202.532	186.727	148.693	92.15	57.9533	29.3939	37.9207	29.748	57.2898	4.73054	4.27092	30.4851	91.1685	25.7387	67.1469
Phatr3_J10830	309738	darkorange			LiUP	0.791578	2.58635	0	signal peptide	"phytochromobilin biosynthetic process||oxidoreductase activity, acting on the CH-CH group of donors, iron-sulfur protein as acceptor||cobalt ion binding||oxidation-reduction process"	hypothetical protein			PF05996	Ferredoxin-dependent bilin reductase				hypothetical protein	hypothetical protein (10830)		2.94	49.5967	60.36	13.855	9.75	17.675	2.05667	50.7133	92.295	11.77	6.375	12.35	8.174	52.1625	94.61	17.3	19.5233	26.93	1.09124	19.2814	5.88313	6.35689	7.32563	10.6702	1.61051	35.9252	1.26572	2.05061
Phatr3_J10835	307778	turquoise				0.959141	0.980708	0	other localisation	translation initiation factor activity||GTPase activity||GTP binding||intracellular||translational initiation||small GTPase mediated signal transduction||ferrous iron transmembrane transporter activity||ferrous iron transport||integral component of membrane	hypothetical protein			PF00009||PF01926||PF02421||PF03144||PF04760||PF08477||PF09439||PF11987	Elongation factor Tu GTP binding domain||50S ribosome-binding GTPase||Ferrous iron transport protein B||Elongation factor Tu domain 2||Translation initiation factor IF-2, N-terminal region||Miro-like protein||Signal recognition particle receptor beta subunit||Translation-initiation factor 2	KOG1145	INFORMATION STORAGE AND PROCESSING	Translation, ribosomal structure and biogenesis	Mitochondrial translation initiation factor 2 (IF-2; GTPase)	Mitochondrial translation initiation factor 2 (IF-2; GTPase) (10835)	translation initiation factor IF-2	207.76	95.7667	62.035	102.555	164.335	122.86	168.1	143.083	51.715	104.92	123.305	124.72	183.026	121.928	39.07	89.93	169.92	160.603	47.8985	5.24271	17.0483	41.9244	35.5038	32.4562	94.0198	39.8865	8.83176	21.0011
Phatr3_J10847	303664	turquoise				0.944922	1.04382	0	chloroplast	RNA binding	hypothetical protein			PF00575	S1 RNA binding domain	KOG1067	POORLY CHARACTERIZED	General function prediction only	Predicted RNA-binding polyribonucleotide nucleotidyltransferase	Predicted RNA-binding polyribonucleotide nucleotidyltransferase (10847)		383.97	266.557	114.28	184.16	210.905	248.18	346.397	346.27	121.925	159.275	222.92	325.57	335.026	268.957	88.77	118.923	299.353	481.947	66.3058	52.2919	23.7164	114.353	12.5653	91.2733	200.715	139.815	94.024	29.3661
Phatr3_J10852	311676	grey			LiUP	1.0815	0.967243	3	other localisation	iron ion binding||fatty acid biosynthetic process||oxidoreductase activity||oxidation-reduction process	hypothetical protein			PF04116	Fatty acid hydroxylase superfamily	KOG0873	METABOLISM	Lipid transport and metabolism	C-4 sterol methyl oxidase	C-4 sterol methyl oxidase (10852)		31.6667	32.9333	39.81	54.2	39.355	73.915	40.3333	32.0533	42.73	36.3	36.58	46.485	55.126	31.875	39.1633	38.2	21.7333	32.2933	7.20987	16.3059	9.60251	11.9925	12.0137	47.8216	21.3896	6.9684	4.4972	7.8206
Phatr3_J10862	309748	magenta				0.933899	0.901456	0	other localisation	"hydrogen ion transmembrane transporter activity||ATP hydrolysis coupled proton transport||proton-transporting V-type ATPase, V1 domain"				PF03223	V-ATPase subunit C	KOG2909	METABOLISM	Energy production and conversion	Vacuolar H+-ATPase V1 sector, subunit C	Vacuolar H+-ATPase V1 sector, subunit C (10862)		141.537	190.54	275.025	234.615	277.68	227.285	284.367	170.727	351.16	242.66	267.06	188.375	163.298	202.655	381.953	397.37	254.09	161.35	50.2266	22.5583	47.4681	24.0204	7.38219	72.8815	256.842	56.2592	247.841	101.229
Phatr3_EG02389	303662	orange		DaUP		1.18725	0.560663	0	other localisation	protein kinase activity||ATP binding||protein phosphorylation	hypothetical protein			PF00027||PF00069||PF07714	Cyclic nucleotide-binding domain||Protein kinase domain||Protein tyrosine kinase	KOG0614	CELLULAR PROCESSES AND SIGNALING	Signal transduction mechanisms	cGMP-dependent protein kinase	cGMP-dependent protein kinase (10865)		22.91	38.0133	60.465	69.56	69.615	59.29	40.5033	23.7667	56.27	48.85	65.165	64.43	15.704	24.7225	54.94	86.5433	56.34	30.02	4.53514	15.0924	10.9672	22.7264	15.2099	30.7733	32.0013	8.41845	13.6047	28.6661
Phatr3_J10872	301589	cyan				1.20436	1.16627	0	other localisation		hypothetical protein					KOG4533	POORLY CHARACTERIZED	Function unknown	Uncharacterized conserved protein	Uncharacterized conserved protein (10872)		67.07	91.5533	100.575	43.895	72.875	77.665	70.4767	67.1667	97.975	51.24	56.14	82.215	43.26	58.945	96.8533	53.3733	61.3733	64.0667	4.15963	26.6474	14.1068	20.2162	4.51841	3.52846	24.2702	3.3229	18.7313	23.0517
Phatr3_J10881	309818	NULL		DaUP	DaUP	1.25082	0.245711	11	signal anchor	ammonium transmembrane transporter activity||ammonium transport||membrane	hypothetical protein			PF00909	Ammonium Transporter Family	KOG0682	METABOLISM	Inorganic ion transport and metabolism	Ammonia permease	Ammonia permease (10881)	ammonium transporter||_GAP_	4.3	7.76	4.07	15.585	26.535	22.47	3.26	9.43333	4.45	14.79	26.23	23.605	1.7	6.5275	4.04667	12.4067	15.11	26.8	0.720278	1.69201	2.20617	8.7752	16.5817	1.45664	0.905152	6.34312	4.70933	6.16597
Phatr3_J10893	307774	grey				1.19376	1.08241	0	other localisation	"protein kinase activity||ATP binding||protein phosphorylation||lipopolysaccharide biosynthetic process||membrane||phosphotransferase activity, alcohol group as acceptor"	hypothetical protein			PF00069||PF06293||PF07714||PF14531	Protein kinase domain||Lipopolysaccharide kinase (Kdo/WaaP) family||Protein tyrosine kinase||Kinase-like	KOG0032	CELLULAR PROCESSES AND SIGNALING	Signal transduction mechanisms	Ca2+/calmodulin-dependent protein kinase, EF-Hand protein superfamily	Ca2+/calmodulin-dependent protein kinase, EF-Hand protein superfamily (10893)		26.75	21.32	21.505	27.3	17.535	16.27	25.0167	16.1967	18.37	18.815	14.695	17.76	19.326	11.2125	20.4733	23.5233	12.9333	15.7733	1.82486	2.86582	4.08001	12.3885	0.516188	7.07107	5.05064	7.05005	3.98808	2.79307
Phatr3_J10896	303667	lightyellow		LiUP	LiUP	0.809763	1.69251	0	chloroplast		hypothetical protein			PF00153	Mitochondrial carrier protein	KOG0752	METABOLISM	Energy production and conversion	Mitochondrial solute carrier protein	Mitochondrial solute carrier protein (10896)		93.7633	65.3167	50.52	43.41	33.31	39.57	79.61	84.86	44.435	39.115	35.14	44.725	112.656	83.8025	39.3467	42.7133	62.54	59.4767	11.8928	9.18073	11.144	3.98808	8.20244	6.29325	26.7391	11.5296	15.3654	3.9103
Phatr3_J10902	301603	turquoise				1.25405	1.0018	0	other localisation	N-acetyltransferase activity	hypothetical protein; K14682 amino-acid N-acetyltransferase [EC:2.3.1.1]	amino-acid N-acetyltransferase [EC:2.3.1.1]	Arginine and proline metabolism	PF00696||PF13508	Amino acid kinase family||Acetyltransferase (GNAT) domain	KOG2436	METABOLISM	Amino acid transport and metabolism	Acetylglutamate kinase/acetylglutamate synthase	Acetylglutamate kinase/acetylglutamate synthase (10902)	amino-acid N-acetyltransferase	68.8333	40.5167	41.92	69.41	66.055	31.705	46.21	52.6733	34.1	52.87	43.52	35.69	35.304	48.53	36.4767	51.2233	36.1133	26.8	9.65348	7.42755	11.2147	32.5835	5.14067	12.735	7.83582	36.5374	1.83848	16.419
Phatr3_J10925	307700	lightgreen				0.888183	0.753229	0	other localisation		hypothetical protein; K13113 ubiquitin-like protein 5	ubiquitin-like protein 5				KOG3493	CELLULAR PROCESSES AND SIGNALING	Posttranslational modification, protein turnover, chaperones	Ubiquitin-like protein	Ubiquitin-like protein (10925)		72.6	76.6733	98.975	151.11	98.47	127.25	105.777	85.0533	131.94	140.265	77.91	120.29	77.778	110.48	126.323	138.543	134.183	143.87	22.0057	33.5252	29.8753	54.5321	24.3245	18.6676	91.9053	43.8954	84.6124	97.6727
Phatr3_J10934	301585	grey				0.94758	0.962189	0	other localisation		hypothetical protein; K09647 mitochondrial inner membrane protease subunit 1 [EC:3.4.99.-]	mitochondrial inner membrane protease subunit 1 [EC:3.4.21.-]	Protein export			KOG0171	CELLULAR PROCESSES AND SIGNALING	Posttranslational modification, protein turnover, chaperones	Mitochondrial inner membrane protease, subunit IMP1	Mitochondrial inner membrane protease, subunit IMP1 (10934)	signal peptidase I||_GAP_	22.63	26.7767	31	32.47	19.32	28.875	22.7367	26.68	27.275	27.925	25.695	24.2	26.538	28.465	25.1167	29.6767	29.28	26.3367	5.22616	6.87808	0.890955	0.905097	1.04652	4.57498	2.57861	3.13976	1.63342	2.63751
Phatr3_J10954	307788	NULL				1.2517	0.767655	0	other localisation		hypothetical protein			PF08311	Mad3/BUB1 homology region 1	KOG1166	CELLULAR PROCESSES AND SIGNALING	Cell cycle control, cell division, chromosome partitioning	Mitotic checkpoint serine/threonine protein kinase	Mitotic checkpoint serine/threonine protein kinase (10954)		5.67667	9.75667	12.62	15.92	16.72	9.395	10.58	7.57	11.74	15.22	12.655	10.975	3.272	9.85	15.51	12.7467	9.88667	5.43333	0.557704	7.15216	2.786	1.38593	4.63862	0.72832	7.20356	4.2278	5.68514	12.9118
Phatr3_J10963	307750	green		LoFe-UP		1.5454	0.862329	0	other localisation	ubiquitin-dependent protein catabolic process				PF03152	Ubiquitin fusion degradation protein UFD1	KOG1816	CELLULAR PROCESSES AND SIGNALING	Posttranslational modification, protein turnover, chaperones	Ubiquitin fusion-degradation protein	Ubiquitin fusion-degradation protein (10963)		63.4567	103.047	102.045	135.37	102.45	75.915	87.58	60.99	90.17	100.07	83.005	66.525	39.184	49.42	76.0133	92.7167	50.0133	47.4167	7.71296	11.4645	14.3331	16.2069	8.93783	4.80126	49.2929	16.6358	37.8161	4.80833
Phatr3_J10970	305716	red		LiUP	HiFe-UP+LiUP	0.368109	6.56408	2	chloroplast					PF01494	FAD binding domain	KOG2614	METABOLISM	Energy production and conversion	Kynurenine 3-monooxygenase and related flavoprotein monooxygenases	Kynurenine 3-monooxygenase and related flavoprotein monooxygenases (10970)		87.1467	72.1067	105.58	24.485	13.155	38.265	95.31	79.6667	137.595	14.63	15.045	30.625	477.94	93.265	183.29	24.06	20.68	47.3333	30.5638	24.5378	10.1823	2.58094	0.558614	30.2288	78.9533	5.4654	29.9177	8.71156
Phatr3_J10972	303621	grey			LiUP	1.02666	1.14229	0	signal peptide	pyridoxamine-phosphate oxidase activity||FMN binding||oxidation-reduction process	hypothetical protein			PF01243||PF13883	Pyridoxamine 5'-phosphate oxidase||Pyridoxamine 5'-phosphate oxidase	KOG3374	INFORMATION STORAGE AND PROCESSING	Transcription	Cellular repressor of transcription	Cellular repressor of transcription (10972)		154.067	177.797	160.98	176.865	140.335	168.005	203.237	162.217	126.225	177.165	142.26	131.295	184.67	180.403	143.157	132.797	142.47	138.343	23.7977	26.2533	5.10531	42.1365	34.3159	15.3513	49.0102	29.3102	12.0845	44.4699
Phatr3_EG02128	303651	blue		LoFe-UP	LoFe-UP	1.80249	0.765676	0	other localisation		hypothetical protein			PF02493	MORN repeat	KOG0231	POORLY CHARACTERIZED	General function prediction only	Junctional membrane complex protein Junctophilin and related MORN repeat proteins	Junctional membrane complex protein Junctophilin and related MORN repeat proteins (10974)		16.67	12.4467	11.955	14.205	23.195	14.895	13.31	12.2	8.14	9.405	16.145	18.13	5.756	6.6975	7.88667	8.43	8.82	11.2667	3.5996	4.50817	5.31037	10.5712	0.247487	1.29401	5.02859	5.77904	4.83661	5.66393
Phatr3_J10976	301592	greenyellow				1.30246	1.01435	8	other localisation	"endoplasmic reticulum||integral component of membrane||transferase activity, transferring hexosyl groups"	"mannosyltransferase; K03845 alpha-1,3-mannosyltransferase [EC:2.4.1.130]"	"alpha-1,3-mannosyltransferase [EC:2.4.1.258]"	N-Glycan biosynthesis || Various types of N-glycan biosynthesis	PF05208	ALG3 protein	KOG2762	METABOLISM	Carbohydrate transport and metabolism	Mannosyltransferase	Mannosyltransferase (10976)		26.4133	42.5767	34.735	29.575	35.325	45.79	20.8833	44.52	29.385	21.565	33.215	35.63	17.216	35.57	28.6833	22.08	19.3267	32.9933	8.1457	6.7951	3.93858	13.6259	15.2099	35.3836	9.20422	13.1604	23.8083	13.3431
Phatr3_J11003	301629	brown		DaUP	DaUP	0.856195	0.253974	0	signal peptide	catalytic activity||iron-sulfur cluster binding	hypothetical protein			PF04055	Radical SAM superfamily				hypothetical protein	hypothetical protein (11003)		7.59333	14.28	10.67	36.955	31.24	28.75	6.34	15.5133	8.565	32.37	25.755	41.365	2.522	17.2025	5.29333	32.4033	41.0633	58.35	3.14859	5.49561	1.73948	20.5132	7.15592	5.99627	1.82913	5.23359	2.52437	0.113137
Phatr3_J11006	307718	darkorange		HiFe-UP		0.512426	1.03994	0	chloroplast					PF00504	Chlorophyll A-B binding protein				hypothetical protein	hypothetical protein (11006)		127.947	1811.65	2593.09	1349.34	795.85	1365.2	183.25	2061.27	3130.91	1741.45	922.045	1122.04	748.296	3383.42	4654.45	2865.18	2646.73	2903.44	73.4074	393.124	521.689	358.22	347.274	528.994	85.0693	458.614	41.4577	338.153
Phatr3_J11009	309802	yellow		DaUP	DaUP	1.08964	0.506093	0	other localisation	nucleic acid binding||DNA binding||helicase activity||ATP binding	hypothetical protein	TATA-binding protein-associated factor [EC:3.6.4.-]		PF00176||PF00271	SNF2 family N-terminal domain||Helicase conserved C-terminal domain	KOG0392	INFORMATION STORAGE AND PROCESSING	Transcription	SNF2 family DNA-dependent ATPase domain-containing protein	SNF2 family DNA-dependent ATPase domain-containing protein (11009)		8.54667	10.1433	10.84	13.225	19.82	11.305	6.62667	7.32667	9.26	15.195	15.7	16.26	5.028	7.0525	8.99	15.9467	18.4567	12.5033	0.897794	3.40836	0.113137	2.38295	11.6814	1.85969	0.341223	1.50114	1.59806	3.65574
Phatr3_J11014	309784	brown		DaUP	DaUP	0.819156	0.105113	0	mitochondrion	"acyl-CoA dehydrogenase activity||metabolic process||oxidoreductase activity, acting on the CH-CH group of donors||fatty acid beta-oxidation using acyl-CoA dehydrogenase||flavin adenine dinucleotide binding||oxidation-reduction process"	hypothetical protein			PF00441||PF02771||PF09317	Acyl-CoA dehydrogenase, C-terminal domain||Acyl-CoA dehydrogenase, N-terminal domain||Domain of unknown function (DUF1974)	KOG0137	METABOLISM	Lipid transport and metabolism	Very-long-chain acyl-CoA dehydrogenase	Very-long-chain acyl-CoA dehydrogenase (11014)		17.5167	50.57	42.295	306.56	212.915	235.92	9.23667	58.1	36.605	274.67	307.31	257.98	8.812	50.55	24.6	295.887	338.217	405.14	7.39244	44.9021	3.95273	56.3423	31.1481	12.6714	4.40922	57.9373	13.0037	92.4047
Phatr3_J11016	309740	grey			HiFe-UP	0.828074	1.13849	0	other localisation	cytochrome-c oxidase activity||mitochondrion	hypothetical protein; K02267 cytochrome c oxidase subunit VIb [EC:1.9.3.1]	cytochrome c oxidase subunit 6b	Oxidative phosphorylation || Cardiac muscle contraction || Alzheimer's disease || Parkinson's disease || Huntington's disease	PF02297	Cytochrome oxidase c subunit VIb	KOG3057	METABOLISM	Energy production and conversion	Cytochrome c oxidase, subunit VIb/COX12	Cytochrome c oxidase, subunit VIb/COX12 (11016)		635.25	754.523	778.74	707.84	759.435	675.305	867.717	839.783	890.715	698.825	864.075	508.88	787.164	1119.14	1050.52	566.727	1057.8	878.797	122.59	29.1502	277.964	307.365	102.269	192.269	144.136	370.224	351.793	180.772
Phatr3_J11021	309753	blue		LoFe-UP+DaUP	DaUP	1.55089	0.432772	0	mitochondrion	catalytic activity||metabolic process	"hypothetical protein; K00167 2-oxoisovalerate dehydrogenase E1 component, beta subunit [EC:1.2.4.4]"	"2-oxoisovalerate dehydrogenase E1 component, beta subunit [EC:1.2.4.4]"	"Valine, leucine and isoleucine degradation"	PF02779||PF02780	Transketolase, pyrimidine binding domain||Transketolase, C-terminal domain	KOG0525	METABOLISM	Energy production and conversion	Branched chain alpha-keto acid dehydrogenase E1, beta subunit	Branched chain alpha-keto acid dehydrogenase E1, beta subunit (11021)		14.1133	46.02	36.705	74.84	96.035	86.1	46.4067	22.1233	27.705	52.13	67.78	73.91	13.664	17.8675	38.0933	57.73	36.3967	49.5033	6.7275	21.6566	8.46407	22.9103	3.50018	18.0171	64.5863	2.60661	20.3859	28.8782
Phatr3_J11022	303617	brown		DaUP	DaUP	0.709627	0.310637	0	chloroplast	peptidyl-prolyl cis-trans isomerase activity||protein folding	hypothetical protein			PF00160	Cyclophilin type peptidyl-prolyl cis-trans isomerase/CLD				hypothetical protein	hypothetical protein (11022)		33.8433	35.0667	13.83	42.155	88.92	114.475	16.8467	54.5967	13.82	28.81	106.405	113.56	25.54	54.4525	20.2267	38.74	155.57	186.413	10.5861	10.4659	7.41048	21.2061	11.1864	24.8407	5.64829	24.8536	2.60215	11.8653
Phatr3_J1103	306365	magenta		DaUP	DaUP	1.17116	0.455252	0	other localisation	protein kinase activity||calcium ion binding||ATP binding||protein phosphorylation	hypothetical protein			PF00036||PF00069||PF07714||PF13405||PF13499||PF13833	EF hand||Protein kinase domain||Protein tyrosine kinase||EF-hand domain||EF-hand domain pair||EF-hand domain pair	KOG0032	CELLULAR PROCESSES AND SIGNALING	Signal transduction mechanisms	Ca2+/calmodulin-dependent protein kinase, EF-Hand protein superfamily	Ca2+/calmodulin-dependent protein kinase, EF-Hand protein superfamily (1103)		5.45667	16.3067	20.395	24.73	37.05	28.74	23.36	9.53667	16.785	29.54	29.6	29.13	5.64	8.2825	23.19	40.1733	25.8133	17.5867	1.69827	7.681	6.89429	8.42871	5.24673	4.92146	33.2479	3.87172	9.751	12.7845
Phatr3_J11032	303610	darkgrey			HiFe-UP+LiUP	0.713368	1.46302	0	other localisation		hypothetical protein; K02898 large subunit ribosomal protein L26e	large subunit ribosomal protein L26e	Ribosome	PF00467	KOW motif	KOG3401	INFORMATION STORAGE AND PROCESSING	Translation, ribosomal structure and biogenesis	60S ribosomal protein L26	60S ribosomal protein L26 (11032)	ribosomal protein L24	2974.44	2665.86	1546.45	1432.88	967.8	944.83	3386.6	3695.84	1747.73	2234.78	1386.53	1502.39	3507.45	3781.91	2081.88	1871.06	3638.04	3141.76	476.831	690.44	345.118	493.037	268.785	324.322	2720.45	787.987	1526.69	1262.32
Phatr3_J11041	305700	NULL		LoFe-UP		1.50568	0.665276	0	other localisation	pseudouridine synthesis||RNA binding||RNA modification||pseudouridine synthase activity	hypothetical protein			PF00849	RNA pseudouridylate synthase	KOG1919	INFORMATION STORAGE AND PROCESSING	RNA processing and modification	RNA pseudouridylate synthases	RNA pseudouridylate synthases (11041)		15.36	10	7.43	16.08	16.21	11.435	13.22	7.47667	7.935	11.89	11.685	19.185	4.464	5.505	9.17	9.97	9.95333	12.89	5.13229	3.60317	3.4224	15.6129	2.68701	3.07591	3.25888	1.068	4.60327	10.2389
Phatr3_J11048	303628	purple				1.272	1.23286	0	other localisation		hypothetical protein			PF01188||PF12695||PF12697	Mandelate racemase / muconate lactonizing enzyme, C-terminal domain||Alpha/beta hydrolase family||Alpha/beta hydrolase family	KOG1223	METABOLISM	Amino acid transport and metabolism	Isochorismate synthase	Isochorismate synthase (11048)		30.98	118.587	92.46	21.25	70.445	51.21	27.6833	88.5733	64.08	35.11	70.545	51.51	20.556	81.36	50.67	28.04	54.4333	60.3367	10.917	68.3028	18.0595	3.11127	44.9084	28.3126	14.021	43.5671	6.03869	21.1991
Phatr3_J11083	307723	grey				1.06173	0.981433	4	other localisation		hypothetical protein			PF00153	Mitochondrial carrier protein	KOG0769	METABOLISM	Energy production and conversion	Predicted mitochondrial carrier protein	Predicted mitochondrial carrier protein (11083)		17.54	16.7967	12.425	14.64	18.53	17.565	18.4667	12.7033	12.105	11.06	18.13	16.15	18.216	10.45	14.9767	13.6933	13.74	16.3667	2.32772	0.477214	0.106066	2.91328	4.28507	3.34462	1.92056	3.60611	0.445477	1.31522
Phatr3_J11084	301566	magenta		DaUP		1.07486	0.622991	0	other localisation		hypothetical protein			PF07065	D123	KOG2983	POORLY CHARACTERIZED	Function unknown	Uncharacterized conserved protein	Uncharacterized conserved protein (11084)		26.88	43.9367	45.38	57.095	59.58	55.515	38.01	29.54	46.695	68.17	47.78	56.385	31.106	26.99	43.2367	70.46	51.2533	46.8633	8.98668	16.5651	5.4023	0.459619	8.20244	24.9538	12.8321	8.26953	18.0242	33.6866
Phatr3_J11088	303608	turquoise				0.743544	1.28525	0	other localisation	nucleotide binding||aminoacyl-tRNA ligase activity||ATP binding||tRNA aminoacylation for protein translation	hypothetical protein; K01869 leucyl-tRNA synthetase [EC:6.1.1.4]	leucyl-tRNA synthetase [EC:6.1.1.4]	Aminoacyl-tRNA biosynthesis	PF00133||PF01406||PF08264||PF09334	tRNA synthetases class I (I, L, M and V)||tRNA synthetases class I (C) catalytic domain||Anticodon-binding domain of tRNA||tRNA synthetases class I (M)	KOG0437	INFORMATION STORAGE AND PROCESSING	Translation, ribosomal structure and biogenesis	Leucyl-tRNA synthetase	Leucyl-tRNA synthetase (11088)	leucine--tRNA ligase	124.387	70.9233	49.67	56.18	59.85	39.015	110.19	87.0367	48.61	79.485	59.225	56.845	147.962	97.19	43.27	68.3967	133.36	76.58	16.4254	13.8657	10.7904	12.4309	8.37214	24.3881	70.8707	3.69584	24.1972	42.8436
Phatr3_J11099	303647	blue		LoFe-UP		1.37404	0.918807	0	other localisation	phosphoric diester hydrolase activity||guanosine tetraphosphate metabolic process||metal ion binding	hypothetical protein			PF01966||PF02824||PF04607||PF13291||PF13328	HD domain||TGS domain||Region found in RelA / SpoT proteins||ACT domain||HD domain	KOG1157	CELLULAR PROCESSES AND SIGNALING	Signal transduction mechanisms	Predicted guanosine polyphosphate pyrophosphohydrolase/synthase	Predicted guanosine polyphosphate pyrophosphohydrolase/synthase (11099)	RelA/SpoT family protein||_GAP_	18.34	18.5033	18.495	20.675	23.225	21.345	31.0933	10.71	11.075	15.6	18.995	17.7	9.6	11.235	21.0667	17.4	13.5633	13.45	2.79773	7.69199	2.10011	7.75696	3.71231	6.37103	29.791	1.7287	0.0353553	8.14587
Phatr3_J11116	307787	magenta		DaUP		0.806245	0.712719	2	signal peptide	catalytic activity||metabolic process||oxidoreductase activity||cellular metabolic process||coenzyme binding	hypothetical protein			PF00106||PF01370||PF08659	short chain dehydrogenase||NAD dependent epimerase/dehydratase family||KR domain	KOG1208	METABOLISM	Secondary metabolites biosynthesis, transport and catabolism	Dehydrogenases with different specificities (related to short-chain alcohol dehydrogenases)	Dehydrogenases with different specificities (related to short-chain alcohol dehydrogenases) (11116)		16.97	21.79	15.38	21.32	29.22	20.36	16.4467	20.1933	18.295	29.665	27.91	24.77	15.034	25.74	30.89	36.3167	32.8667	26.61	10.7828	1.46092	1.83848	0.565685	2.96985	7.22663	14.0357	4.93333	3.48604	0.997021
Phatr3_J11126	309859	salmon				0.891218	1.2303	0	other localisation	"ligase activity||carbon-nitrogen ligase activity, with glutamine as amido-N-donor"	hypothetical protein			PF02637||PF02934	GatB domain||GatB/GatE catalytic domain	KOG2438	INFORMATION STORAGE AND PROCESSING	Translation, ribosomal structure and biogenesis	Glutamyl-tRNA amidotransferase subunit B	Glutamyl-tRNA amidotransferase subunit B (11126)	"glutamyl-tRNA(Gln) and/or aspartyl-tRNA(Asn) amidotransferase, B subunit"	103.007	56.9367	38.785	40.31	61.73	36.39	80.3833	55.0333	28.765	55.12	52.685	50.755	82.646	75.865	36.6767	56.15	78.4533	42.9	25.7041	22.4976	11.4481	25.2437	15.4008	17.2393	21.5584	1.65995	8.06809	6.27911
Phatr3_J11131	301648	red		LoFe-UP		1.43587	1.07535	0	other localisation	protein binding	hypothetical protein; K00942 guanylate kinase [EC:2.7.4.8]	guanylate kinase [EC:2.7.4.8]	Purine metabolism	PF00625	Guanylate kinase	KOG0707	METABOLISM	Nucleotide transport and metabolism	Guanylate kinase	Guanylate kinase (11131)		171.07	91.47	71.485	67.54	110.725	109.84	157.727	72.3467	59.08	82	92.325	110.84	97.218	52.7275	50.62	61.08	78.4767	79.8867	39.8062	14.5706	11.0662	4.08708	44.074	1.15966	17.7901	16.8179	1.95161	8.81055
Phatr3_J11144	309878	pink		DaUP		0.985748	0.768925	0	other localisation	nucleic acid binding	hypothetical protein			PF00076||PF04059||PF14259	RNA recognition motif. (a.k.a. RRM, RBD, or RNP domain)||RNA recognition motif 2||RNA recognition motif (a.k.a. RRM, RBD, or RNP domain)	KOG4660	CELLULAR PROCESSES AND SIGNALING	Cell cycle control, cell division, chromosome partitioning	Protein Mei2, essential for commitment to meiosis, and related proteins	Protein Mei2, essential for commitment to meiosis, and related proteins (11144)		25.9667	18.9867	15.635	22.68	28.545	26.93	27.2333	16.98	13.68	20.32	23.42	32.28	26.058	19.075	10.95	19.58	28.78	32.74	5.85032	5.02311	3.2739	6.61852	7.68625	2.44659	6.28875	5.82999	3.12541	2.5173
Phatr3_J11145	301678	turquoise				0.930563	1.15056	0	other localisation	nucleic acid binding	hypothetical protein; K12837 splicing factor U2AF 65 kDa subunit	splicing factor U2AF 65 kDa subunit	Spliceosome	PF00076||PF13893||PF14259	RNA recognition motif. (a.k.a. RRM, RBD, or RNP domain)||RNA recognition motif. (a.k.a. RRM, RBD, or RNP domain)||RNA recognition motif (a.k.a. RRM, RBD, or RNP domain)	KOG0120	INFORMATION STORAGE AND PROCESSING	RNA processing and modification	Splicing factor U2AF, large subunit (RRM superfamily)	Splicing factor U2AF, large subunit (RRM superfamily) (11145)		30.4333	13.3833	13.59	15.31	13.975	11.64	18.7367	19.8567	13.415	13.595	11.875	14.565	22.792	15.175	10.1567	17.3467	23.44	15.2667	8.26832	3.08735	3.5921	5.26087	5.02753	0.636396	9.63797	5.08449	2.51023	1.1243
Phatr3_J11151	307805	turquoise				0.868412	1.55036	0	signal peptide	metabolic process||lyase activity	hypothetical protein			PF00701	Dihydrodipicolinate synthetase family				hypothetical protein	hypothetical protein (11151)	dihydrodipicolinate synthase	126.31	50.0967	43.29	51.54	33.02	38.02	80.5433	84.38	40.72	48.2	33.8	43.355	109.174	64.7375	41.0667	55.97	69.1567	51.4433	26.025	10.3534	10.4086	5.98212	8.03273	7.21249	61.1347	29.3602	12.0632	8.00445
Phatr3_J11154	311767	grey		LoFe-UP	LiUP	1.24609	1.31686	0	other localisation		hypothetical protein; K13628 iron-sulfur cluster assembly protein	iron-sulfur cluster assembly protein		PF01521	Iron-sulphur cluster biosynthesis	KOG1120	METABOLISM	Inorganic ion transport and metabolism	Fe-S cluster biosynthesis protein ISA1 (contains a HesB-like domain)	Fe-S cluster biosynthesis protein ISA1 (contains a HesB-like domain) (11154)	iron-sulfur cluster assembly accessory protein	287.283	263.473	361.875	263.255	263.275	306.88	410.38	211.05	294.105	243.86	226.27	229.69	343.656	210.952	222.357	165.01	165.287	177.267	46.1307	12.6809	53.8886	7.29027	4.16486	68.0661	234.861	48.1087	68.7944	43.3881
Phatr3_J11160	305762	grey				1.04056	0.866456	10	other localisation	amino acid transmembrane transport||transport||amino acid transmembrane transporter activity||membrane||transmembrane transport	hypothetical protein			PF00324||PF13520	Amino acid permease||Amino acid permease	KOG1287	METABOLISM	Amino acid transport and metabolism	Amino acid transporters	Amino acid transporters (11160)		20.22	16.79	18.815	17.9	20.285	20.46	22.69	16.03	17.86	20.695	22.33	26.23	20.274	14.9475	17.15	20.0033	24.2367	18.5533	2.20116	2.87548	9.07218	2.30517	4.34871	1.56978	4.40085	2.11714	0.509117	1.95869
Phatr3_J11169	305780	NULL		DaUP	DaUP	1.14391	0.659992	0	other localisation	peptidyl-prolyl cis-trans isomerase activity||protein folding	hypothetical protein			PF00160	Cyclophilin type peptidyl-prolyl cis-trans isomerase/CLD	KOG0865	CELLULAR PROCESSES AND SIGNALING	Posttranslational modification, protein turnover, chaperones	Cyclophilin type peptidyl-prolyl cis-trans isomerase	Cyclophilin type peptidyl-prolyl cis-trans isomerase (11169)		7.38	9.03667	13.78	12.61	13.925	10.24	8.6	8.05667	10.42	12.44	10.205	13	5.58	6.1775	8.80667	14.87	13.18	9.52333	2.27809	3.92039	4.75176	1.21622	6.89429	3.11127	3.0609	2.45663	2.13546	1.95161
Phatr3_J11174	301664	grey		LoFe-UP+LiUP	LiUP	1.53755	1.54688	0	other localisation	hydrolase activity	hypothetical protein; K01262 Xaa-Pro aminopeptidase [EC:3.4.11.9]	Xaa-Pro aminopeptidase [EC:3.4.11.9]		PF00557||PF01321	Metallopeptidase family M24||Creatinase/Prolidase N-terminal domain	KOG2413	METABOLISM	Amino acid transport and metabolism	Xaa-Pro aminopeptidase	Xaa-Pro aminopeptidase (11174)		162.993	172.707	207.235	102.155	114.4	110.78	150.66	163.353	186	84.68	103.37	119.495	91.076	120.7	113.17	81.2833	60.7967	83.28	37.6713	12.03	17.5999	20.7677	7.09935	13.0532	26.6511	32.1082	1.81019	19.8131
Phatr3_J11183	301697	green		LoFe-UP+DaUP	LoFe-UP	2.00709	0.548907	6	other localisation		hypothetical protein			PF03619	Organic solute transporter Ostalpha	KOG2641	CELLULAR PROCESSES AND SIGNALING	Signal transduction mechanisms	Predicted seven transmembrane receptor - rhodopsin family	Predicted seven transmembrane receptor - rhodopsin family (11183)		11.4	22.8267	24.59	36.875	33.62	31.705	14.6767	10.7367	15.955	20.4	23.455	30.45	4.158	8.5625	13.6033	17.0467	11.5433	15.8167	1.2	1.87362	14.4957	28.0368	11.9642	21.7294	14.6667	4.14644	7.55897	11.4127
Phatr3_J11189	303741	red		LiUP	LiUP	0.684271	3.68116	0	other localisation	GTPase activity||GTP binding	hypothetical protein; K02355 elongation factor G	elongation factor G		PF00009||PF00679||PF03144||PF03764||PF14492	Elongation factor Tu GTP binding domain||Elongation factor G C-terminus||Elongation factor Tu domain 2||Elongation factor G, domain IV||Elongation Factor G, domain II	KOG0465	INFORMATION STORAGE AND PROCESSING	Translation, ribosomal structure and biogenesis	Mitochondrial elongation factor	Mitochondrial elongation factor (11189)	translation elongation factor G	1176.85	170.99	73.915	67.99	124.37	107.26	1058.99	305.413	82.835	69.4	126.435	143.14	1347.54	378.115	79.27	68.2567	363.673	292.67	779.531	45.7703	20.2586	39.0464	32.6966	30.844	734.098	65.7951	51.3289	27.3509
Phatr3_J11192	305746	turquoise				1.11136	1.11032	0	mitochondrion	metabolic process||oxidoreductase activity	hypothetical protein			PF00106||PF08659||PF13561	short chain dehydrogenase||KR domain||Enoyl-(Acyl carrier protein) reductase	KOG0725	POORLY CHARACTERIZED	General function prediction only	Reductases with broad range of substrate specificities	Reductases with broad range of substrate specificities (11192)		94.8633	62.9067	51.51	55.76	62.91	62.355	71.3233	58.6833	46.69	59.935	47.435	69.245	73.01	52.72	46.2267	45.6167	49.65	65.8167	4.71574	7.15559	17.8049	18.6676	2.87085	32.9158	12.481	31.1791	32.6683	26.7216
Phatr3_EG02357	311727	cyan				0.71153	2.06449	10	chloroplast		hypothetical protein			PF10693||PF12159	Protein of unknown function (DUF2499)||Protein of unknown function (DUF3593)	KOG2445	CELLULAR PROCESSES AND SIGNALING	Nuclear structure	Nuclear pore complex component (sc Seh1)	Nuclear pore complex component (sc Seh1) (11197)		6.50333	45.2433	33.62	9.07	10.05	13.15	4.47667	61.7133	37.425	11.065	9.89	13.99	4.622	78.5075	38.8933	12.0733	28.9233	29.2	4.19505	7.81233	6.3781	5.17602	4.59619	3.37997	4.44203	9.85969	6.39932	2.96278
Phatr3_J11198	301685	NULL		LoFe-UP		1.66499	0.898344	0	other localisation	microtubule motor activity||ATP binding||microtubule-based movement||microtubule binding	Pt-KIF9; mcak-like kinesin-like protein; K10393 kinesin family member 2/24	kinesin family member 2/24		PF00225	Kinesin motor domain	KOG0246	CELLULAR PROCESSES AND SIGNALING	Cytoskeleton	Kinesin-like protein	Kinesin-like protein (11198)		8.29333	12.0133	11.13	12.36	14.595	5.615	9.69333	5.96	8.15	9.3	10.305	9.78	3.254	5.05	10.2667	8.53667	5.74667	3.88667	0.386566	4.09234	3.08299	10.8187	5.64978	1.42128	5.83246	0.455741	2.60215	7.87717
Phatr3_J11204	307806	brown		LoFe-UP+DaUP	LoFe-UP	2.46268	0.416376	0	signal peptide	serine-type carboxypeptidase activity||proteolysis	hypothetical protein; K13289 cathepsin A (carboxypeptidase C) [EC:3.4.16.5]	cathepsin A (carboxypeptidase C) [EC:3.4.16.5]	Lysosome || Renin-angiotensin system	PF00450	Serine carboxypeptidase	KOG1282	CELLULAR PROCESSES AND SIGNALING	Posttranslational modification, protein turnover, chaperones	Serine carboxypeptidases (lysosomal cathepsin A)	Serine carboxypeptidases (lysosomal cathepsin A) (11204)		44.7033	117.34	127.48	185.095	207.37	232.585	54.4133	48.8067	94.915	108.39	168.085	181.835	21.43	23.065	48.93	84.3067	57.7833	88.4033	14.5165	30.0519	3.09713	6.38517	92.1077	54.7371	50.5109	4.01689	41.4011	30.8581
Phatr3_J11217	309826	blue		LoFe-UP+DaUP	DaUP	1.45123	0.272351	0	mitochondrion	ATP binding	hypothetical protein			PF00004||PF07724||PF10431	ATPase family associated with various cellular activities (AAA)||AAA domain (Cdc48 subfamily)||C-terminal, D2-small domain, of ClpB protein	KOG0745	CELLULAR PROCESSES AND SIGNALING	Posttranslational modification, protein turnover, chaperones	Putative ATP-dependent Clp-type protease (AAA+ ATPase superfamily)	Putative ATP-dependent Clp-type protease (AAA+ ATPase superfamily) (11217)	"ATP-dependent Clp protease, ATP-binding subunit ClpX||_GAP_"	9.62	42.0033	36.65	91.2	128.355	126.795	47.89	13.07	38.56	74.07	108.59	112.23	11.93	11.76	40.2033	82.8833	60.7667	85.61	3.5024	17.4677	1.42836	38.3676	5.59321	12.0986	74.3415	2.24702	19.106	35.5675
Phatr3_J11235	309903	brown		DaUP	DaUP	0.979336	0.248635	0	signal peptide		hypothetical protein			PF00805||PF13576||PF13599	Pentapeptide repeats (8 copies)||Pentapeptide repeats (9 copies)||Pentapeptide repeats (9 copies)	KOG1665	POORLY CHARACTERIZED	General function prediction only	AFH1-interacting protein FIP2, contains BTB/POZ domain and pentapeptide repeats	AFH1-interacting protein FIP2, contains BTB/POZ domain and pentapeptide repeats (11235)		25.3267	103.11	80.97	127.065	181.36	332.2	24.6933	67.39	73.065	99.34	199.49	310.65	12.94	69.1325	71.5467	114.107	192.863	393.503	11.1256	49.659	17.0271	43.0699	75.3493	14.7927	19.815	27.2671	3.71231	9.63079
Phatr3_J11236	307856	NULL		DaUP	DaUP	1.19126	0.460853	1	other localisation	ATP-dependent peptidase activity||serine-type endopeptidase activity||proteolysis	hypothetical protein			PF05362||PF06745||PF13481||PF13541	Lon protease (S16) C-terminal proteolytic domain||KaiC||AAA domain||Subunit ChlI of Mg-chelatase				hypothetical protein	hypothetical protein (11236)		2.6	4.92333	4.58	7.205	9.145	7.065	2.62	5.45	3.94	6.86	7.15	10.765	1.834	4.1125	3.30667	7.92667	6.74667	7.1	0.906035	0.520128	1.35765	2.79307	1.0253	0.304056	0.396611	0.867122	1.52735	0.919239
Phatr3_J11248	311760	tan				0.986043	0.986007	3	other localisation	integral component of membrane	hypothetical protein			PF03248	Rer1 family	KOG1688	CELLULAR PROCESSES AND SIGNALING	Intracellular trafficking, secretion, and vesicular transport	Golgi proteins involved in ER retention (RER)	Golgi proteins involved in ER retention (RER) (11248)		153.883	216.487	241.48	250.975	188.295	183.895	188.5	200.723	188.24	238.385	188.045	167.295	186.94	207.072	223.567	230.593	222.97	147.923	50.2179	40.7183	46.4569	10.7268	45.0356	30.8369	57.6708	65.3514	1.65463	83.9689
Phatr3_J11259	307858	yellow		DaUP		1.10204	0.777148	0	other localisation	"transferase activity, transferring hexosyl groups||intrinsic component of endoplasmic reticulum membrane"	hypothetical protein; K02367 glucuronyl/N-acetylglucosaminyl transferase EXT2 [EC:2.4.1.224 2.4.1.225]	glucuronyl/N-acetylglucosaminyl transferase EXT2 [EC:2.4.1.224 2.4.1.225]	Glycosaminoglycan biosynthesis - heparan sulfate / heparin	PF09258	Glycosyl transferase family 64 domain	KOG1022	METABOLISM	Carbohydrate transport and metabolism	Acetylglucosaminyltransferase EXT2/exostosin 2	Acetylglucosaminyltransferase EXT2/exostosin 2 (11259)		14.1	13.0067	12.445	15.535	17.68	16.825	18	10.91	13.195	16.115	19.705	18.865	13.124	10.53	13.21	15.0867	16.7467	16.3133	3.06739	2.04476	0.0494975	6.21547	8.23072	3.21734	4.64313	1.19679	0.205061	1.44957
Phatr3_J11271	301654	grey		LoFe-UP		1.36968	0.970093	0	other localisation		hypothetical protein			PF03398	Regulator of Vps4 activity in the MVB pathway	KOG2027	CELLULAR PROCESSES AND SIGNALING	Cytoskeleton	Spindle pole body protein	Spindle pole body protein (11271)		42.6467	38.1333	53.465	60.935	34.86	46.045	37.7767	32.16	33.21	38.755	27.48	34.655	34.558	24.155	24.91	35.2467	26.8933	25.9233	4.45094	6.17239	27.7257	48.3873	15.6129	10.7834	4.04369	5.92281	14.8775	15.224
Phatr3_J11273	311764	brown		DaUP		1.30093	0.459001	0	other localisation		aldehyde reductase (EC:1.1.1.21)			PF00248	Aldo/keto reductase family	KOG1575	METABOLISM	Energy production and conversion	Voltage-gated shaker-like K+ channel, subunit beta/KCNAB	Voltage-gated shaker-like K+ channel, subunit beta/KCNAB (11273)		54.5133	50.33	20.02	76.69	119.935	114.83	95.28	28.84	21.43	65.505	106.525	111.785	49.884	24.75	18.3667	77.4367	76.4167	88.3567	12.6648	16.3874	0.565685	7.1842	39.0535	23.3062	101.432	6.80567	9.44695	0.912168
Phatr3_J11281	307803	grey				1.42575	1.25778	0	other localisation	protein binding	hypothetical protein; K00942 guanylate kinase [EC:2.7.4.8]	guanylate kinase [EC:2.7.4.8]	Purine metabolism	PF00625||PF13671	Guanylate kinase||AAA domain	KOG0707	METABOLISM	Nucleotide transport and metabolism	Guanylate kinase	Guanylate kinase (11281)	guanylate kinase	163.917	253.883	161.38	90.31	124.06	166.22	143.707	190.543	131.35	120.845	123.945	219.46	101.47	146.612	132.157	80.97	75.7733	141.047	20.0617	96.034	73.5674	70.1026	33.6866	141.195	32.7771	86.0224	124.903	124.076
Phatr3_J11285	303678	salmon		LoFe-UP		1.4905	1.05497	0	other localisation	protein kinase CK2 complex||protein kinase regulator activity	CK2_2; hypothetical protein; K03115 casein kinase II subunit beta	casein kinase II subunit beta	Ribosome biogenesis in eukaryotes || NF-kappa B signaling pathway || Wnt signaling pathway || Adherens junction || Tight junction || Circadian rhythm - plant || Measles || Herpes simplex infection || Epstein-Barr virus infection	PF01214	Casein kinase II regulatory subunit	KOG3092	CELLULAR PROCESSES AND SIGNALING	Signal transduction mechanisms	Casein kinase II, beta subunit	Casein kinase II, beta subunit (11285)		107.743	69.2033	71.02	74.08	91.195	67.735	99.76	53.2833	52.065	62.135	64.43	84.845	64.308	37.185	53.5167	60.1667	43.46	42.5167	8.28518	4.68342	7.73575	20.7182	9.89242	10.3167	17.4566	4.42794	8.06809	5.97505
Phatr3_J1129	304608	grey				0.990051	0.796719	0	mitochondrion	calcium ion binding||oxidoreductase activity||oxidation-reduction process	hypothetical protein; K00111 glycerol-3-phosphate dehydrogenase [EC:1.1.5.3]	glycerol-3-phosphate dehydrogenase [EC:1.1.5.3]	Glycerophospholipid metabolism	PF00890||PF01266||PF13499	FAD binding domain||FAD dependent oxidoreductase||EF-hand domain pair	KOG0042	METABOLISM	Energy production and conversion	Glycerol-3-phosphate dehydrogenase	Glycerol-3-phosphate dehydrogenase (1129)		6.4	28.64	22.65	10.32	33.695	25.09	31.12	21.8167	23.85	13.875	37.285	33.465	18.01	20.5675	24.0767	17.9033	37.6067	30.74	4.38672	7.17843	11.0309	2.81428	0.318198	3.11127	48.9591	4.2494	14.3401	4.30628
Phatr3_J11305	309899	brown		HiFe-UP+DaUP	HiFe-UP	0.770275	0.594375	0	other localisation		hypothetical protein; K03965 NADH dehydrogenase (ubiquinone) 1 beta subcomplex 9 [EC:1.6.5.3 1.6.99.3]	DH dehydrogenase (ubiquinone) 1 beta subcomplex 9 [EC:1.6.5.3 1.6.99.3]	Oxidative phosphorylation || Alzheimer's disease || Parkinson's disease || Huntington's disease			KOG3466	METABOLISM	Energy production and conversion	DH:ubiquinone oxidoreductase, NDUFB9/B22 subunit	DH:ubiquinone oxidoreductase, NDUFB9/B22 subunit (11305)		289.973	304.953	346.09	382.345	789.11	580.47	381.133	434.003	425.77	625.245	805.535	552.25	382.424	554.97	550.227	653.507	860.987	856.353	53.8322	101.304	80.5819	180.588	575.486	314.818	128.285	108.703	177.427	288.662
Phatr3_J11308	309857	lightcyan		DaUP		1.22538	0.74331	0	other localisation	nucleic acid binding	hypothetical protein			PF00076||PF13893||PF14259	RNA recognition motif. (a.k.a. RRM, RBD, or RNP domain)||RNA recognition motif. (a.k.a. RRM, RBD, or RNP domain)||RNA recognition motif (a.k.a. RRM, RBD, or RNP domain)	KOG0111	CELLULAR PROCESSES AND SIGNALING	Posttranslational modification, protein turnover, chaperones	Cyclophilin-type peptidyl-prolyl cis-trans isomerase	Cyclophilin-type peptidyl-prolyl cis-trans isomerase (11308)		167.707	179.793	372.42	411.705	256.4	219.345	186.6	156.97	264.59	335.205	228.35	198.45	155.268	176.66	167.587	275.75	247.273	170.997	22.614	22.0216	158.406	1.63342	121	70.7885	19.8676	38.3074	10.847	95.1978
Phatr3_J11311	303735	NULL		LoFe-UP	LoFe-UP	1.72102	0.950155	9	other localisation	silicate transport				PF03842	Silicon transporter				hypothetical protein	hypothetical protein (11311)		4.75	3.57667	5.19	7.095	6.635	2.755	3.18333	2.94667	3.035	3.755	3.295	2.58	2.9	2.0625	2.44667	3.61667	1.52667	1.10333	1.18123	0.885118	2.46073	4.87197	0.417193	0.841457	0.49085	1.82456	1.492	1.98697
Phatr3_J11313	309849	darkred				1.06731	0.730982	0	other localisation		hypothetical protein								hypothetical protein	hypothetical protein (11313)		165.54	302.297	346.905	312.85	185.955	392.73	114.17	266.103	258.64	240.095	236.825	309.88	63.128	276.762	266.337	246.647	231.167	447.507	69.8716	50.8656	14.0361	88.6146	64.6791	240.346	59.3573	32.5521	97.7222	172.485
Phatr3_J11318	303710	brown		DaUP	DaUP	1.01485	0.416491	0	other localisation	phosphogluconate dehydrogenase (decarboxylating) activity||pentose-phosphate shunt||NAD binding||oxidation-reduction process	hypothetical protein			PF03446||PF14833	D binding domain of 6-phosphogluconate dehydrogenase||NAD-binding of NADP-dependent 3-hydroxyisobutyrate dehydrogenase	KOG0409	POORLY CHARACTERIZED	General function prediction only	Predicted dehydrogenase	Predicted dehydrogenase (11318)		5.77333	10.2833	6.055	11.19	15.75	20.915	10.29	8.53667	5.015	13.275	14.835	25.905	5.4	9.06	5.06667	16.2433	15.7967	23.2367	3.12174	4.1784	2.41123	7.05693	4.17193	3.57089	9.85914	2.16077	2.84964	1.97283
Phatr3_J11319	303690	grey		DaUP	HiFe-UP	0.460469	0.822792	0	other localisation	metabolic process||oxidoreductase activity	"DER1; peroxisomal 2,4-dienoyl-CoA reductase (EC:1.3.1.34); K13237 peroxisomal 2,4-dienoyl-CoA reductase [EC:1.3.1.34]"	"peroxisomal 2,4-dienoyl-CoA reductase [EC:1.3.1.34]"	Peroxisome	PF00106||PF08659||PF13561	short chain dehydrogenase||KR domain||Enoyl-(Acyl carrier protein) reductase	KOG0725	POORLY CHARACTERIZED	General function prediction only	Reductases with broad range of substrate specificities	Reductases with broad range of substrate specificities (11319)		16.0667	13.94	8.24	13.485	20.33	40.395	18.24	15.2167	12.905	15.085	34.1	39.515	80.834	18.71	18.79	24.3233	45.0033	55.4367	2.80275	3.51586	5.51543	5.02753	3.47897	2.12839	5.00509	1.24187	7.55897	0.162635
Phatr3_J11336	307863	red		LiUP	LiUP	0.687628	4.28722	0	signal peptide		hypothetical protein			PF12697	Alpha/beta hydrolase family	KOG1454	POORLY CHARACTERIZED	General function prediction only	Predicted hydrolase/acyltransferase (alpha/beta hydrolase superfamily)	Predicted hydrolase/acyltransferase (alpha/beta hydrolase superfamily) (11336)		42.4933	14.0367	6.725	2.615	5.11	4.505	50.8033	17.23	5.975	3.46	6.99	5.875	63.964	17.425	7.72	4.31	11.25	12.74	4.65	2.23467	0.0494975	1.47785	1.56978	2.0294	24.5275	3.30359	2.17082	1.30108
Phatr3_J11337	303712	NULL				1.47532	0.758542	0	other localisation	RNA binding	hypothetical protein			PF00806	Pumilio-family RNA binding repeat	KOG1488	INFORMATION STORAGE AND PROCESSING	Translation, ribosomal structure and biogenesis	Translational repressor Pumilio/PUF3 and related RNA-binding proteins (Puf superfamily)	Translational repressor Pumilio/PUF3 and related RNA-binding proteins (Puf superfamily) (11337)		20.97	12.3233	5.05	8.105	15.8	23.81	16.83	7.37333	3.98	5.64	10.575	25.21	9.262	7.4025	4.42333	5.53	8.17	19.07	5.45044	2.1001	2.96985	5.09824	6.26497	22.8537	8.15953	5.87781	2.40416	3.25269
Phatr3_J11352	303742	salmon		LoFe-UP		1.4026	0.903578	0	other localisation		hypothetical protein			PF02493	MORN repeat	KOG0229	CELLULAR PROCESSES AND SIGNALING	Signal transduction mechanisms	Phosphatidylinositol-4-phosphate 5-kinase	Phosphatidylinositol-4-phosphate 5-kinase (11352)		43.03	35.34	34.49	48.125	46.98	29.635	40.2033	28.7567	26.27	33.665	34.595	36.895	24.486	27.455	20.8033	24.6133	31.84	27.72	13.1873	4.90945	15.7968	2.15668	1.11723	8.4075	8.9151	4.57337	11.2006	2.2981
Phatr3_J11358	309845	midnightblue				1.24996	0.8316	0	other localisation	N-acetyltransferase activity	hypothetical protein			PF00583	Acetyltransferase (GNAT) family	KOG2488	POORLY CHARACTERIZED	General function prediction only	Acetyltransferase (GNAT) domain-containing protein	Acetyltransferase (GNAT) domain-containing protein (11358)		4.55667	23.96	22.17	19.61	13.935	19.01	5.67	17.0233	24.805	23.035	14.215	19.84	4.942	14.235	21.18	21.1267	12.5233	11.33	1.53832	10.4316	5.572	2.84257	0.388909	11.6531	2.39952	4.57006	5.12652	20.796
Phatr3_Jdraft1135	308263	NULL		DaUP		1.60714	0.543915	0	other localisation	"DNA binding||regulation of transcription, DNA-templated"	homeobox protein			PF05920	Homeobox KN domain	KOG0773	INFORMATION STORAGE AND PROCESSING	Transcription	Transcription factor MEIS1 and related HOX domain proteins	Transcription factor MEIS1 and related HOX domain proteins (1135_bd)		2.53667	4.34	7.05	10.705	11.455	4.17	4.92	2.40333	5.195	10.985	6.315	7.2	1.148	2.2225	7.44	7.35	4.03333	2.55	1.30891	2.61863	3.39411	7.09228	3.41533	0.480833	5.26502	0.855823	1.32229	9.87828
Phatr3_J11363	307817	green		LoFe-UP+DaUP		1.45311	0.696495	0	other localisation		hypothetical protein; K12795 suppressor of G2 allele of SKP1	suppressor of G2 allele of SKP1	NOD-like receptor signaling pathway || Plant-pathogen interaction	PF04969||PF05002||PF13414	CS domain||SGS domain||TPR repeat	KOG1309	CELLULAR PROCESSES AND SIGNALING	Signal transduction mechanisms	Suppressor of G2 allele of skp1	Suppressor of G2 allele of skp1 (11363)		27.8533	38.5967	61.27	57.44	67.695	52.605	38.77	40.2367	60.235	63.72	51.15	55.73	18.962	29.885	36.9433	47.6067	42.8	37.9433	1.31074	5.12691	29.2459	21.5243	7.07814	14.2482	6.77616	0.842279	1.40714	7.24077
Phatr3_J11368	307835	NULL		LoFe-UP+DaUP	LoFe-UP	1.901	0.643343	0	other localisation	protein phosphatase type 2A complex||protein kinase activity||ATP binding||protein phosphorylation||signal transduction||protein phosphatase type 2A regulator activity	hypothetical protein			PF00069||PF01603||PF07714	Protein kinase domain||Protein phosphatase 2A regulatory B subunit (B56 family)||Protein tyrosine kinase	KOG0592	CELLULAR PROCESSES AND SIGNALING	Signal transduction mechanisms	3-phosphoinositide-dependent protein kinase (PDK1)	3-phosphoinositide-dependent protein kinase (PDK1) (11368)		3.74	6.60667	5.865	8.935	10.33	6.265	5.03	3.12	3.815	4.34	7.625	7.33	1.862	2.53	3.88	3.87667	3.52667	3.87333	0.569561	3.04056	1.393	5.40937	0.579828	0.106066	4.392	0.375899	0.162635	1.47078
Phatr3_J11373	305773	green		DaUP		0.912676	0.562582	0	mitochondrion	oxidoreductase activity||flavin adenine dinucleotide binding||oxidation-reduction process	hypothetical protein; K03885 NADH dehydrogenase [EC:1.6.99.3]	DH dehydrogenase [EC:1.6.99.3]	Oxidative phosphorylation	PF00070||PF07992	Pyridine nucleotide-disulphide oxidoreductase||Pyridine nucleotide-disulphide oxidoreductase	KOG2495	METABOLISM	Energy production and conversion	DH-dehydrogenase (ubiquinone)	DH-dehydrogenase (ubiquinone) (11373)		16.9267	12.34	24.6	49.155	19.08	22.265	18.42	19.9767	24.825	44.525	20.425	21.305	17.83	23.8525	8.43667	38.7133	29.2167	41.6267	7.37089	7.41069	16.9988	34.1462	5.04874	4.68812	4.02373	4.52948	18.6888	19.2545
Phatr3_J11387	309886	magenta		DaUP	DaUP	1.0982	0.280054	11	other localisation	integral component of membrane||transmembrane transport	hypothetical protein; K07300 Ca2+:H+ antiporter	Ca2+:H+ antiporter		PF01699	Sodium/calcium exchanger protein	KOG1397	METABOLISM	Inorganic ion transport and metabolism	Ca2+/H+ antiporter VCX1 and related proteins	Ca2+/H+ antiporter VCX1 and related proteins (11387)	calcium/proton exchanger	4.55667	20.3467	27.825	61.225	54.18	43.25	4.42	13.5533	27.01	60.24	63.705	40.135	1.76	13.6425	34.2367	66.0933	50.18	29.5533	1.07705	10.923	3.78302	12.8764	4.69519	13.7603	2.53699	5.74018	9.22067	19.2757
Phatr3_J11390	303718	turquoise				1.24995	1.28385	0	signal peptide	biosynthetic process	hypothetical protein			PF00534||PF13692	Glycosyl transferases group 1||Glycosyl transferases group 1				hypothetical protein	hypothetical protein (11390)		61.1167	35.07	18.235	12.275	36.15	35.82	72.53	21.9933	13.685	13.58	28.515	40.555	37.812	26.685	15.8967	7.48667	32.4533	39.5233	3.56541	10.8367	0.714178	3.59917	13.4492	6.59024	51.4454	2.1137	7.57311	6.40639
Phatr3_J11391	309844	darkturquoise		LiUP	LiUP	0.984577	1.96529	0	other localisation	protein binding	hypothetical protein			PF00515||PF07719||PF13414	Tetratricopeptide repeat||Tetratricopeptide repeat||TPR repeat	KOG4234	POORLY CHARACTERIZED	General function prediction only	TPR repeat-containing protein	TPR repeat-containing protein (11391)		80.29	58.12	98.57	53.145	33.365	42.705	93.9767	57.8767	97.275	52.045	22.58	37.4	100.232	59.9275	73.9	48.4267	34.9567	38.8333	18.0866	13.7234	13.8876	9.73686	9.77929	9.2136	20.5977	9.49803	0.714178	0.0494975
Phatr3_J41106	307354	grey		LoFe-UP	LoFe-UP	1.80661	0.878382	6	signal anchor	outer membrane	hypothetical protein			PF05433||PF13441||PF13488	Glycine zipper 2TM domain||YMGG-like Gly-zipper||Glycine zipper				hypothetical protein	hypothetical protein (1139_bd)		19.0133	20.4033	28.01	25.98	24.405	19.91	15.43	12.0167	13.185	13.745	19.52	15.235	10.914	8.595	8.48333	13.61	9.51	10.7833	7.38373	4.47894	6.02455	18.3282	1.68999	7.32563	2.40888	7.87343	6.1589	2.08597
Phatr3_J11401	307819	NULL				1.05928	0.763341	1	signal peptide		hypothetical protein			PF04886	PT repeat				hypothetical protein	hypothetical protein (11401)		7.98333	5.16667	4.035	5.735	10.1	4.215	5.6	4.90667	2.595	5.21	6.775	5.875	3.514	6.4	3.49667	5.19667	8.49667	6.19333	2.52694	0.804757	1.60513	3.65574	0.975807	1.16673	1.75616	1.15136	2.14253	0.381838
Phatr3_J11402	305759	grey		LoFe-UP		1.38313	1.17676	0	other localisation	protein folding||prefoldin complex||unfolded protein binding	hypothetical protein; K04797 prefoldin alpha subunit	prefoldin alpha subunit		PF02996	Prefoldin subunit	KOG3048	CELLULAR PROCESSES AND SIGNALING	Posttranslational modification, protein turnover, chaperones	Molecular chaperone Prefoldin, subunit 5	Molecular chaperone Prefoldin, subunit 5 (11402)	"prefoldin, alpha subunit"	200.243	232.447	216.18	184.28	138.08	165.52	166.06	195.65	152.82	186	123.84	166.94	124.082	136.98	155.89	142.517	107.417	117.613	27.5919	32.3926	64.7286	31.6501	33.2057	66.5812	22.3154	36.4869	69.9046	104.242
Phatr3_J11403	303680	black				1.26286	0.799309	0	other localisation	protein kinase activity||ATP binding||protein phosphorylation	hypothetical protein; K08867 WNK lysine deficient protein kinase [EC:2.7.11.1]	WNK lysine deficient protein kinase [EC:2.7.11.1]		PF00069||PF07714	Protein kinase domain||Protein tyrosine kinase	KOG0584	POORLY CHARACTERIZED	General function prediction only	Serine/threonine protein kinase	Serine/threonine protein kinase (11403)		62.8733	60.8633	48.515	60.335	83.895	34.535	69.88	34.1367	40.945	63.05	87.04	76.87	39.76	46.5525	43.0167	52.8733	65.8667	41.2233	16.0945	34.5899	8.08223	23.2709	48.755	18.4767	23.5615	4.86981	8.7752	3.4224
Phatr3_J11414	305770	NULL				1.29323	0.881615	4	chloroplast		hypothetical protein			PF00153	Mitochondrial carrier protein	KOG0767	METABOLISM	Energy production and conversion	Mitochondrial phosphate carrier protein	Mitochondrial phosphate carrier protein (11414)		7.07667	18.4	10.03	11.395	12	12.54	6.7	13.72	10	11.955	11.315	12.065	4.434	8.4175	13.28	10.2633	6.87667	12.8833	2.18303	6.70043	5.85484	3.09006	0.0424264	3.67696	1.16773	6.90896	6.27911	3.24562
Phatr3_J11423	303696	royalblue		DaUP		1.15969	0.486958	1	signal anchor	protein binding	hypothetical protein			PF00560||PF12799||PF13504||PF13855	Leucine Rich Repeat||Leucine Rich repeats (2 copies)||Leucine rich repeat||Leucine rich repeat	KOG0619	POORLY CHARACTERIZED	General function prediction only	Leucine rich repeat	Leucine rich repeat (11423)		30.0067	20.41	47.73	74.405	49.52	92.725	22.3267	26.2733	45	35.65	52.97	54.695	16.034	29.485	32.9633	84.31	42.1233	33.7833	3.64452	7.27266	4.45477	24.0487	10.8187	49.7025	12.0513	12.6944	17.5645	8.54185
Phatr3_J1143	300625	black				1.23006	0.983104	0	other localisation		FABZ_1; 3R-hydroxyacyl-[acyl carrier protein] dehydrase			PF00226||PF09333||PF14308	DnaJ domain||ATG C terminal domain||X-domain of DnaJ-containing	KOG0691	CELLULAR PROCESSES AND SIGNALING	Posttranslational modification, protein turnover, chaperones	Molecular chaperone (DnaJ superfamily)	Molecular chaperone (DnaJ superfamily) (1143)		175.583	185.877	145.12	179.075	185.24	102.84	159.37	128.567	122.405	158.375	146.03	127.65	113.502	123.785	121.257	138.553	137.187	119	46.1204	66.1338	63.979	138.388	34.9876	39.4707	25.6472	21.5092	56.5049	25.6609
Phatr3_J11434	303743	turquoise				1.15831	1.47389	0	other localisation	double-stranded RNA binding	hypothetical protein || hypothetical protein			PF01300||PF03481	Telomere recombination||Putative GTP-binding controlling metal-binding	KOG3051	INFORMATION STORAGE AND PROCESSING	Translation, ribosomal structure and biogenesis	RNA binding/translational regulation protein of the SUA5 family	RNA binding/translational regulation protein of the SUA5 family (11434)	Sua5/YciO/YrdC/YwlC family protein||_GAP_	83.06	26.6467	12.8	35.3	20.63	16.46	45.2967	37.5767	9.77	34.165	17.405	20.835	51.844	25.2525	4.4	18.6467	28.6133	25.2033	27.8278	4.85286	9.72979	3.63453	1.73948	4.55377	39.3353	18.6855	3.49311	27.8529
Phatr3_EG02348	311736	lightyellow		LiUP	LiUP	1.05902	1.58939	1	other localisation	"transferase activity, transferring alkyl or aryl (other than methyl) groups"	hypothetical protein			PF01255	Putative undecaprenyl diphosphate synthase	KOG1602	METABOLISM	Lipid transport and metabolism	Cis-prenyltransferase	Cis-prenyltransferase (11438)	"di-trans,poly-cis-decaprenylcistransferase"	26.5567	27.1067	21.76	13.705	20.12	14.005	29.7267	26.0533	18.645	14.83	18.215	16.13	29.124	20.52	21.05	14.8033	16.4733	14.1567	2.03729	3.68354	0.763675	9.66615	0.381838	0.0636396	6.72803	8.82817	6.27204	12.1622
Phatr3_Jdraft1143	302120	lightyellow		LiUP	LiUP	0.71975	3.81014	0	signal peptide		FABZ; 3R-hydroxyacyl-[acyl carrier protein] dehydrase			PF07977	FabA-like domain				hypothetical protein	hypothetical protein (1143_bd)	beta-hydroxyacyl-(acyl-carrier-protein) dehydratase FabZ	282.747	198.407	106.095	12.41	41.72	75.46	367.433	144.013	106.45	15.445	47.25	80.31	410.722	225.438	125.96	10.7733	103.357	146.127	47.6547	22.8446	36.6635	2.12132	14.326	1.66877	76.101	18.655	27.0256	12.2824
Phatr3_J11441	303706	black		LoFe-UP		1.3096	0.786432	0	other localisation	"DNA binding||DNA-directed RNA polymerase activity||transcription, DNA-templated"	hypothetical protein; K03010 DNA-directed RNA polymerase II subunit RPB2 [EC:2.7.7.6]	DNA-directed RNA polymerase II subunit RPB2 [EC:2.7.7.6]	Purine metabolism || Pyrimidine metabolism || RNA polymerase || Huntington's disease || Epstein-Barr virus infection	PF00562||PF04560||PF04561||PF04563||PF04565||PF04566||PF04567	RNA polymerase Rpb2, domain 6||RNA polymerase Rpb2, domain 7||RNA polymerase Rpb2, domain 2||RNA polymerase beta subunit||RNA polymerase Rpb2, domain 3||RNA polymerase Rpb2, domain 4||RNA polymerase Rpb2, domain 5	KOG0214	INFORMATION STORAGE AND PROCESSING	Transcription	RNA polymerase II, second largest subunit	RNA polymerase II, second largest subunit (11441)		33.92	39.51	30.255	48.16	35.47	26.815	29.0267	23.1833	22.145	39.545	32.285	31.795	19.292	23.2575	20.4067	29.0567	31.22	29.8433	5.80713	19.2795	2.41123	4.68105	14.3826	3.74059	3.3742	4.47621	4.32042	0.912168
Phatr3_J11459	307850	brown		DaUP	DaUP	1.22273	0.637017	0	chloroplast	catalytic activity	hypothetical protein			PF00481||PF07228||PF13672	Protein phosphatase 2C||Stage II sporulation protein E (SpoIIE)||Protein phosphatase 2C	KOG1379	CELLULAR PROCESSES AND SIGNALING	Signal transduction mechanisms	Serine/threonine protein phosphatase	Serine/threonine protein phosphatase (11459)		33.25	41.1433	35.045	49.155	37.63	51.765	22.5667	36.9233	25.33	37.355	43.435	48.975	15.814	28.155	23.5433	34.7	40.7267	53.6633	3.68821	7.94243	3.52846	2.96278	4.45477	8.01152	4.48153	4.70851	10.2248	14.3331
Phatr3_J11462	305778	lightgreen		DaUP		0.817685	0.530699	0	other localisation		hypothetical protein			PF03966	Trm112p-like protein	KOG1088	POORLY CHARACTERIZED	Function unknown	Uncharacterized conserved protein	Uncharacterized conserved protein (11462)		101.133	103.053	132.68	233.32	158.025	200.465	105.887	112.98	115.515	224.025	159.635	163.465	104.96	149.235	108.353	196.41	262.757	294.807	15.1288	20.2754	19.403	121.82	43.579	68.1439	46.1552	56.6258	59.2626	88.0701
Phatr3_J11472	305792	NULL				0.995456	1.2467	0	other localisation		hypothetical protein			PF09811	Essential protein Yae1, N terminal				hypothetical protein	hypothetical protein (11472)		11.21	7.94667	3.185	3.19	11.235	2.075	11.47	3.35333	1.94	0.98	6.605	8.9	9.376	7.01	2.64667	1.88333	9.79333	5.44667	3.4668	5.05352	2.84964	3.90323	6.27204	0.318198	2.55736	2.64186	2.47487	0.749533
Phatr3_J11477	309896	salmon			LiUP	1.06109	1.15563	0	other localisation	hydrolase activity	hypothetical protein			PF00149	Calcineurin-like phosphoesterase	KOG0374	CELLULAR PROCESSES AND SIGNALING	Signal transduction mechanisms	Serine/threonine specific protein phosphatase PP1, catalytic subunit	Serine/threonine specific protein phosphatase PP1, catalytic subunit (11477)		23.4133	14.2833	18.02	16.995	20.165	13.085	26.8867	16.0767	14.965	18.35	17.295	18.645	23.966	14.2075	16.8467	15.7867	17.5933	12.7	5.40448	2.19514	0.311127	7.96909	6.47003	6.63973	6.02404	5.05445	3.24562	5.65685
Phatr3_Jdraft1147	308262	NULL		DaUP		0.848854	0.607656	5	signal peptide		hypothetical protein			PF06912	Protein of unknown function (DUF1275)				hypothetical protein	hypothetical protein (50201)		3.42667	4.30333	2.88	5.565	5.165	6.45	2.88	4.68	2.95	5.975	6.725	5.285	3.63	5.84	2.91667	5.25667	7.70333	7.94333	2.17955	1.13006	0.678823	0.997021	0.558614	0.636396	2.11795	0.314325	0.579828	2.49609
Phatr3_J11490	303714	green				0.990764	0.909904	0	other localisation	DNA binding||ATP binding||DNA replication	MCM5; hypothetical protein; K02209 minichromosome maintenance protein 5 (cell division control protein 46)	DNA replication licensing factor MCM5 [EC:3.6.4.12]	DNA replication || Cell cycle || Cell cycle - yeast || Meiosis - yeast	PF00493||PF14551	MCM2/3/5 family||MCM N-terminal domain	KOG0481	INFORMATION STORAGE AND PROCESSING	Replication, recombination and repair	DNA replication licensing factor, MCM5 component	DNA replication licensing factor, MCM5 component (11490)		14.8033	26.1167	25.515	24.005	31.475	15.355	22.79	17.8133	21.21	36.89	33.55	25.3	17.61	25.32	39.69	31.94	22.1633	12.4533	4.80129	7.55933	4.0093	16.0867	4.13657	6.21547	11.1429	5.31686	0.86267	29.6702
Phatr3_J1155	306345	blue		DaUP	DaUP	0.987745	0.617351	0	other localisation	proline dehydrogenase activity||calcium ion binding||glutamate biosynthetic process||proline catabolic process||oxidation-reduction process	hypothetical protein; K00318 proline dehydrogenase [EC:1.5.99.8]	proline dehydrogenase [EC:1.5.99.8]	Arginine and proline metabolism	PF00036||PF01619	EF hand||Proline dehydrogenase	KOG0186	METABOLISM	Amino acid transport and metabolism	Proline oxidase	Proline oxidase (1155)		23.8733	26.3567	21.78	29.51	43.185	40.61	35.4133	24.48	26.11	37.06	41.925	46.785	19.962	29.76	24.4333	42.1433	44.43	44.9233	7.8894	5.69693	2.23446	11.8794	10.741	11.2571	10.0346	11.0779	5.28916	17.5787
Phatr3_J11559	309943	tan			LiUP	1.18223	1.01266	1	other localisation	"catalytic activity||3-beta-hydroxy-delta5-steroid dehydrogenase activity||steroid biosynthetic process||metabolic process||dTDP-4-dehydrorhamnose reductase activity||biosynthetic process||oxidoreductase activity||oxidoreductase activity, acting on the CH-OH group of donors, NAD or NADP as acceptor||cellular metabolic process||extracellular polysaccharide biosynthetic process||coenzyme binding||o…				PF00106||PF01073||PF01370||PF02719||PF04321||PF07993||PF13950	short chain dehydrogenase||3-beta hydroxysteroid dehydrogenase/isomerase family||NAD dependent epimerase/dehydratase family||Polysaccharide biosynthesis protein||RmlD substrate binding domain||Male sterility protein||UDP-glucose 4-epimerase C-term subunit	KOG1371	CELLULAR PROCESSES AND SIGNALING	Cell wall/membrane/envelope biogenesis	UDP-glucose 4-epimerase/UDP-sulfoquinovose synthase	UDP-glucose 4-epimerase/UDP-sulfoquinovose synthase (11559)		28.2233	35.0933	48.25	50.85	40.625	35.015	26.0367	38.2033	46.235	43.01	29.535	33.665	23.84	34.15	48.77	35.8933	27.5067	21.86	4.65936	4.49682	1.82434	25.1589	4.7164	1.36472	9.96835	14.2074	13.3148	30.9713
Phatr3_EG02370	301741	grey				0.968175	1.10043	0	other localisation	protein binding	hypothetical protein; K12862 pleiotropic regulator 1	pleiotropic regulator 1	Spliceosome	PF00400||PF11715	WD domain, G-beta repeat||Nucleoporin Nup120/160	KOG0285	INFORMATION STORAGE AND PROCESSING	RNA processing and modification	Pleiotropic regulator 1	Pleiotropic regulator 1 (11593)		40.55	41.4067	34.025	32.455	31.655	35.555	46.2067	45.1867	33.44	40.94	37.88	34.525	47.348	41.475	27.7433	35.5767	44.86	36.74	3.8028	4.46723	8.4075	7.02157	2.18496	14.9836	11.7301	6.13679	4.14365	4.93561
Phatr3_Jdraft1160	310306	blue				1.25191	0.904343	1	other localisation		hypothetical protein								hypothetical protein	hypothetical protein (1160_bd)		10.91	12.3533	8.935	7.77	15.275	12.86	12.7433	6.83333	6.66	12.575	9.685	13.97	6.336	9.9725	11.48	8.78	6.84	9.74667	3.02462	2.09772	1.57685	1.99404	3.14663	7.84889	7.39541	3.25908	6.03869	10.7834
Phatr3_J11615	305841	brown		DaUP	DaUP	0.714186	0.221532	11	signal peptide	ATP:ADP antiporter activity||ATP binding||transport||integral component of membrane				PF03219	TLC ATP/ADP transporter				hypothetical protein	hypothetical protein (11615)	ADP/ATP carrier protein family	19.2133	20.54	8.56	75.125	84.825	64.47	14.5767	42.1267	7.08	99.26	77.72	80.6	10.152	51.7925	7.32333	76.8	147.853	131.737	5.42436	9.14105	4.21436	47.9631	1.393	21.1849	8.74409	3.28266	0.19799	5.74171
Phatr3_Jdraft1162	308265	blue		DaUP	DaUP	1.06781	0.606993	500000	other localisation		hypothetical protein			PF09778	Guanylylate cyclase	KOG4621	POORLY CHARACTERIZED	Function unknown	Uncharacterized conserved protein	Uncharacterized conserved protein (1162_bd)		20.02	20.0133	16.745	22.095	34.595	34.42	22.4033	17.0567	16.155	30.585	25.485	36.735	16.448	19.32	16	27.35	29.6533	31.18	5.18929	6.6294	2.11425	6.58316	20.1172	6.33568	5.37414	1.99756	0.92631	4.51841
Phatr3_EG02364	301766	green		DaUP		1.03165	0.694991	0	other localisation	protein kinase activity||ATP binding||protein phosphorylation	hypothetical protein			PF00027||PF00069||PF07714	Cyclic nucleotide-binding domain||Protein kinase domain||Protein tyrosine kinase	KOG0614	CELLULAR PROCESSES AND SIGNALING	Signal transduction mechanisms	cGMP-dependent protein kinase	cGMP-dependent protein kinase (11631)		10.8933	16.9133	22.625	18.045	21.425	18.215	12.8067	15.1633	18.065	24.925	20.09	22.625	6.622	16.685	22.0733	26.5067	22.5967	16.55	3.47699	3.80011	2.89207	0.0636396	4.64569	2.25567	2.68936	3.585	0.13435	2.42538
Phatr3_J11633	305831	pink		LoFe-UP		1.43369	0.769866	0	other localisation	ribonuclease activity||protein kinase activity||ATP binding||mRNA processing||protein phosphorylation	hypothetical protein			PF00069||PF06479||PF07714	Protein kinase domain||Ribonuclease 2-5A||Protein tyrosine kinase	KOG1027	CELLULAR PROCESSES AND SIGNALING	Signal transduction mechanisms	Serine/threonine protein kinase and endoribonuclease ERN1/IRE1, sensor of the unfolded protein response pathway	Serine/threonine protein kinase and endoribonuclease ERN1/IRE1, sensor of the unfolded protein response pathway (11633)		19.1267	10.3233	8.375	14.29	21.135	12.395	20.2533	5.67	5.87	10.825	15.77	17.9	10.14	8.46	4.48	8.72667	12.05	12.6933	5.26157	2.99082	4.10829	3.13955	9.68029	3.58503	5.191	0.936162	3.40825	1.60513
Phatr3_J11634	307941	brown		DaUP	DaUP	0.868543	0.329142	0	chloroplast	GTPase activity||GTP binding||ferrous iron transmembrane transporter activity||ferrous iron transport||integral component of membrane	hypothetical protein; K03978 GTP-binding protein	GTP-binding protein		PF00009||PF01926||PF02421||PF03193	Elongation factor Tu GTP binding domain||50S ribosome-binding GTPase||Ferrous iron transport protein B||Protein of unknown function, DUF258	KOG2486	POORLY CHARACTERIZED	General function prediction only	Predicted GTPase	Predicted GTPase (11634)	ribosome biogenesis GTP-binding protein YsxC||_GAP_	7.38	8.73333	2.215	22.435	18.285	22.82	7.61667	11.6367	3.62	17.745	18.63	25.03	7.06	12.18	2.39333	18.73	25.2333	31.4633	3.34884	3.79545	0.799031	1.98697	1.9304	3.64867	2.90037	4.43285	1.21622	0.92631
Phatr3_J11649	301761	grey			HiFe-UP	0.659037	0.978552	4	signal anchor	"hydrogen ion transmembrane transporter activity||ATP hydrolysis coupled proton transport||proton-transporting two-sector ATPase complex, proton-transporting domain"	hypothetical protein; K03661 V-type H+-transporting ATPase 21kDa proteolipid subunit [EC:3.6.3.14]	V-type H+-transporting ATPase 21kDa proteolipid subunit [EC:3.6.3.14]	Oxidative phosphorylation || Lysosome || Phagosome || Synaptic vesicle cycle || Vibrio cholerae infection || Epithelial cell signaling in Helicobacter pylori infection || Tuberculosis || Rheumatoid arthritis	PF00137	ATP synthase subunit C	KOG0233	METABOLISM	Energy production and conversion	Vacuolar H+-ATPase V0 sector, subunit c''	Vacuolar H+-ATPase V0 sector, subunit c'' (11649)		193.68	273.95	456.925	579.16	318.955	382.465	313.973	383.187	592.885	519.775	331.97	243.32	576.198	544.115	623.353	667.063	480.637	467.523	44.3765	49.9206	144.978	120.647	47.4398	37.5262	224.176	162.096	386.766	7.21956
Phatr3_J11652	307871	turquoise				0.817786	1.05839	0	signal peptide	translation initiation factor activity||translational initiation	hypothetical protein			PF00707||PF05198	Translation initiation factor IF-3, C-terminal domain||Translation initiation factor IF-3, N-terminal domain				hypothetical protein	hypothetical protein (11652)	translation initiation factor IF-3||_GAP_	166.01	66.1667	59.67	81.1	72.355	79.355	153.273	95.4	56.35	101.385	67.645	101.615	167.252	87.785	48.9033	111.907	132.907	130.227	43.3513	12.9139	6.71751	25.569	27.1741	2.26981	72.5813	17.9299	15.9523	25.2366
Phatr3_J11653	303824	turquoise		LiUP	LiUP	0.969287	2.60493	0	other localisation	methyltransferase activity	hypothetical protein; K14568 essential for mitotic growth 1	rRNA small subunit pseudouridine methyltransferase Nep1 [EC:2.1.1.260]	Ribosome biogenesis in eukaryotes	PF03587	EMG1/NEP1 methyltransferase	KOG3073	INFORMATION STORAGE AND PROCESSING	Translation, ribosomal structure and biogenesis	Protein required for 18S rRNA maturation and 40S ribosome biogenesis	Protein required for 18S rRNA maturation and 40S ribosome biogenesis (11653)		415.363	106.467	101.485	94.455	64.11	76.47	315.517	174.947	97.36	131.67	54.36	67.41	367.512	154.69	61.6067	89.7767	99.2033	68.4667	65.7963	17.1202	24.9114	16.4968	21.7223	0.820244	219.007	73.9934	18.0878	64.7993
Phatr3_Jdraft1166	302051	brown		DaUP	DaUP	1.13596	0.52713	2	signal peptide	protein folding	hypothetical protein			PF00254	FKBP-type peptidyl-prolyl cis-trans isomerase	KOG0552	CELLULAR PROCESSES AND SIGNALING	Posttranslational modification, protein turnover, chaperones	FKBP-type peptidyl-prolyl cis-trans isomerase	FKBP-type peptidyl-prolyl cis-trans isomerase (1166_bd)		11.7567	31.55	23.145	38.36	28.535	41.075	9.4	27.9733	18.205	32.11	28.26	36	4.706	26.715	15.8167	26.56	32.74	42.83	5.2569	1.29642	6.21547	2.81428	1.44957	4.73054	2.63456	6.93017	5.5225	4.56791
Phatr3_J11673	303804	grey			HiFe-UP	0.901506	0.956258	0	other localisation		hypothetical protein			PF01145	SPFH domain / Band 7 family	KOG2620	METABOLISM	Energy production and conversion	Prohibitins and stomatins of the PID superfamily	Prohibitins and stomatins of the PID superfamily (11673)		113.677	104.953	98.285	141.445	119.12	213.485	120.66	102.527	118.59	108.115	105.825	112.625	178.928	112.148	115.903	106.163	101.49	160.593	14.6179	19.1236	22.6628	13.6118	14.0149	76.8696	59.4075	19.609	9.97021	26.368
Phatr3_J11674	305860	magenta		DaUP		1.30344	0.518209	8	signal peptide	"ATP binding||transport||integral component of membrane||ATPase activity||ATPase activity, coupled to transmembrane movement of substances||transmembrane transport"	hypothetical protein			PF00005||PF00664||PF02463	ABC transporter||ABC transporter transmembrane region||RecF/RecN/SMC N terminal domain	KOG0056	METABOLISM	Inorganic ion transport and metabolism	Heavy metal exporter HMT1, ABC superfamily	Heavy metal exporter HMT1, ABC superfamily (11674)		9.91333	32.3833	43.225	67.485	39.25	33.87	22.1333	15.4767	30.025	61.115	40.445	31.13	3.454	20.4325	38.42	53.9367	17.53	36.0267	1.8664	10.9564	10.1753	5.02753	0.0141421	12.4451	26.4656	9.44018	21.9274	26.9478
Phatr3_J11690	301778	turquoise				0.93603	1.1804	0	other localisation	"endodeoxyribonuclease activity, producing 5'-phosphomonoesters"	hypothetical protein; K03424 TatD DNase family protein [EC:3.1.21.-]	TatD DNase family protein [EC:3.1.21.-]		PF01026	TatD related DNase	KOG3020	INFORMATION STORAGE AND PROCESSING	Replication, recombination and repair	TatD-related DNase	TatD-related DNase (11690)		23.1367	11.1733	5.975	5.81	12.87	8.985	21.51	10.36	5.51	9.18	10.955	12.595	19.014	11.6475	4.61667	8.56667	15.93	15.09	1.34128	0.595007	3.09006	0.59397	2.54558	1.42128	7.49705	1.21836	4.07294	3.16784
Phatr3_Jdraft116	310267	turquoise		LiUP		1.37687	1.71294	1	signal peptide		hypothetical protein; K08869 aarF domain-containing kinase	aarF domain-containing kinase		PF01636||PF03109	Phosphotransferase enzyme family||ABC1 family	KOG1235	POORLY CHARACTERIZED	General function prediction only	Predicted unusual protein kinase	Predicted unusual protein kinase (116_bd)		82.0633	52.6067	27.655	11.24	49.625	33.525	95.72	49.8467	15.07	7.71	41.665	41.505	46.12	43.09	21.32	6.93333	31.5233	41.3467	22.93	8.45918	9.86414	9.20653	7.98324	1.36472	65.3849	18.6279	5.8407	6.05283
Phatr3_J11703	301785	NULL			LiUP	0.97581	2.79229	0	other localisation	protein binding||rRNA processing||small-subunit processome	hypothetical protein; K14555 U3 small nucleolar RNA-associated protein 13	U3 small nucleolar RNA-associated protein 13	Ribosome biogenesis in eukaryotes	PF00400||PF08625	WD domain, G-beta repeat||Utp13 specific WD40 associated domain	KOG0319	INFORMATION STORAGE AND PROCESSING	RNA processing and modification	WD40-repeat-containing subunit of the 18S rRNA processing complex	WD40-repeat-containing subunit of the 18S rRNA processing complex (11703)		55.4467	9.10667	7.385	10.62	6.6	2.67	35.4267	16.7267	5.23	10.62	4.495	5.035	37.132	16.17	3.08	8.53	15.55	6.07333	15.5716	2.89628	5.12652	6.50538	2.72943	0.919239	31.0513	5.90632	4.28507	2.63044
Phatr3_J11710	309983	red		LiUP	LiUP	0.748984	9.32603	0	other localisation	N-acetyltransferase activity	hypothetical protein			PF00583||PF13508	Acetyltransferase (GNAT) family||Acetyltransferase (GNAT) domain	KOG3138	POORLY CHARACTERIZED	General function prediction only	Predicted N-acetyltransferase	Predicted N-acetyltransferase (11710)		342.547	93.8233	111.965	13.27	31.705	38.03	477.333	133.177	79.32	19.7	34.38	33.02	517.992	180.548	107.063	25.4233	29.94	23.0767	59.5729	56.4767	63.9154	7.84889	7.07814	12.2047	223.852	51.7066	28.3974	8.6267
Phatr3_J11720	307948	yellow		DaUP		0.994907	0.645112	0	other localisation	ATP binding||phosphatidylinositol phosphate kinase activity||cellular protein metabolic process||phosphatidylinositol metabolic process||metal ion binding	hypothetical protein; K00921 1-phosphatidylinositol-3-phosphate 5-kinase [EC:2.7.1.150]	1-phosphatidylinositol-3-phosphate 5-kinase [EC:2.7.1.150]	Inositol phosphate metabolism || Phosphatidylinositol signaling system || Phagosome || Regulation of actin cytoskeleton	PF00118||PF01363||PF01504	TCP-1/cpn60 chaperonin family||FYVE zinc finger||Phosphatidylinositol-4-phosphate 5-Kinase	KOG0230	CELLULAR PROCESSES AND SIGNALING	Signal transduction mechanisms	Phosphatidylinositol-4-phosphate 5-kinase and related FYVE finger-containing proteins	Phosphatidylinositol-4-phosphate 5-kinase and related FYVE finger-containing proteins (11720)		11.0867	12.7467	12.395	13.465	22.105	15.375	15.0833	10.07	11.015	22.715	23.77	21.86	13.98	12.94	11.7333	19.58	19.8633	16.9133	0.525484	4.68116	1.0253	2.11425	6.92258	12.2966	1.12251	3.76431	1.94454	14.3755
Phatr3_J11722	305901	black				1.29104	0.960167	0	other localisation	nucleotide binding||aminoacyl-tRNA ligase activity||ATP binding||tRNA aminoacylation for protein translation				PF00579	tRNA synthetases class I (W and Y)	KOG2144	INFORMATION STORAGE AND PROCESSING	Translation, ribosomal structure and biogenesis	Tyrosyl-tRNA synthetase, cytoplasmic	Tyrosyl-tRNA synthetase, cytoplasmic (11722)		24.36	26.7233	27.785	25.785	25.895	19.725	18.7833	26.0533	15.97	24.75	21.74	21.8	15.438	19.335	17.0933	19.4967	19.93	18.74	2.57676	6.18864	3.0052	14.3755	4.06586	0.205061	2.79625	4.59397	12.5441	11.4268
Phatr3_J11733	311841	brown		DaUP	DaUP	0.971326	0.263827	0	other localisation	"kinase activity||transferase activity, transferring phosphorus-containing groups"	hypothetical protein; K00933 creatine kinase [EC:2.7.3.2]	creatine kinase [EC:2.7.3.2]	Arginine and proline metabolism	PF00217||PF02807	ATP:guanido phosphotransferase, C-terminal catalytic domain||ATP:guanido phosphotransferase, N-terminal domain	KOG3581	METABOLISM	Energy production and conversion	Creatine kinases	Creatine kinases (11733)		1.77	17.8833	11.285	19.065	25.485	39.15	1.65667	8.46667	13.56	20.155	21.3	44.21	1.296	8.31	13.86	21.9833	25.53	48.35	0.815414	11.3308	2.22739	2.35467	0.629325	1.15966	0.495412	1.46678	0.79196	1.13844
Phatr3_J11735	301780	lightcyan				1.03411	0.961167	0	other localisation	ATP binding||ATPase activity	hypothetical protein; K03063 26S proteasome regulatory subunit T3	26S proteasome regulatory subunit T3	Proteasome || Epstein-Barr virus infection	PF00004||PF07724||PF07728||PF13401	ATPase family associated with various cellular activities (AAA)||AAA domain (Cdc48 subfamily)||AAA domain (dynein-related subfamily)||AAA domain	KOG0727	CELLULAR PROCESSES AND SIGNALING	Posttranslational modification, protein turnover, chaperones	26S proteasome regulatory complex, ATPase RPT3	26S proteasome regulatory complex, ATPase RPT3 (11735)	26S proteasome subunit P45 family	153.447	199.623	249.985	280.005	166.55	152.39	158.203	175.383	282.95	264.32	164.585	156.45	143.256	184.02	248.79	348.123	121.75	125.517	60.8795	82.8485	89.3288	15.3089	55.4513	11.4268	51.8737	46.5752	77.1878	106.264
Phatr3_J1174	300585	NULL		LoFe-UP+DaUP		1.24772	0.597019	2	other localisation	"carbohydrate metabolic process||metabolic process||transferase activity, transferring hexosyl groups||lipid glycosylation"	hypothetical protein			PF00201||PF03033	UDP-glucoronosyl and UDP-glucosyl transferase||Glycosyltransferase family 28 N-terminal domain	KOG1192	METABOLISM	Carbohydrate transport and metabolism	UDP-glucuronosyl and UDP-glucosyl transferase	UDP-glucuronosyl and UDP-glucosyl transferase (1174)		8.13333	7.12333	12.445	17.755	13.995	12.09	9.79667	5.82667	10.295	15.415	10.985	13.97	5.542	5.19	10.3133	16.3767	8.99667	9.57667	2.02021	1.53663	0.997021	5.77706	3.25976	2.46073	5.10146	1.48072	0.883883	7.79939
Phatr3_J11740	311838	turquoise				0.752594	1.49305	0	other localisation	orotidine-5'-phosphate decarboxylase activity||'de novo' pyrimidine nucleobase biosynthetic process||nucleoside metabolic process				PF00156||PF00215	Phosphoribosyl transferase domain||Orotidine 5'-phosphate decarboxylase / HUMPS family	KOG1377	METABOLISM	Nucleotide transport and metabolism	Uridine 5'- monophosphate synthase/orotate phosphoribosyltransferase	Uridine 5'- monophosphate synthase/orotate phosphoribosyltransferase (11740)	orotidine 5'-phosphate decarboxylase||orotate phosphoribosyltransferase	305.203	64.2533	55.72	70.3	82.74	76.23	201.64	173.99	53.175	91.69	62.81	89.565	274.594	142.843	40.25	104	200.997	135.973	79.4798	12.4207	14.7361	15.0614	6.34982	29.5005	144.183	25.1052	19.1979	30.1793
Phatr3_J11741	307901	grey		LoFe-UP+DaUP		1.44086	0.800944	0	other localisation	protein phosphatase type 2A complex||signal transduction||protein phosphatase type 2A regulator activity	"hypothetical protein; K11584 protein phosphatase 2 (formerly 2A), regulatory subunit B'"	"protein phosphatase 2 (formerly 2A), regulatory subunit B'"	mRNA surveillance pathway || Meiosis - yeast || Oocyte meiosis || PI3K-Akt signaling pathway || Dopaminergic synapse	PF01603	Protein phosphatase 2A regulatory B subunit (B56 family)	KOG2085	CELLULAR PROCESSES AND SIGNALING	Signal transduction mechanisms	Serine/threonine protein phosphatase 2A, regulatory subunit	Serine/threonine protein phosphatase 2A, regulatory subunit (11741)		143.04	98.5733	98.995	125.95	169.735	146.585	139.79	87.8033	97.275	99.25	145.8	157.525	92.186	62.05	77.02	108.093	94.46	89.5667	25.1006	26.9495	21.2768	10.7904	51.9511	7.36098	21.5634	11.3378	22.8325	13.3077
Phatr3_J11743	303834	darkturquoise		LiUP	LiUP	0.972144	1.59261	0	other localisation		hypothetical protein			PF03883	Protein of unknown function (DUF328)				hypothetical protein	hypothetical protein (11743)		136.267	147.783	169.095	63.285	153.485	119.83	188.333	132.44	190.675	68.9	176.475	110.61	195.46	156.33	194.463	65.88	114.297	99.0233	12.6182	26.2486	59.7435	5.48008	29.6066	40.2202	113.399	36.2544	52.0501	5.20431
Phatr3_J11759	307944	cyan				1.1713	1.10597	0	other localisation		hypothetical protein			PF00300	Histidine phosphatase superfamily (branch 1)	KOG4754	METABOLISM	Carbohydrate transport and metabolism	Predicted phosphoglycerate mutase	Predicted phosphoglycerate mutase (11759)		29.21	38.12	43.135	39.71	24.08	23.57	25.5767	36.5167	35.595	40.275	26.065	28.22	21.902	33.2275	33.64	31.85	23.15	24.69	2.31273	9.51185	7.51655	7.35391	2.02233	2.43245	5.48429	4.30894	5.42351	22.9032
Phatr3_EG02344	302052	grey		LoFe-UP		1.13023	1.05697	2	other localisation	protein binding||zinc ion binding	hypothetical protein			PF00023||PF00612||PF01529||PF12796||PF13606||PF13637||PF13857	Ankyrin repeat||IQ calmodulin-binding motif||DHHC palmitoyltransferase||Ankyrin repeats (3 copies)||Ankyrin repeat||Ankyrin repeats (many copies)||Ankyrin repeats (many copies)	KOG0509	POORLY CHARACTERIZED	General function prediction only	Ankyrin repeat and DHHC-type Zn-finger domain containing proteins	Ankyrin repeat and DHHC-type Zn-finger domain containing proteins (1176_bd)		43.5533	53.3167	73.995	47.295	56.76	45.475	55.2533	48.1333	41.615	34.935	63.205	49.03	52.194	47.4975	34.6967	51.6933	43.8367	34.74	13.3927	20.3765	12.5229	28.0792	26.5306	21.0223	18.7885	7.34589	28.5459	4.51841
Phatr3_J11777	311815	magenta		DaUP	DaUP	0.957017	0.504682	0	other localisation	hydrolase activity	"hypothetical protein; K06269 protein phosphatase 1, catalytic subunit [EC:3.1.3.16]"	"protein phosphatase 1, catalytic subunit [EC:3.1.3.16]"	mRNA surveillance pathway || Meiosis - yeast || Oocyte meiosis || Vascular smooth muscle contraction || Hippo signaling pathway || Focal adhesion || Long-term potentiation || Dopaminergic synapse || Regulation of actin cytoskeleton || Insulin signaling pathway || Amphetamine addiction || Alcoholism || Herpes simplex infection || Proteoglycans in cancer	PF00149	Calcineurin-like phosphoesterase	KOG0374	CELLULAR PROCESSES AND SIGNALING	Signal transduction mechanisms	Serine/threonine specific protein phosphatase PP1, catalytic subunit	Serine/threonine specific protein phosphatase PP1, catalytic subunit (11777)		16.8367	35.4733	44.265	63.39	74.28	60.83	33.0133	28.7767	44.32	68.615	72.06	58.095	22.794	40.19	49.52	74.1	66.06	62	6.41191	20.635	6.61145	7.69332	22.4719	1.08894	26.1871	10.5154	18.4272	22.1112
Phatr3_J11781	307918	blue		DaUP	DaUP	1.22196	0.489313	3	signal peptide	cell redox homeostasis	hypothetical protein			PF00085||PF13905	Thioredoxin||Thioredoxin-like	KOG0190	CELLULAR PROCESSES AND SIGNALING	Posttranslational modification, protein turnover, chaperones	Protein disulfide isomerase (prolyl 4-hydroxylase beta subunit)	Protein disulfide isomerase (prolyl 4-hydroxylase beta subunit) (11781)		9.96667	23.93	19.22	29.21	37.335	27.48	11.5467	17.38	15.135	38.01	37.995	27.39	5.864	16.1625	21.43	37.21	19.42	24.0133	3.95654	3.7607	0.763675	12.6572	3.45775	9.78636	2.93103	3.05	7.04985	13.4775
Phatr3_J11785	305862	blue		DaUP		1.24167	0.592203	0	other localisation	RNA binding||protein binding	hypothetical protein; K13100 pre-mRNA-splicing factor CWC22	pre-mRNA-splicing factor CWC22		PF02847||PF02854	MA3 domain||MIF4G domain	KOG2140	POORLY CHARACTERIZED	General function prediction only	Uncharacterized conserved protein	Uncharacterized conserved protein (11785)		15.04	17.2333	15.115	23.15	30.14	23.74	13.6367	15.08	16.155	20.865	32.315	23.605	10.004	11.9375	16.0633	20.1233	20.0967	22.4967	2.96309	4.06399	2.86378	8.25901	8.00445	5.572	2.46151	3.50974	5.11238	0.912168
Phatr3_J11792	307873	cyan		LiUP	LiUP	1.0713	1.44995	1	chloroplast		hypothetical protein			PF06485	Protein of unknown function (DUF1092)				hypothetical protein	hypothetical protein (11792)		63.0467	143.35	143.06	61.34	106.405	92.195	67.7133	129.75	141.97	36.285	74.79	88.5	77.01	126.525	117.767	23.3533	96.6067	95.4533	5.56088	44.2848	20.6334	25.1164	41.4577	18.7595	21.0666	17.9533	17.1827	7.70039
Phatr3_J11793	305899	NULL				0.944477	0.809077	1	other localisation	protein binding	hypothetical protein			PF00560||PF12799||PF13855	Leucine Rich Repeat||Leucine Rich repeats (2 copies)||Leucine rich repeat	KOG0619	POORLY CHARACTERIZED	General function prediction only	Leucine rich repeat	Leucine rich repeat (11793)		7.31333	5.63	5.205	6.46	8.6	7.525	7.23	5.14333	5.14	7.115	9.045	9.725	7.874	6.3425	6.28333	7.74	8.14667	7.49	0.39879	3.47372	0.205061	2.2486	4.14365	1.88798	0.661589	1.19755	2.16375	1.47785
Phatr3_J11795	301786	NULL				1.4998	0.877861	0	signal peptide	threonine-type endopeptidase activity||proteasome core complex||proteolysis involved in cellular protein catabolic process	hypothetical protein			PF00227	Proteasome subunit	KOG0177	CELLULAR PROCESSES AND SIGNALING	Posttranslational modification, protein turnover, chaperones	20S proteasome, regulatory subunit beta type PSMB2/PRE1	20S proteasome, regulatory subunit beta type PSMB2/PRE1 (11795)		4.91333	5.81667	7.205	8.995	6.22	4.965	3.05667	4.92667	5.32	2.92	4.36	6.845	2.522	4.58	3.02	4.36667	2.74667	4.52667	0.457857	2.77767	3.0052	9.89242	0.579828	0.431335	1.19976	1.99242	5.75585	1.03238
Phatr3_J11799	311783	grey		LiUP	HiFe-UP+LiUP	0.745021	1.34617	0	mitochondrion	structural constituent of ribosome||intracellular||ribosome||translation	hypothetical protein			PF01016	Ribosomal L27 protein	KOG4600	INFORMATION STORAGE AND PROCESSING	Translation, ribosomal structure and biogenesis	Mitochondrial ribosomal protein MRP7 (L2)	Mitochondrial ribosomal protein MRP7 (L2) (11799)	ribosomal protein L27	273.84	243.243	259.25	243.92	148.87	212.125	258.317	234.147	308.05	252.485	152.855	163.43	434.734	277.222	314.813	229.04	278.093	268.573	41.9666	74.7126	24.5083	79.9596	25.3144	33.5522	23.5104	1.245	10.5925	72.3582
Phatr3_Jdraft1180	302050	magenta		DaUP	HiFe-UP	0.80254	0.663579	0	other localisation		hypothetical protein								hypothetical protein	hypothetical protein (1180_bd)		23.51	37.3433	39.62	41.285	51.355	50.425	26.8767	34.04	36.575	68.345	51	42.15	29.154	54.44	47.3567	70.0767	59.36	53.0467	5.77665	17.4248	13.0815	11.4481	5.21138	12.0986	12.899	15.1436	8.44993	21.6587
Phatr3_J11811	311846	brown		DaUP	DaUP	1.14499	0.132327	0	other localisation	catalytic activity||metabolic process	enoyl-coa hydratase (EC:4.2.1.17); K01692 enoyl-CoA hydratase [EC:4.2.1.17]	enoyl-CoA hydratase [EC:4.2.1.17]	"Fatty acid metabolism || Valine, leucine and isoleucine degradation || Geraniol degradation || Lysine degradation || Phenylalanine metabolism || Benzoate degradation || Tryptophan metabolism || beta-Alanine metabolism || Aminobenzoate degradation || Propanoate metabolism || Butanoate metabolism || Limonene and pinene degradation || Caprolactam degradation"	PF00378	Enoyl-CoA hydratase/isomerase family	KOG1679	METABOLISM	Lipid transport and metabolism	Enoyl-CoA hydratase	Enoyl-CoA hydratase (11811)		8.16	10.7833	6.685	45.025	80.355	98.105	13.9367	5.41	3.605	49.17	59.23	102.34	12.23	10.475	3.56	40.92	46.9433	93.42	2.61815	3.38097	4.78711	32.0814	27.7822	8.91662	12.2412	2.80834	0.940452	8.04688
Phatr3_J11826	305839	grey		DaUP	HiFe-UP	0.919911	0.904095	10	other localisation	integral component of membrane||transmembrane transporter activity||transmembrane transport				PF00083||PF07690	Sugar (and other) transporter||Major Facilitator Superfamily	KOG0254	POORLY CHARACTERIZED	General function prediction only	Predicted transporter (major facilitator superfamily)	Predicted transporter (major facilitator superfamily) (11826)	"MFS transporter, sugar porter (SP) family"	28.9133	28.0167	33.565	34.03	44.065	39.96	43.4033	23.6933	28.355	40.52	39.065	35.44	48.192	31.7375	30.25	42.8233	38.3433	27.4067	3.28287	4.92553	3.66988	1.25865	0.403051	3.52139	20.3693	5.5552	5.3528	10.7056
Phatr3_Jdraft1182	300004	NULL		DaUP	HiFe-UP	0.676188	0.654031	1	signal peptide		hypothetical protein								hypothetical protein	hypothetical protein (1182_bd)		2.85	4.54333	4.585	5.495	6.45	5.78	3.22	4.54667	5.44	10.065	7.35	4.65	4.578	8.605	6.57667	11.1633	8.46333	8.34333	1.25575	2.21757	0.00707107	0.601041	1.59806	0.777817	2.46002	2.04784	0.692965	4.91439
Phatr3_J11843	307870	green		DaUP	DaUP	1.2146	0.593546	7	other localisation	cation transport||potassium ion transport||solute:hydrogen antiporter activity||integral component of membrane||transmembrane transport	hypothetical protein			PF00999||PF02254	Sodium/hydrogen exchanger family||TrkA-N domain	KOG1650	METABOLISM	Inorganic ion transport and metabolism	Predicted K+/H+-antiporter	Predicted K+/H+-antiporter (11843)		39.22	48.83	38.515	77.235	78.97	51.405	39.2867	41.8833	33.38	71.88	72.06	57.485	25.894	40.2575	36.04	59.49	62.44	47.6667	12.5912	8.35104	4.15072	41.1748	3.56382	9.39745	2.24727	5.54207	10.0409	37.307
Phatr3_J11850	311799	turquoise				0.839342	1.22159	0	mitochondrion	hydrolase activity	hypothetical protein; K00784 ribonuclease Z [EC:3.1.26.11]	ribonuclease Z [EC:3.1.26.11]	RNA transport	PF00753||PF12706	Metallo-beta-lactamase superfamily||Beta-lactamase superfamily domain	KOG2121	POORLY CHARACTERIZED	General function prediction only	Predicted metal-dependent hydrolase (beta-lactamase superfamily)	Predicted metal-dependent hydrolase (beta-lactamase superfamily) (11850)		75.02	30.55	29.215	34.28	28.435	22.67	58.8933	43.3633	29.08	45.815	30.26	28.76	67.382	42.0575	23.14	38.1433	55.6767	48.4067	25.1886	1.74577	4.40528	1.14551	4.4477	11.0026	47.0988	8.17834	12.2754	12.6784
Phatr3_Jdraft1185	300006	NULL				0.837535	1.01498	0	other localisation		hypothetical protein								hypothetical protein	hypothetical protein (1185_bd)		4.2	9.11	9.065	3.67	6.795	5.49	7.65333	5.71	6.55	7.475	6.84	8.685	5.542	9.1775	10.1733	10.3933	8.60667	5.81667	1.7644	7.94172	4.08001	0.523259	0.388909	1.52735	5.08466	1.82272	0.0424264	0.346482
Phatr3_J11866	305848	grey				0.980061	0.813671	3	chloroplast		hypothetical protein			PF00153	Mitochondrial carrier protein	KOG0767	METABOLISM	Energy production and conversion	Mitochondrial phosphate carrier protein	Mitochondrial phosphate carrier protein (11866)		6.32333	12.1667	12.52	11.155	13.97	14.34	6.04	12.09	10.625	10.485	15.91	10.49	4.574	16.195	13.3	10.8233	13.4233	12.02	2.21301	3.67451	1.76777	0.00707107	2.13546	5.10531	2.53856	6.6324	0.120208	5.60736
Phatr3_Jdraft1186	302054	grey		LiUP	LiUP	1.14615	1.72732	0	other localisation		PGP; 2-phosphoglycolate phosphatase; K01101 4-nitrophenyl phosphatase [EC:3.1.3.41]	4-nitrophenyl phosphatase [EC:3.1.3.41]	Aminobenzoate degradation	PF00702||PF13242||PF13344||PF13419	haloacid dehalogenase-like hydrolase||HAD-hyrolase-like||Haloacid dehalogenase-like hydrolase||Haloacid dehalogenase-like hydrolase	KOG2882	METABOLISM	Inorganic ion transport and metabolism	p-Nitrophenyl phosphatase	p-Nitrophenyl phosphatase (1186_bd)	phosphoglycolate/pyridoxal phosphate phosphatase family	162.313	208.98	97.905	13.84	103.985	159.025	171.687	208.513	80.775	10.84	103.22	176.795	139.972	191.642	81.4067	13.31	95.2367	138.59	36.0558	87.4716	45.1771	1.49907	29.6914	63.2931	80.4677	23.703	10.3308	4.63862
Phatr3_J11883	301725	lightcyan		DaUP		1.47393	0.676457	4	signal peptide		hypothetical protein					KOG1119	METABOLISM	Energy production and conversion	Mitochondrial Fe-S cluster biosynthesis protein ISA2 (contains a HesB-like domain)	Mitochondrial Fe-S cluster biosynthesis protein ISA2 (contains a HesB-like domain) (11883)		57.85	119.327	143.05	229.19	108.205	84.01	72.7867	75.3767	110.05	142.76	93.595	108.245	35.946	83.9025	53.0667	104.233	97.3167	84.86	7.47002	56.4705	62.5224	90.4672	41.3304	14.8492	27.9392	16.2108	62.084	23.278
Phatr3_J11888	301746	NULL		LoFe-UP+DaUP		1.88928	0.59924	0	other localisation		hypothetical protein			PF00505||PF09011	HMG (high mobility group) box||HMG-box domain	KOG0381	POORLY CHARACTERIZED	General function prediction only	HMG box-containing protein	HMG box-containing protein (11888)		5.64333	2.35	7.65	10.14	10.125	6.995	7.97667	2.02	6.35	7.255	7.7	5.785	2.018	1.445	4.19333	8.29	2.94333	2.83333	1.67369	1.56195	0.806102	5.06288	5.86192	3.0052	4.91583	0.791707	5.31744	2.28395
Phatr3_J11894	303857	turquoise				1.18367	2.51925	0	other localisation	nucleus||rRNA processing||methyltransferase activity||methylation	hypothetical protein; K14857 AdoMet-dependent rRNA methyltransferase SPB1 [EC:2.1.1.-]	AdoMet-dependent rRNA methyltransferase SPB1 [EC:2.1.1.-]		PF01728||PF07780||PF11861	FtsJ-like methyltransferase||Spb1 C-terminal domain||Domain of unknown function (DUF3381)	KOG1098	INFORMATION STORAGE AND PROCESSING	RNA processing and modification	Putative SAM-dependent rRNA methyltransferase SPB1	Putative SAM-dependent rRNA methyltransferase SPB1 (11894)		114.717	15.2367	20.45	25.805	14.725	5.87	69.96	20.5467	11.905	24.865	9.75	9.925	58.282	26.89	5.98	16.2867	25.7333	10.78	48.9407	3.05217	9.56008	12.042	6.93672	3.62039	59.5657	6.52803	2.80721	9.89242
Phatr3_Jdraft1189	304100	brown		DaUP		1.05385	0.523423	2	signal peptide	protein folding	hypothetical protein			PF00254	FKBP-type peptidyl-prolyl cis-trans isomerase	KOG0552	CELLULAR PROCESSES AND SIGNALING	Posttranslational modification, protein turnover, chaperones	FKBP-type peptidyl-prolyl cis-trans isomerase	FKBP-type peptidyl-prolyl cis-trans isomerase (1189_bd)		6.19	19.8833	17.22	27.24	23.065	26.145	5.37333	18.9467	12.645	21.97	18.31	25.455	3.228	20.965	12.5167	19.0233	21.7233	30.8967	3.03363	3.6747	1.21622	3.56382	8.73277	5.28209	0.591383	6.59902	4.41942	3.74767
Phatr3_J11916	310014	red		LiUP	LiUP	0.789375	1.60464	1	chloroplast	"metabolic process||transferase activity, transferring acyl groups"	hypothetical protein; K00655 1-acyl-sn-glycerol-3-phosphate acyltransferase [EC:2.3.1.51]	1-acyl-sn-glycerol-3-phosphate acyltransferase [EC:2.3.1.51]	Glycerolipid metabolism || Glycerophospholipid metabolism	PF01553	Acyltransferase	KOG2848	METABOLISM	Lipid transport and metabolism	1-acyl-sn-glycerol-3-phosphate acyltransferase	1-acyl-sn-glycerol-3-phosphate acyltransferase (11916)	1-acylglycerol-3-phosphate O-acyltransferases||_GAP_	99.6267	58.6967	37.43	28.22	42.31	54.265	95.9667	67.74	55.2	27.535	48.345	55.525	119.894	54.515	80.73	30.9733	58.17	84.5367	13.3293	24.5268	4.82247	5.91141	6.61852	8.95904	26.84	21.1511	5.64271	13.3148
Phatr3_Jdraft1191	308197	NULL				1.39596	1.5048	0	other localisation		hypothetical protein			PF01167	Tub family	KOG2502	POORLY CHARACTERIZED	General function prediction only	Tub family proteins	Tub family proteins (1191_bd)		8.25	5	1.71	1.385	7.78	2.475	9.69	3.53667	1.06	0.535	3.78	5.765	3.978	4.285	3.24667	0.96	2.97	3.47667	2.32845	2.51418	0.0989949	1.70413	1.86676	0.120208	4.46911	2.24442	0.749533	0.233345
Phatr3_J11922	308006	purple				1.08196	0.75891	0	other localisation	ATP binding||DNA repair||DNA recombination||four-way junction helicase activity	RFC5; hypothetical protein; K10756 replication factor C subunit 3/5	replication factor C subunit 3/5	DNA replication || Nucleotide excision repair || Mismatch repair	PF00004||PF03215||PF05496||PF08542||PF13177||PF13401	ATPase family associated with various cellular activities (AAA)||Rad17 cell cycle checkpoint protein||Holliday junction DNA helicase ruvB N-terminus||Replication factor C C-terminal domain||DNA polymerase III, delta subunit||AAA domain	KOG0990	INFORMATION STORAGE AND PROCESSING	Replication, recombination and repair	Replication factor C, subunit RFC5	Replication factor C, subunit RFC5 (11922)		56.9367	122.23	115.78	93.685	111.505	91.955	48.0233	99.7633	89.405	115.235	152.09	83.72	42.314	103.795	90.2567	98.47	115.157	108.207	18.5089	22.3589	17.9464	31.1198	25.6609	26.7781	14.0595	11.8633	48.0762	40.496
Phatr3_Jdraft1192	300005	red		HiFe-UP+LiUP	HiFe-UP+LiUP	0.390285	4.01581	0	mitochondrion	phosphopyruvate hydratase complex||magnesium ion binding||phosphopyruvate hydratase activity||glycolytic process				PF00113||PF03952||PF07476	Enolase, C-terminal TIM barrel domain||Enolase, N-terminal domain||Methylaspartate ammonia-lyase C-terminus	KOG2670	METABOLISM	Carbohydrate transport and metabolism	Enolase	Enolase (1192_bd)	phosphopyruvate hydratase	211.82	108.92	79.535	40.41	37.485	59.765	283.123	137.777	112.32	44.825	47.915	62.07	759.924	234.005	172.643	69.6467	88.0933	136.733	45.9173	65.6267	36.8756	6.16597	1.43543	22.7335	101.159	56.6881	16.7443	10.6278
Phatr3_J11934	301836	grey				0.808176	0.846465	0	other localisation	RNA binding||translation initiation factor activity||translational initiation	hypothetical protein			PF01176	Translation initiation factor 1A / IF-1				hypothetical protein	hypothetical protein (11934)	translation initiation factor IF-1	398.103	298.63	111.8	156.42	261.4	426.68	246.193	559.313	95.18	177.695	277.62	416.305	329.586	441.885	67.56	142.62	577.98	657.23	88.459	110.51	35.4968	35.7513	61.7587	66.4539	140.156	226.918	13.8734	43.3244
Phatr3_J11940	307962	grey				1.1201	0.997808	1	other localisation	cell morphogenesis	hypothetical protein			PF00012||PF06723	Hsp70 protein||MreB/Mbl protein	KOG0100	CELLULAR PROCESSES AND SIGNALING	Posttranslational modification, protein turnover, chaperones	Molecular chaperones GRP78/BiP/KAR2, HSP70 superfamily	Molecular chaperones GRP78/BiP/KAR2, HSP70 superfamily (11940)		56.9833	50.9633	54.905	84.98	33.225	36.285	60.9933	52.3833	47.01	63.78	27.7	34.76	38.996	56.4175	24.6167	51.01	53.62	49.54	15.3558	25.6493	22.2102	53.1461	7.85596	15.8745	38.2158	11.2025	18.71	28.4398
Phatr3_J11943	305940	NULL				1.07302	0.683566	0	mitochondrion					PF00300	Histidine phosphatase superfamily (branch 1)	KOG0235	METABOLISM	Carbohydrate transport and metabolism	Phosphoglycerate mutase	Phosphoglycerate mutase (11943)	phosphoglycerate mutase 1 family||_GAP_	0.73	7.21333	8.925	10.895	7.515	2.495	1.48333	4.48333	9.555	11.285	7.08	2.355	0.426	4.6475	10.5933	15.1567	4.35667	0.716667	0.777882	0.980068	0.968736	1.13844	1.73241	0.544472	1.81252	0.512087	1.32229	5.39522
Phatr3_J11953	310028	lightgreen			HiFe-UP	0.696099	0.797542	0	mitochondrion	structural constituent of ribosome||intracellular||ribosome||translation	hypothetical protein			PF00830	Ribosomal L28 family	KOG3278	INFORMATION STORAGE AND PROCESSING	Translation, ribosomal structure and biogenesis	Mitochondrial/chloroplast ribosomal protein L28	Mitochondrial/chloroplast ribosomal protein L28 (11953)		65.1533	73.1733	102.59	151.25	82.82	113.945	65.9167	110.24	143.61	119.93	90.265	106.475	105.174	140.295	145.873	164.35	171.623	148.917	12.025	17.6209	49.7237	53.3159	2.47487	23.8366	12.787	48.1466	77.3151	37.4908
Phatr3_J11954	311866	grey				1.15171	1.16697	0	other localisation		hypothetical protein			PF01883	Domain of unknown function DUF59	KOG3381	POORLY CHARACTERIZED	Function unknown	Uncharacterized conserved protein	Uncharacterized conserved protein (11954)		25.5867	27.77	15.155	19.255	20.22	29.5	19.4867	25.5033	20.97	17.87	16.175	21.08	21.524	21.615	19.1033	14.2433	12.2733	23.29	4.39559	20.8016	1.22329	8.19537	0.919239	22.6133	3.20751	12.5222	10.4652	14.8634
Phatr3_J11956	305947	magenta		DaUP		1.08136	0.647288	0	other localisation	vesicle docking involved in exocytosis||vesicle-mediated transport	UNC18; hypothetical protein	syntaxin-binding protein 1	Synaptic vesicle cycle	PF00995	Sec1 family	KOG1300	CELLULAR PROCESSES AND SIGNALING	Intracellular trafficking, secretion, and vesicular transport	Vesicle trafficking protein Sec1	Vesicle trafficking protein Sec1 (11956)		58.1333	81.4533	80.325	84.57	130.29	96.38	73.46	63.6	77.575	99.075	128.74	107.56	56.428	59.9025	81.9933	119.16	104.69	84.1067	3.42044	21.1987	7.09228	3.70524	4.80833	31.24	9.57513	11.6781	15.818	9.46816
Phatr3_J11965	303893	turquoise				1.0004	1.06812	0	chloroplast	RNA processing	hypothetical protein; K03177 tRNA pseudouridine synthase B [EC:5.4.99.12]	tRNA pseudouridine55 synthase [EC:5.4.99.25]		PF01509	TruB family pseudouridylate synthase (N terminal domain)	KOG2529	INFORMATION STORAGE AND PROCESSING	Translation, ribosomal structure and biogenesis	Pseudouridine synthase	Pseudouridine synthase (11965)	tRNA pseudouridine synthase B	57.3733	26.97	23.25	26.59	30.74	20.57	36.3567	43.61	19.785	30.34	25.445	35.69	38.988	27.28	20.1067	29.4967	42.2733	36.1167	21.9916	7.69442	5.98212	11.4127	2.06475	2.46073	24.2542	20.7034	12.537	7.26906
Phatr3_J1199	306464	NULL		DaUP	DaUP	1.13384	0.181687	0	other localisation	protein binding	hypothetical protein			PF00560||PF12799||PF13504||PF13516||PF13855	Leucine Rich Repeat||Leucine Rich repeats (2 copies)||Leucine rich repeat||Leucine Rich repeat||Leucine rich repeat	KOG1947	POORLY CHARACTERIZED	General function prediction only	Leucine rich repeat proteins, some proteins contain F-box	Leucine rich repeat proteins, some proteins contain F-box (1199)		1.37333	5.62333	3.79	12.38	34.435	53.745	10.8033	1.61	4	9.695	24.135	39.97	8.964	1.865	3.60333	9.11	15.0167	48.0067	0.498932	4.99664	0.876812	0.961665	1.01116	12.3673	17.3985	0.281603	3.26683	0.558614
Phatr3_J11990	308011	grey			LiUP	1.06612	1.03304	0	mitochondrion	metabolic process||methyltransferase activity	hypothetical protein			PF08241||PF08242||PF13489||PF13649||PF13847	Methyltransferase domain||Methyltransferase domain||Methyltransferase domain||Methyltransferase domain||Methyltransferase domain	KOG2940	POORLY CHARACTERIZED	General function prediction only	Predicted methyltransferase	Predicted methyltransferase (11990)		26.0967	29.93	25.67	20.025	27.5	29.48	40.8433	27.2633	22.455	27.435	32.475	37.935	30.97	27.685	24.4767	24.8167	23.79	30.2867	4.48043	2.28808	1.18794	3.31633	4.52548	5.34573	9.12521	8.00726	11.7733	10.345
Phatr3_J11994	303876	green		LoFe-UP+DaUP	DaUP	1.12562	0.587821	0	other localisation	"phosphorelay response regulator activity||phosphorelay signal transduction system||sequence-specific DNA binding transcription factor activity||regulation of transcription, DNA-templated"	DRR2; diatom response regulator 2			PF00072||PF00196	Response regulator receiver domain||Bacterial regulatory proteins, luxR family	KOG1601	INFORMATION STORAGE AND PROCESSING	Transcription	GATA-4/5/6 transcription factors	GATA-4/5/6 transcription factors (11994)		29.97	32.3633	28.195	46.615	49.01	50.74	30.3433	32.1767	21.955	48.095	40.85	52.61	24.396	27.1575	21.2667	41.8	43.15	50.2733	4.791	8.88583	10.147	9.0439	2.00818	15.4856	3.8932	10.6513	7.17713	18.7878
Phatr3_J12004	310044	grey				0.85776	1.07845	0	mitochondrion	cytoplasm||protein folding	hypothetical protein; K04078 chaperonin GroES	chaperonin GroES		PF00166	Chaperonin 10 Kd subunit	KOG1641	CELLULAR PROCESSES AND SIGNALING	Posttranslational modification, protein turnover, chaperones	Mitochondrial chaperonin	Mitochondrial chaperonin (12004)		512.307	545.193	921.845	1551.43	222.605	185.09	368.067	670.813	1089.11	1448.89	272.29	167.34	589.088	1120.63	722.537	1018.47	650.177	380.9	164.324	228.962	260.491	604.668	18.1797	3.91737	212.606	148.792	472.913	129.74
Phatr3_J12028	303855	pink		LoFe-UP		1.37113	0.872829	0	other localisation	protein binding	hypothetical protein; K04508 transducin (beta)-like 1	transducin (beta)-like 1	Wnt signaling pathway	PF00400||PF08513||PF08662	WD domain, G-beta repeat||LisH||Eukaryotic translation initiation factor eIF2A	KOG0273	INFORMATION STORAGE AND PROCESSING	Chromatin structure and dynamics	Beta-transducin family (WD-40 repeat) protein	Beta-transducin family (WD-40 repeat) protein (12028)		93.2733	71.5167	73.535	84.18	105.33	82.365	80.5533	71.42	64.805	73.715	81.59	88.22	53.15	59.405	49.4067	62.3967	73.94	58.13	18.0555	1.80888	3.78302	14.7785	1.48492	16.313	11.2427	5.6173	13.9512	6.89429
Phatr3_J12031	307960	brown		DaUP	DaUP	0.696231	0.0639405	0	other localisation	"biosynthetic process||hydroxymethyl-, formyl- and related transferase activity"	hypothetical protein			PF00551||PF13740	Formyl transferase||ACT domain	KOG3076	METABOLISM	Carbohydrate transport and metabolism	5'-phosphoribosylglycinamide formyltransferase	5'-phosphoribosylglycinamide formyltransferase (12031)	formyltetrahydrofolate deformylase	9.42333	24.35	21.87	218.485	231.94	235.365	7.84	23.9133	23.13	295.905	222.29	339.54	7.658	39.21	22.9333	291.983	370.503	460.927	2.06379	8.60455	9.70151	97.3191	63.6396	40.1	2.10692	15.8925	4.05879	28.4328
Phatr3_J12043	303850	grey				1.01039	1.00185	0	other localisation	metabolic process||oxidoreductase activity	hypothetical protein			PF00106||PF08659||PF13561	short chain dehydrogenase||KR domain||Enoyl-(Acyl carrier protein) reductase	KOG1611	POORLY CHARACTERIZED	General function prediction only	Predicted short chain-type dehydrogenase	Predicted short chain-type dehydrogenase (12043)		53.2033	52.27	17.915	22.175	52.86	49.735	103.337	41.45	15.27	40.785	48.625	70.825	56.936	55.37	19.61	29.89	63.1433	61.86	26.1757	15.1761	0.502046	10.5005	17.1544	14.8422	92.8484	7.30439	2.82843	42.9002
Phatr3_J12044	305968	grey				1.22605	1.06772	1	signal anchor		hypothetical protein			PF03109	ABC1 family	KOG1235	POORLY CHARACTERIZED	General function prediction only	Predicted unusual protein kinase	Predicted unusual protein kinase (12044)		11.61	9.41333	12.465	12.52	15.15	9.84	17.6167	10.2567	10.33	8.265	14.08	9.35	11.856	6.89	11.3167	12.1167	8.60333	6.44667	1.80136	1.56577	0.898026	5.99627	2.19203	2.58801	13.3662	2.20672	3.93151	1.27986
Phatr3_J12051	309988	grey60				1.52143	0.706598	0	signal peptide	"phosphorelay response regulator activity||phosphorelay signal transduction system||sequence-specific DNA binding transcription factor activity||regulation of transcription, DNA-templated"				PF00072||PF00196	Response regulator receiver domain||Bacterial regulatory proteins, luxR family	KOG1601	INFORMATION STORAGE AND PROCESSING	Transcription	GATA-4/5/6 transcription factors	GATA-4/5/6 transcription factors (12051)		21.62	20.4267	40.065	55.435	20.26	18.275	22.4967	14.78	22.355	46.575	17.865	18.39	11.322	12.855	16.0033	40.9933	13.7267	10.9867	8.41494	10.2553	29.1116	42.8153	8.75398	5.87606	12.3277	1.56981	16.7372	26.0286
Phatr3_J12053	310043	brown		DaUP	DaUP	1.08279	0.623588	0	other localisation	RNA binding||RNA processing||RNA methyltransferase activity	hypothetical protein			PF00588	SpoU rRNA Methylase family	KOG0838	INFORMATION STORAGE AND PROCESSING	RNA processing and modification	RNA Methylase, SpoU family	RNA Methylase, SpoU family (12053)		41.3067	40.7633	41.175	54.795	67.4	80.675	51.7167	42.4367	34.6	59.32	71.86	73.035	34.802	39.0275	46.0033	59.05	60	69.94	8.01817	8.65475	10.9107	12.2259	4.18607	8.33679	24.7814	8.54003	5.95384	2.63044
Phatr3_J12095	310013	grey		LiUP	LiUP	1.16662	1.35263	0	other localisation	GTPase activity||ATP binding||GTP binding||ATPase activity				PF00005||PF02463||PF03193||PF12848||PF13191||PF13207||PF13304||PF13401||PF13555	ABC transporter||RecF/RecN/SMC N terminal domain||Protein of unknown function, DUF258||ABC transporter||AAA ATPase domain||AAA domain||AAA domain||AAA domain||P-loop containing region of AAA domain	KOG0927	POORLY CHARACTERIZED	General function prediction only	Predicted transporter (ABC superfamily)	Predicted transporter (ABC superfamily) (12095)		36.6733	38.79	40.915	22.705	41.5	27.04	41.62	33.3867	32.96	23.545	32.295	24.48	33.578	28.35	38.4767	24.5833	24.0533	21.05	4.91001	5.40977	3.14663	5.33866	6.50538	11.3844	20.8543	1.43612	3.88909	3.50018
Phatr3_J12104	310015	red		LiUP	LiUP	0.752731	3.25917	0	signal peptide	cell redox homeostasis				PF00085||PF13098||PF13905	Thioredoxin||Thioredoxin-like domain||Thioredoxin-like	KOG0907	CELLULAR PROCESSES AND SIGNALING	Posttranslational modification, protein turnover, chaperones	Thioredoxin	Thioredoxin (12104)		62.1	45.9933	25.985	12.695	15.415	25.835	73.4167	33.6467	25.305	9.675	18.12	16.985	112.252	34.88	28.5433	11.7967	17.63	22.46	4.86797	11.3854	3.20319	4.08001	0.912168	12.5087	34.8129	3.51543	3.18905	6.08819
Phatr3_J12106	311862	grey			LiUP	1.41281	1.61086	0	other localisation	metalloendopeptidase activity	hypothetical protein			PF09768	Peptidase M76 family	KOG3314	INFORMATION STORAGE AND PROCESSING	Replication, recombination and repair	Ku70-binding protein	Ku70-binding protein (12106)		48.6067	44.24	30.515	28.025	16.06	13.495	23.79	55.2667	28.9	26.84	14.1	18.715	21.828	21.475	26.0433	22.26	17.28	23.1767	8.1986	11.729	27.5701	23.6527	2.13546	6.61145	16.7143	33.3141	32.5835	19.0919
Phatr3_EG02044	311925	yellow		DaUP	DaUP	0.826731	0.525981	0	other localisation	pteridine-containing compound metabolic process	hypothetical protein; K13941 2-amino-4-hydroxy-6-hydroxymethyldihydropteridine diphosphokinase / dihydropteroate synthase [EC:2.7.6.3 2.5.1.15]	2-amino-4-hydroxy-6-hydroxymethyldihydropteridine diphosphokinase / dihydropteroate synthase [EC:2.7.6.3 2.5.1.15]	Folate biosynthesis	PF00809	Pterin binding enzyme	KOG2544	METABOLISM	Coenzyme transport and metabolism	Dihydropteroate synthase/7,8-dihydro-6-hydroxymethylpterin-pyrophosphokinase/Dihydroneopterin aldolase	Dihydropteroate synthase/7,8-dihydro-6-hydroxymethylpterin-pyrophosphokinase/Dihydroneopterin aldolase (12107)	dihydropteroate synthase	64.99	96.13	64.62	103.77	145.655	57.51	56.41	75.0933	60.75	141.69	145.78	114.01	44.562	102.138	80.3967	197.35	179.46	102.07	20.9493	44.8449	21.5243	57.9403	70.944	19.7566	36.2434	5.71196	20.3788	32.64
Phatr3_J12113	303885	magenta		DaUP	DaUP	1.12375	0.555835	0	other localisation		hypothetical protein			PF03643	Vacuolar protein sorting-associated protein 26	KOG3063	CELLULAR PROCESSES AND SIGNALING	Intracellular trafficking, secretion, and vesicular transport	Membrane coat complex Retromer, subunit VPS26	Membrane coat complex Retromer, subunit VPS26 (12113)		37.51	46.5667	51.94	55.365	90.16	90.17	58.9133	43.02	48.055	63.14	81.795	90.51	37.582	33.415	42.3933	77.4233	76.8267	74.43	5.76974	11.0935	5.48715	0.586899	11.3279	19.6859	24.4294	5.12948	1.61927	4.65276
Phatr3_J12118	310052	midnightblue				0.909515	0.75419	0	other localisation	protein kinase activity||ATP binding||protein phosphorylation	hypothetical protein			PF00069||PF07714	Protein kinase domain||Protein tyrosine kinase	KOG0659	CELLULAR PROCESSES AND SIGNALING	Cell cycle control, cell division, chromosome partitioning	Cdk activating kinase (CAK)/RNA polymerase II transcription initiation/nucleotide excision repair factor TFIIH/TFIIK, kinase subunit CDK7	Cdk activating kinase (CAK)/RNA polymerase II transcription initiation/nucleotide excision repair factor TFIIH/TFIIK, kinase subunit CDK7 (12118)		6.78667	18.4067	20.93	18.33	19.235	21.435	14.2167	14.49	22.185	20.235	19.235	20.545	8.81	16.5325	28.8233	25.9767	19.5267	22.5233	2.44897	1.83582	1.41421	0.0707107	3.82545	2.41123	12.1582	3.98151	1.16673	5.86192
Phatr3_J12121	301820	yellow		DaUP	DaUP	1.03014	0.479187	2	signal peptide		hypothetical protein			PF03109	ABC1 family	KOG1235	POORLY CHARACTERIZED	General function prediction only	Predicted unusual protein kinase	Predicted unusual protein kinase (12121)		13.88	34.67	22.885	32.285	43.805	33.72	13.7267	23.11	17.36	35.19	39.575	41.835	9.564	24.3025	16.72	29.9967	45.2267	51.3067	1.30778	26.0198	1.16673	6.72459	11.4622	2.58801	2.6331	4.17812	0.113137	3.36583
Phatr3_J12140	305925	turquoise		LiUP	LiUP	1.26252	2.71939	0	other localisation		hypothetical protein			PF00226||PF01556	DnaJ domain||DnaJ C terminal domain	KOG0715	CELLULAR PROCESSES AND SIGNALING	Posttranslational modification, protein turnover, chaperones	Molecular chaperone (DnaJ superfamily)	Molecular chaperone (DnaJ superfamily) (12140)		225.683	80.3767	76.91	62.97	41.13	19.305	138.147	99.3533	50.795	42.57	26.585	29.08	119.512	84.3875	29.7467	39.85	47.8433	32.11	51.115	33.6868	56.6534	39.0747	18.2009	2.01525	71.2295	34.9093	40.7364	7.42462
Phatr3_J12144	305944	turquoise			LiUP	0.978118	2.02567	0	other localisation	intracellular||ribosome biogenesis	hypothetical protein; K14815 mRNA turnover protein 4	mRNA turnover protein 4		PF00466	Ribosomal protein L10	KOG0816	INFORMATION STORAGE AND PROCESSING	RNA processing and modification	Protein involved in mRNA turnover	Protein involved in mRNA turnover (12144)		703.37	174.787	262.865	350.365	106.12	108.08	478.967	353.51	222.515	273.805	98.045	94.15	585.78	291.49	109.587	232.867	276.013	103.187	152.538	56.8753	28.857	133.268	7.02864	47.5459	366.301	38.1554	8.4075	94.3634
Phatr3_J12155	311924	cyan				1.02679	1.1133	0	chloroplast	metabolic process||oxidoreductase activity				PF00106	short chain dehydrogenase	KOG1208	METABOLISM	Secondary metabolites biosynthesis, transport and catabolism	Dehydrogenases with different specificities (related to short-chain alcohol dehydrogenases)	Dehydrogenases with different specificities (related to short-chain alcohol dehydrogenases) (12155)	light-dependent protochlorophyllide reductase	66.18	342.52	272.98	226.375	141.025	255.68	45.21	383.91	360.685	176.745	120.265	188.59	45.35	374.37	232.183	167.143	210.92	275.427	25.4827	113.584	55.5362	61.1011	7.79939	162.295	30.1828	185.845	142.574	45.0356
Phatr3_J12157	301873	yellow		DaUP	DaUP	1.0391	0.390566	0	other localisation	Rab GTPase activator activity||regulation of Rab GTPase activity	hypothetical protein			PF00566	Rab-GTPase-TBC domain	KOG1092	CELLULAR PROCESSES AND SIGNALING	Intracellular trafficking, secretion, and vesicular transport	Ypt/Rab-specific GTPase-activating protein GYP1	Ypt/Rab-specific GTPase-activating protein GYP1 (12157)		10.67	21.0967	21.305	37.76	41.255	33.39	13.13	11.8367	18.4	34.015	39.555	35.74	9.664	11.8125	21.1433	40.37	24.3767	48.9933	1.99592	10.4822	2.01525	10.3096	13.5977	10.649	5.25666	3.86338	0.735391	10.147
Phatr3_J12161	311896	turquoise				0.972855	1.20476	0	other localisation		hypothetical protein; K11092 U2 small nuclear ribonucleoprotein A'	U2 small nuclear ribonucleoprotein A'	Spliceosome	PF12799||PF14580	Leucine Rich repeats (2 copies)||Leucine-rich repeat	KOG1644	INFORMATION STORAGE AND PROCESSING	RNA processing and modification	U2-associated snRNP A' protein	U2-associated snRNP A' protein (12161)		121.417	82.4167	74.84	78.43	71.305	66.77	87.9167	122.707	65.365	98.995	64.56	68.535	99.082	99.6825	74.8233	88.0633	79.3567	81.84	7.91436	7.13572	8.65499	31.3673	22.7476	16.4897	37.1529	44.2267	47.2418	48.0903
Phatr3_J12171	303866	darkred		DaUP	DaUP	1.13407	0.434333	0	signal peptide	"oxidoreductase activity, acting on iron-sulfur proteins as donors||oxidation-reduction process"				PF02943	Ferredoxin thioredoxin reductase catalytic beta chain				hypothetical protein	hypothetical protein (12171)		66.2967	135.663	63.8	103.39	121.315	309.075	64.44	168.97	58.125	79.4	130.5	303.075	25.392	105.725	40.0067	70.1233	183.807	325.963	47.9276	38.5654	18.3141	6.09526	4.41942	168.963	53.19	54.0059	27.3721	23.179
Phatr3_J12172	301860	NULL		DaUP	DaUP	1.24015	0.184293	0	chloroplast	metabolic process||methyltransferase activity||riboflavin kinase activity||riboflavin biosynthetic process	hypothetical protein; K00861 riboflavin kinase [EC:2.7.1.26]	riboflavin kinase [EC:2.7.1.26]	Riboflavin metabolism	PF01687||PF08241||PF08242||PF12847||PF13489||PF13649||PF13659||PF13847	Riboflavin kinase||Methyltransferase domain||Methyltransferase domain||Methyltransferase domain||Methyltransferase domain||Methyltransferase domain||Methyltransferase domain||Methyltransferase domain	KOG3110	METABOLISM	Coenzyme transport and metabolism	Riboflavin kinase	Riboflavin kinase (12172)		1.16	7.89667	6.91	20.655	25.5	20.97	4.01333	4.15	4.645	16.895	20.905	29.26	0.514	3.8975	5.23	20.21	17.3667	20.3133	0.651076	2.13153	1.90919	9.18532	2.57387	9.91364	5.77516	0.32909	1.61927	5.14067
Phatr3_J12174	310016	midnightblue				1.12458	0.829823	0	other localisation	protein binding	"hypothetical protein; K03456 protein phosphatase 2 (formerly 2A), regulatory subunit A"	"protein phosphatase 2 (formerly 2A), regulatory subunit A"	mRNA surveillance pathway || Cell cycle - yeast || Meiosis - yeast || Oocyte meiosis || PI3K-Akt signaling pathway || TGF-beta signaling pathway || Hippo signaling pathway || Hippo signaling pathway - fly || Tight junction || Dopaminergic synapse || Long-term depression || Chagas disease (American trypanosomiasis) || Hepatitis C	PF02985||PF13513||PF13646	HEAT repeat||HEAT-like repeat||HEAT repeats	KOG0211	CELLULAR PROCESSES AND SIGNALING	Signal transduction mechanisms	Protein phosphatase 2A regulatory subunit A and related proteins	Protein phosphatase 2A regulatory subunit A and related proteins (12174)		76.8167	100.473	103.745	98.975	104.965	121.08	75.9033	101.64	94.21	90.21	117.45	97	73.614	73.9825	85.6467	111.33	96.2933	90.0167	12.568	8.32696	16.5251	7.24784	26.7923	27.2378	23.3274	13.7823	17.31	9.34795
Phatr3_J12186	308007	grey		DaUP		0.812711	0.536049	0	chloroplast	coproporphyrinogen oxidase activity||porphyrin-containing compound biosynthetic process||oxidation-reduction process	HemF_3; coproporphyrinogen oxidase; K00228 coproporphyrinogen III oxidase [EC:1.3.3.3]	coproporphyrinogen III oxidase [EC:1.3.3.3]	Porphyrin and chlorophyll metabolism	PF01218	Coproporphyrinogen III oxidase	KOG1518	METABOLISM	Coenzyme transport and metabolism	Coproporphyrinogen III oxidase CPO/HEM13	Coproporphyrinogen III oxidase CPO/HEM13 (12186)		63.8133	106.29	96.065	175.49	110.67	164.89	110.44	109.107	104.755	168.725	128.595	220.815	117.104	104.308	79.6667	150.03	210.277	305.177	6.65554	44.1752	14.7856	120.731	43.6851	40.2344	66.8535	34.0309	49.0661	17.2746
Phatr3_J12188	310031	lightcyan				0.984452	0.69743	0	chloroplast	adenyl-nucleotide exchange factor activity||protein folding||protein homodimerization activity||chaperone binding	hypothetical protein; K03687 molecular chaperone GrpE	molecular chaperone GrpE		PF01025	GrpE	KOG3003	CELLULAR PROCESSES AND SIGNALING	Posttranslational modification, protein turnover, chaperones	Molecular chaperone of the GrpE family	Molecular chaperone of the GrpE family (12188)		363.733	477.123	834.695	1638.35	302.19	241.895	328.23	563.517	982.155	1608.18	368.865	317.925	372.49	760.48	454.467	1209.89	695.57	522.083	49.6166	206.484	573.089	449.515	85.5175	44.3002	219.006	158.299	956.694	211.842
Phatr3_J12217	311901	grey		LoFe-UP+LiUP	LiUP	1.61715	1.56701	0	other localisation	protein binding	hypothetical protein; K09528 DnaJ homolog subfamily C member 8	DnaJ homolog subfamily C member 8		PF00226||PF00515||PF07719||PF13414||PF13428||PF13432	DnaJ domain||Tetratricopeptide repeat||Tetratricopeptide repeat||TPR repeat||Tetratricopeptide repeat||Tetratricopeptide repeat	KOG1150	CELLULAR PROCESSES AND SIGNALING	Posttranslational modification, protein turnover, chaperones	Predicted molecular chaperone (DnaJ superfamily)	Predicted molecular chaperone (DnaJ superfamily) (12217)		83.8033	77.9567	52.115	27.185	54.51	40.52	80.4633	49.7	34.44	28.94	38.47	46.675	34.896	35.7225	46.6533	24.62	28.61	29.5367	16.6134	2.72496	5.22552	15.0967	6.26497	1.75362	38.6405	14.3157	24.8336	18.9646
Phatr3_J12221	311872	green		DaUP		1.12901	0.664746	8	other localisation		hypothetical protein			PF00226||PF10269	DnaJ domain||Transmembrane Fragile-X-F protein	KOG0718	CELLULAR PROCESSES AND SIGNALING	Posttranslational modification, protein turnover, chaperones	Molecular chaperone (DnaJ superfamily)	Molecular chaperone (DnaJ superfamily) (12221)		21.3333	29.24	27.72	37.105	40.295	38.06	28.79	21.84	30.75	40.405	42.355	40.345	19.226	21.6925	32.8467	39.3567	30.4367	35.17	4.0256	5.88225	3.02642	0.799031	4.32042	4.18607	11.9434	5.20251	8.9944	7.21956
Phatr3_J12233	301852	darkturquoise			HiFe-UP+LiUP	0.675025	1.41239	0	other localisation	"ubiquinol-cytochrome-c reductase activity||oxidoreductase activity||2 iron, 2 sulfur cluster binding||oxidation-reduction process"	hypothetical protein; K00411 ubiquinol-cytochrome c reductase iron-sulfur subunit [EC:1.10.2.2]	ubiquinol-cytochrome c reductase iron-sulfur subunit [EC:1.10.2.2]	Oxidative phosphorylation || Nitrogen metabolism || Two-component system || Cardiac muscle contraction || Alzheimer's disease || Parkinson's disease || Huntington's disease	PF00355||PF02921	Rieske [2Fe-2S] domain||Ubiquinol cytochrome reductase transmembrane region	KOG1671	METABOLISM	Energy production and conversion	Ubiquinol cytochrome c reductase, subunit RIP1	Ubiquinol cytochrome c reductase, subunit RIP1 (12233)	"ubiquinol-cytochrome c reductase, iron-sulfur subunit"	401.63	438.32	595.1	336.38	308.55	433.05	452.427	571.277	647.175	321.425	350.055	341.085	728.836	749.447	727.593	416.293	615.59	565.85	105.677	58.4818	294.411	122.74	14.7785	65.266	93.6765	301.086	323.127	25.8023
Phatr3_J12234	311909	black		LoFe-UP		1.32661	0.927809	0	other localisation	RNA binding||polynucleotide adenylyltransferase activity||nucleus||RNA polyadenylation				PF04926||PF04928	Poly(A) polymerase predicted RNA binding domain||Poly(A) polymerase central domain	KOG2245	INFORMATION STORAGE AND PROCESSING	RNA processing and modification	Poly(A) polymerase and related nucleotidyltransferases	Poly(A) polymerase and related nucleotidyltransferases (12234)		29.4867	21.8633	23.78	24.245	31.355	18.055	28.7	17.84	20.235	24.785	26.315	23.805	17.668	15.9625	17.9033	21.18	21.6867	16.4233	6.47943	4.67742	6.34982	14.7432	9.56715	4.23557	7.21663	1.45626	5.23966	7.21956
Phatr3_J12238	309985	turquoise				0.960307	1.19299	0	mitochondrion	structural constituent of ribosome||ribosome||translation	hypothetical protein; K02926 large subunit ribosomal protein L4	large subunit ribosomal protein L4	Ribosome	PF00573	Ribosomal protein L4/L1 family	KOG1624	INFORMATION STORAGE AND PROCESSING	Translation, ribosomal structure and biogenesis	Mitochondrial/chloroplast ribosomal protein L4	Mitochondrial/chloroplast ribosomal protein L4 (12238)	50S ribosomal protein L4	151.52	103.857	85.585	91.84	94.43	110.325	154.85	135.32	92.325	98.035	89.77	114.575	172.84	96.015	82.6967	85.38	122.763	123.643	21.0497	34.1444	20.8243	2.39002	18.7666	21.4465	76.5952	58.0905	7.79939	19.8485
Phatr3_J12239	305963	grey		LiUP	LiUP	0.942923	1.43147	0	chloroplast	adenylate kinase activity				PF00406||PF05191||PF13207||PF13238||PF13671	Adenylate kinase||Adenylate kinase, active site lid||AAA domain||AAA domain||AAA domain	KOG3078	METABOLISM	Nucleotide transport and metabolism	Adenylate kinase	Adenylate kinase (12239)	adenylate kinases	307.887	319.69	290.985	265.58	124.36	98.605	229.1	356.66	244.175	239.45	114.445	118.905	249.938	325.94	183.6	194.76	251.15	277.973	80.7834	160.86	220.681	13.8027	3.97394	12.7067	122.06	84.7819	193.132	22.981
Phatr3_J12241	307954	salmon		LoFe-UP		1.41158	1.01203	1	signal peptide	proteolysis||peptidase activity	hypothetical protein			PF01343	Peptidase family S49				hypothetical protein	hypothetical protein (12241)		44.5433	24.3233	27.24	21.64	31.8	27.99	34.01	20.7633	18.67	20.5	34.56	26.235	21.902	16.1825	18.75	24.7933	18.86	19.11	11.0118	2.34479	0.254558	7.08521	13.6896	4.87904	5.76065	6.66237	4.24264	6.23668
Phatr3_J12243	311869	magenta		DaUP		0.997655	0.616561	0	other localisation	peptide-methionine (S)-S-oxide reductase activity||oxidation-reduction process	hypothetical protein; K07304 peptide-methionine (S)-S-oxide reductase [EC:1.8.4.11]	peptide-methionine (S)-S-oxide reductase [EC:1.8.4.11]		PF01625	Peptide methionine sulfoxide reductase	KOG1635	CELLULAR PROCESSES AND SIGNALING	Posttranslational modification, protein turnover, chaperones	Peptide methionine sulfoxide reductase	Peptide methionine sulfoxide reductase (12243)		49.89	123.223	88.16	139.59	156.195	219.245	45.46	109.993	108.24	120.315	127.755	181.775	23.428	170.782	134.77	152.743	129.927	134.787	15.7812	43.4714	61.7163	20.096	28.6732	121.771	36.0513	40.4106	34.8604	22.0971
Phatr3_J12254	308043	darkgrey		LiUP	LiUP	0.743658	1.53469	0	signal peptide	protein folding	hypothetical protein			PF00254	FKBP-type peptidyl-prolyl cis-trans isomerase	KOG0543	CELLULAR PROCESSES AND SIGNALING	Posttranslational modification, protein turnover, chaperones	FKBP-type peptidyl-prolyl cis-trans isomerase	FKBP-type peptidyl-prolyl cis-trans isomerase (12254)		108.727	97.88	48.35	48.78	24.735	26.375	66.37	151.323	68.17	46.695	36.13	46.99	106.124	107.395	61.8267	56.3267	68.77	153.713	45.8117	53.0987	9.98435	27.1246	2.90621	16.6524	58.4304	92.7157	75.2362	28.6166
Phatr3_J12262	306024	tan				0.618368	1.25943	0	mitochondrion	integral component of membrane	hypothetical protein			PF04117	Mpv17 / PMP22 family	KOG1944	POORLY CHARACTERIZED	General function prediction only	Peroxisomal membrane protein MPV17 and related proteins	Peroxisomal membrane protein MPV17 and related proteins (12262)		31.66	38.3133	67.52	44.6	37.205	28.525	88.3467	34.45	146.995	58.805	55.51	17.375	47.908	74.3275	174.753	182.77	46.6333	19.8433	23.9411	8.60631	44.378	20.3647	6.01748	3.33047	115.29	9.45121	146.336	47.3974
Phatr3_J12265	310097	red			HiFe-UP+LiUP	0.640538	1.49359	7	mitochondrion	membrane	hypothetical protein			PF01169	Uncharacterized protein family UPF0016	KOG2881	POORLY CHARACTERIZED	Function unknown	Predicted membrane protein	Predicted membrane protein (12265)		56.8867	31.0733	19.88	26.385	21.09	30.49	44.37	43.8233	19.995	19.62	23.395	34.39	90.272	47.8325	25.72	16.71	37.7767	64.2267	2.23037	6.79875	6.29325	17.8544	2.70115	8.25901	6.29443	7.97578	8.11051	11.1581
Phatr3_J12267	308031	NULL		DaUP	DaUP	1.32661	0.390169	0	other localisation	"damaged DNA binding||DNA-(apurinic or apyrimidinic site) lyase activity||base-excision repair||nucleotide-excision repair||zinc ion binding||hydrolase activity, hydrolyzing N-glycosyl compounds"	hypothetical protein			PF01149||PF03167||PF06831	Formamidopyrimidine-DNA glycosylase N-terminal domain||Uracil DNA glycosylase superfamily||Formamidopyrimidine-DNA glycosylase H2TH domain	KOG2994	INFORMATION STORAGE AND PROCESSING	Replication, recombination and repair	Uracil DNA glycosylase	Uracil DNA glycosylase (12267)	uracil-DNA glycosylase	2.53333	7.77333	2.615	5.865	8.095	8.44	1.23	4.51333	1.93	4.84	8.895	8.35	0.466	3.1675	2.02667	2.96333	7.41	10.1533	1.84362	3.01001	0.26163	4.57498	0.883883	0.19799	0.904212	0.841982	0.975807	2.34759
Phatr3_J12269	301887	pink				1.01574	1.01511	5	mitochondrion	prenyltransferase activity||integral component of membrane	hypothetical protein; K06125 4-hydroxybenzoate hexaprenyltransferase [EC:2.5.1.-]	4-hydroxybenzoate hexaprenyltransferase [EC:2.5.1.-]	Ubiquinone and other terpenoid-quinone biosynthesis	PF01040	UbiA prenyltransferase family	KOG1381	METABOLISM	Coenzyme transport and metabolism	Para-hydroxybenzoate-polyprenyl transferase	Para-hydroxybenzoate-polyprenyl transferase (12269)	4-hydroxybenzoate polyprenyl transferase	31.1533	27.3967	26.59	21.595	33.51	29.4	39.82	29.2633	20.655	25.79	27.24	23.335	28.822	24.16	26.9267	23.7633	31.63	34.1167	6.11855	7.40626	0.353553	10.5712	2.09304	3.21026	21.5298	7.91854	2.10011	1.76777
Phatr3_J12280	306030	red		LiUP	LiUP	0.951826	1.47038	0	other localisation	metabolic process||methyltransferase activity||lipid biosynthetic process	hypothetical protein			PF01209||PF02353||PF05175||PF08241||PF08242||PF12847||PF13489||PF13649||PF13659||PF13679||PF13847	ubiE/COQ5 methyltransferase family||Mycolic acid cyclopropane synthetase||Methyltransferase small domain||Methyltransferase domain||Methyltransferase domain||Methyltransferase domain||Methyltransferase domain||Methyltransferase domain||Methyltransferase domain||Methyltransferase domain||Methyltransferase domain	KOG1269	METABOLISM	Lipid transport and metabolism	SAM-dependent methyltransferases	SAM-dependent methyltransferases (12280)		619.083	553.94	415.55	208.99	379.43	346.405	666.74	496.46	513.04	284.585	521.75	413.465	761.384	460.377	361.773	322.68	458.663	434.553	155.506	183.249	6.25082	38.3676	3.9598	103.57	118.648	234.669	20.7182	28.5318
Phatr3_J12294	303911	tan				1.04213	0.743029	0	chloroplast	isomerase activity	hypothetical protein			PF00639||PF13616	PPIC-type PPIASE domain||PPIC-type PPIASE domain	KOG3258	CELLULAR PROCESSES AND SIGNALING	Posttranslational modification, protein turnover, chaperones	Parvulin-like peptidyl-prolyl cis-trans isomerase	Parvulin-like peptidyl-prolyl cis-trans isomerase (12294)		43.2733	121.057	137.265	135.52	94.62	147.56	38.0967	115.557	111.54	123.835	140.05	109.145	25.178	139.123	131.11	110.203	118.433	121.203	26.2382	14.9522	53.2946	35.0018	18.0029	1.38593	23.8406	69.2527	18.0171	35.914
Phatr3_J12303	308028	NULL				1.53182	0.963207	1	signal peptide	metabolic process||oxidoreductase activity	hypothetical protein			PF00106	short chain dehydrogenase	KOG0725	POORLY CHARACTERIZED	General function prediction only	Reductases with broad range of substrate specificities	Reductases with broad range of substrate specificities (12303)		6.28333	7.23667	5.495	9.265	5.76	4.975	5.2	5.78333	6.24	5.435	3.575	5.545	1.936	2.96	6.86667	5.14333	3.15	4.77333	2.24714	2.28649	2.51023	8.25194	1.10309	4.32042	2.78473	3.14745	4.85075	5.74878
Phatr3_J12305	306003	salmon				0.99279	1.08833	0	other localisation	zinc ion binding||NAD+ binding	hypothetical protein; K11412 NAD-dependent deacetylase sirtuin 2 [EC:3.5.1.-]	D-dependent deacetylase sirtuin 2 [EC:3.5.1.-]		PF02146||PF02148	Sir2 family||Zn-finger in ubiquitin-hydrolases and other protein	KOG2682	INFORMATION STORAGE AND PROCESSING	Chromatin structure and dynamics	D-dependent histone deacetylases and class I sirtuins (SIR2 family)	D-dependent histone deacetylases and class I sirtuins (SIR2 family) (12305)		21.4667	19.4133	20.6	17.86	16.735	13.58	21.7	15.7067	19.265	20.35	14.275	18.56	20.864	17.2375	16.5867	20.28	18.64	17.0033	3.36192	4.31487	2.06475	1.20208	7.064	0.579828	4.58471	0.888275	4.49013	1.52735
Phatr3_J12309	310078	greenyellow		LoFe-UP		1.55948	0.989083	0	other localisation	nucleus	hypothetical protein; K12873 bud site selection protein 31	bud site selection protein 31	Spliceosome	PF01125	G10 protein	KOG3404	INFORMATION STORAGE AND PROCESSING	Transcription	G10 protein/predicted nuclear transcription regulator	G10 protein/predicted nuclear transcription regulator (12309)		22.08	16.1767	14.32	15.335	19.94	15.51	16.7433	16.1233	11.445	12.965	13.05	23.445	8.956	8.63	15.9267	10.7667	9.30333	12.1767	3.13077	3.31901	9.94192	14.7432	2.87085	14.8634	6.73112	11.4205	12.6219	14.6442
Phatr3_EG02305	310129	NULL			LiUP	0.923373	1.11263	0	other localisation	nucleic acid binding||DNA binding||helicase activity||protein binding||ATP binding||zinc ion binding||metal ion binding	hypothetical protein			PF00097||PF00176||PF00270||PF00271||PF13639||PF13920||PF13923||PF14634	Zinc finger, C3HC4 type (RING finger)||SNF2 family N-terminal domain||DEAD/DEAH box helicase||Helicase conserved C-terminal domain||Ring finger domain||Zinc finger, C3HC4 type (RING finger)||Zinc finger, C3HC4 type (RING finger)||zinc-RING finger domain	KOG1001	INFORMATION STORAGE AND PROCESSING	Transcription	Helicase-like transcription factor HLTF/DNA helicase RAD5, DEAD-box superfamily	Helicase-like transcription factor HLTF/DNA helicase RAD5, DEAD-box superfamily (12310)		4.75333	5.50667	5.02	5.015	5.765	2.965	6.49333	3.67667	4.105	6.31	5.475	4.31	5.574	5.3425	7.31	6.69	4.66667	2.61333	0.887543	3.40918	0.650538	2.28395	2.01525	0.374767	3.97882	1.29373	1.27986	4.72347
Phatr3_EG02028	301942	NULL				1.0882	1.78403	0	other localisation	nucleic acid binding||helicase activity||ATP binding	hypothetical protein			PF00270||PF00271	DEAD/DEAH box helicase||Helicase conserved C-terminal domain	KOG0336	INFORMATION STORAGE AND PROCESSING	RNA processing and modification	ATP-dependent RNA helicase	ATP-dependent RNA helicase (12312)		25.8733	5.08333	3.765	5.535	5.635	4.32	17.19	8.61667	2.67	5.2	5.095	5.485	14.978	6.5775	2.61333	6.33667	8.74667	5.01667	8.18537	1.33538	0.360624	3.72645	0.813173	0.933381	8.93226	1.96302	0.226274	0.0848528
Phatr3_J12313	308035	NULL		DaUP		1.38238	0.535837	1	signal peptide	"hydrolase activity, hydrolyzing O-glycosyl compounds||carbohydrate metabolic process"				PF00933||PF01915||PF14310	Glycosyl hydrolase family 3 N terminal domain||Glycosyl hydrolase family 3 C-terminal domain||Fibronectin type III-like domain				hypothetical protein	hypothetical protein (12313)		3.55	10.38	12.05	12.355	16.42	13.755	4.67	7.25333	8.895	9.62	14.67	14.725	2.254	5.105	10.16	8.92667	9.79	11.6567	1.60944	0.699357	4.2285	8.16708	0.975807	4.92853	3.80016	0.526245	3.06177	2.89914
Phatr3_J12322	303964	turquoise				0.811699	1.00136	0	other localisation		hypothetical protein			PF01138||PF03725	3' exoribonuclease family, domain 1||3' exoribonuclease family, domain 2	KOG1068	INFORMATION STORAGE AND PROCESSING	Translation, ribosomal structure and biogenesis	Exosomal 3'-5' exoribonuclease complex, subunit Rrp41 and related exoribonucleases	Exosomal 3'-5' exoribonuclease complex, subunit Rrp41 and related exoribonucleases (12322)		65.26	36.0233	22.05	46.8	30.025	29.79	40.8133	45.7933	19.93	47.76	34.86	37.455	71.608	40.615	14.35	53.6133	52.3567	45.2867	15.2666	4.27076	16.3766	13.2653	10.8258	5.69928	32.9383	15.6782	11.1157	1.14551
Phatr3_J12329	311971	NULL		DaUP		1.24401	0.600489	0	other localisation		hypothetical protein			PF00535||PF13641	Glycosyl transferase family 2||Glycosyltransferase like family 2				hypothetical protein	hypothetical protein (12329)		1.22333	5.42333	6.035	4.76	5.92	9.335	2.48	2.82667	7.375	5.33	7.95	7.75	1.298	3.4325	6.76	6.17	4.25667	5.16667	0.523673	2.43363	0.304056	1.99404	0.975807	1.22329	3.08579	0.181475	0.00707107	1.51321
Phatr3_J12330	311998	brown		DaUP	DaUP	0.827879	0.255619	1	signal peptide	"2-C-methyl-D-erythritol 2,4-cyclodiphosphate synthase activity||terpenoid biosynthetic process"				PF02542	YgbB family				hypothetical protein	hypothetical protein (12330)	"2-C-methyl-D-erythritol 2,4-cyclodiphosphate synthase"	4.04667	21.59	12.015	50.33	33.47	47.75	1.92	20.48	14.5	52.695	37.375	52.455	2.154	30.87	9.89333	51.7433	52.64	66.0333	2.12024	9.51283	8.43578	11.8935	2.96985	20.0677	1.19954	5.47974	8.44285	4.23557
Phatr3_J12331	303955	grey		DaUP		1.01932	0.648151	0	signal peptide	hydrolase activity	hypothetical protein			PF00149||PF14008	Calcineurin-like phosphoesterase||Iron/zinc purple acid phosphatase-like protein C	KOG1378	METABOLISM	Carbohydrate transport and metabolism	Purple acid phosphatase	Purple acid phosphatase (12331)		10.4233	10.9267	12.93	23.48	19.64	22.67	16.9633	8.29	20.01	26.64	18.44	19.865	17.208	9.54	15.34	25.98	14.49	17.3667	5.95618	2.82914	1.85262	1.51321	2.91328	3.36583	15.2147	2.81133	11.9501	0.905097
Phatr3_J12339	310118	NULL				1.35932	0.683114	0	other localisation	protein kinase activity||ATP binding||protein phosphorylation	hypothetical protein; K08866 serine/threonine-protein kinase TTK/MPS1 [EC:2.7.12.1]	serine/threonine-protein kinase TTK/MPS1 [EC:2.7.12.1]	Cell cycle || Cell cycle - yeast	PF00069||PF07714	Protein kinase domain||Protein tyrosine kinase	KOG0596	CELLULAR PROCESSES AND SIGNALING	Cell cycle control, cell division, chromosome partitioning	Dual specificity; serine/threonine and tyrosine kinase	Dual specificity; serine/threonine and tyrosine kinase (12339)		5.55667	5.99667	7.61	10	12.67	6.185	5.92333	4.37667	5.04	7.755	7.815	9.285	2.666	5.2275	7.18667	6.8	7.20667	3.86	1.37322	2.87632	1.0748	6.25082	3.49311	0.92631	4.03932	1.29616	0.339411	7.10642
Phatr3_Jdraft1233	304103	NULL				0.850588	0.959974	0	other localisation		hypothetical protein			PF04784	Protein of unknown function, DUF547				hypothetical protein	hypothetical protein (1233_bd)		5.83	7.71667	5.005	6.08	9.57	4.47	6.48667	3.76	4.785	4.625	6.705	8.435	8.32	6.645	7.07333	5.55333	7.88	6.94667	1.53366	5.97182	0.162635	3.76181	2.74357	1.0748	3.24247	0.841487	1.30815	0.445477
Phatr3_J12346	305992	grey		DaUP	HiFe-UP	0.460904	0.606112	12	signal peptide		hypothetical protein			PF04172	LrgB-like family				hypothetical protein	hypothetical protein (12346)		15.21	41.2867	25.8	27.855	36.895	71.18	7.66667	39.9067	31.55	31.545	61.555	66.47	31.758	96.565	74.4367	48.2433	116.473	131.29	5.57136	21.3345	7.79232	21.8425	12.4522	11.6814	4.30267	19.6859	4.28507	20.5273
Phatr3_J12354	308090	grey		HiFe-UP	HiFe-UP	0.729755	1.0542	0	mitochondrion	structural constituent of ribosome||intracellular||ribosome||translation	hypothetical protein			PF00542	Ribosomal protein L7/L12 C-terminal domain	KOG1715	INFORMATION STORAGE AND PROCESSING	Translation, ribosomal structure and biogenesis	Mitochondrial/chloroplast ribosomal protein L12	Mitochondrial/chloroplast ribosomal protein L12 (12354)		273.55	377	470.78	466.575	289.075	339.785	385.72	411.993	585.05	495.8	325.615	312.78	559.27	517.84	536.32	532.647	570.987	476.99	39.3892	98.1337	118.455	174.521	140.622	111.433	113.593	188.134	300.153	94.9503
Phatr3_J12355	311975	turquoise			LiUP	1.02368	1.22001	0	other localisation	structural constituent of ribosome||intracellular||ribosome||translation	hypothetical protein			PF00542	Ribosomal protein L7/L12 C-terminal domain	KOG1715	INFORMATION STORAGE AND PROCESSING	Translation, ribosomal structure and biogenesis	Mitochondrial/chloroplast ribosomal protein L12	Mitochondrial/chloroplast ribosomal protein L12 (12355)	ribosomal protein L7/L12	126.55	94.2067	102.575	99.185	75.905	71.035	108.19	136.897	83.775	83.62	85.375	80.01	115.854	97.3075	74.44	76.67	111.813	88.4033	15.1848	10.3016	17.6565	27.6408	23.0305	30.7662	38.6977	21.2658	4.49013	5.92555
Phatr3_J12366	306044	grey		LiUP	LiUP	0.959884	1.45654	0	other localisation	nucleic acid binding	hypothetical protein			PF00076||PF13893||PF14259	RNA recognition motif. (a.k.a. RRM, RBD, or RNP domain)||RNA recognition motif. (a.k.a. RRM, RBD, or RNP domain)||RNA recognition motif (a.k.a. RRM, RBD, or RNP domain)	KOG0118	POORLY CHARACTERIZED	General function prediction only	RRM domain	RRM domain (12366)		104.917	131.567	124.425	91.18	68.075	52.82	100.297	137.797	116.85	106.635	81.875	54.77	102.636	133.968	119.027	102.57	88.9433	73.4567	17.5725	19.9995	20.1455	23.7871	17.1756	3.88909	25.9886	17.9182	26.3751	85.666
Phatr3_J12373	308056	brown		DaUP	DaUP	0.955103	0.252137	0	mitochondrion		hypothetical protein; K03522 electron transfer flavoprotein alpha subunit	electron transfer flavoprotein alpha subunit	Nitrogen metabolism	PF00766||PF01012	Electron transfer flavoprotein FAD-binding domain||Electron transfer flavoprotein domain	KOG3954	METABOLISM	Energy production and conversion	Electron transfer flavoprotein, alpha subunit	Electron transfer flavoprotein, alpha subunit (12373)		4.17	24.8267	23.45	50.21	49.315	51.77	5.22667	20.0933	27.98	54.13	45.7	59.8	1.314	15.71	21.1633	59.28	49.73	79.0367	2.80102	7.49073	2.71529	22.1183	2.89207	17.8049	4.03313	2.50732	13.7744	7.39634
Phatr3_J12378	311958	grey		LiUP	LiUP	1.17399	1.57924	0	other localisation		hypothetical protein; K09529 DnaJ homolog subfamily C member 9	DnaJ homolog subfamily C member 9		PF00226	DnaJ domain	KOG0719	CELLULAR PROCESSES AND SIGNALING	Posttranslational modification, protein turnover, chaperones	Molecular chaperone (DnaJ superfamily)	Molecular chaperone (DnaJ superfamily) (12378)		50.76	64.3133	49.4	29.4	35.785	28.21	41.5833	48.6533	38.395	36.525	33.34	21.87	36.85	37.1025	55.5767	38.07	24.6933	18.1733	15.0748	20.2144	2.12132	22.2173	14.2199	3.3234	2.13313	13.2694	28.4045	36.6918
Phatr3_J12379	301918	darkred		DaUP		0.96391	0.507854	3	chloroplast	integral component of membrane	hypothetical protein; K13348 protein Mpv17	protein Mpv17	Peroxisome	PF04117	Mpv17 / PMP22 family	KOG1944	POORLY CHARACTERIZED	General function prediction only	Peroxisomal membrane protein MPV17 and related proteins	Peroxisomal membrane protein MPV17 and related proteins (12379)		31.0433	272.49	669.345	490.835	290.23	854.45	21.97	152.35	617.695	420.205	345.69	634.8	94.782	223.232	620.643	379.7	335.11	823.3	38.4672	70.126	68.0732	48.4863	72.1532	685.328	12.1346	38.4958	302.507	105.338
Phatr3_J12384	308057	blue				1.31467	0.822245	0	other localisation	tRNA processing||tRNA dihydrouridine synthase activity||flavin adenine dinucleotide binding||oxidation-reduction process	hypothetical protein; K05543 tRNA-dihydrouridine synthase 2 [EC:1.-.-.-]	tRNA-dihydrouridine synthase 2 [EC:1.3.1.91]		PF01207	Dihydrouridine synthase (Dus)	KOG2334	INFORMATION STORAGE AND PROCESSING	Translation, ribosomal structure and biogenesis	tRNA-dihydrouridine synthase	tRNA-dihydrouridine synthase (12384)		8.98333	13.5367	13.485	12.63	15.4	16.96	10.3733	11.1567	11.93	11.285	11.4	15.23	6.844	8.625	11.59	12.9333	9.36667	9.53	2.92966	4.06857	2.96278	3.46482	3.6911	2.27688	3.56316	0.581578	2.71529	0.770746
Phatr3_J12394	301933	turquoise			LiUP	1.21015	2.42069	0	other localisation		hypothetical protein; K14842 ribosome biogenesis protein NSA2	ribosome biogenesis protein NSA2		PF01201	Ribosomal protein S8e	KOG3163	POORLY CHARACTERIZED	General function prediction only	Uncharacterized conserved protein related to ribosomal protein S8E	Uncharacterized conserved protein related to ribosomal protein S8E (12394)		505.98	148.527	102.28	90.97	99.83	77.24	361.81	248.377	108.545	95.995	94.31	84.55	326.316	126.428	67.6467	89.1633	125.573	100.41	134.321	79.7577	6.39225	16.3907	5.88313	22.5426	259.427	109.927	33.2694	10.048
Phatr3_J12401	301927	grey			LiUP	1.13002	1.45999	0	other localisation	metabolic process	hypothetical protein			PF00310||PF13230||PF13522	Glutamine amidotransferases class-II||Glutamine amidotransferases class-II||Glutamine amidotransferase domain				hypothetical protein	hypothetical protein (12401)		65.7833	98.34	163.85	165.975	42.935	49.635	57.7867	67.3033	159.98	76.075	29.26	41.57	119.84	66.875	58.24	63.22	47.48	56.7967	10.1515	67.205	104.751	19.0565	15.6907	3.59917	20.3115	24.0646	89.0813	42.1931
Phatr3_J12405	310093	black		LoFe-UP		1.56636	0.724212	0	other localisation		"hypothetical protein; K03454 mitochondrial carrier protein, MC family"	"solute carrier family 25 (mitochondrial carnitine/acylcarnitine transporter), member 20/29"		PF00153	Mitochondrial carrier protein	KOG0758	METABOLISM	Energy production and conversion	Mitochondrial carnitine-acylcarnitine carrier protein	Mitochondrial carnitine-acylcarnitine carrier protein (12405)		13.2067	14.2967	13.845	16.27	28.9	9.92	9.53	10.27	7.8	8.76	13.5	14.64	5.152	8.445	7.82	10.43	12.5367	8.29	3.05615	5.07781	7.75696	15.0897	14.6513	3.45068	1.22572	4.07707	6.75994	3.25269
Phatr3_J1241	303152	NULL				1.35355	0.918831	0	mitochondrion	DNA binding||DNA topoisomerase activity||DNA topological change	hypothetical protein			PF00505||PF01131||PF01751||PF09011||PF13368	HMG (high mobility group) box||DNA topoisomerase||Toprim domain||HMG-box domain||Topoisomerase C-terminal repeat	KOG1956	INFORMATION STORAGE AND PROCESSING	Replication, recombination and repair	DNA topoisomerase III alpha	DNA topoisomerase III alpha (1241)	DNA topoisomerase I||_GAP_	11.2467	7.37	6.36	7.395	10.44	6.225	9.29	5.51333	4.795	5.16	10.4	10.465	7.812	4.555	3.58	5.83333	6.61667	6.01667	3.37891	1.69186	2.29103	4.85782	0	0.799031	2.85585	0.731049	1.43543	0.268701
Phatr3_J12411	303949	red		LiUP	LiUP	0.634208	1.6864	0	signal peptide	protein folding	hypothetical protein			PF00254	FKBP-type peptidyl-prolyl cis-trans isomerase	KOG0552	CELLULAR PROCESSES AND SIGNALING	Posttranslational modification, protein turnover, chaperones	FKBP-type peptidyl-prolyl cis-trans isomerase	FKBP-type peptidyl-prolyl cis-trans isomerase (12411)		274.95	203.753	151.135	45.43	104.77	189.94	221.863	255.103	142.3	52.085	136.93	207.125	472.892	269.025	182.667	60.2267	216.577	335.643	79.9053	29.0672	21.9415	3.19612	18.6959	87.6812	29.6301	17.7627	55.6493	31.6006
Phatr3_J12416	301938	NULL		DaUP	DaUP	2.0074	0.0338482	0	mitochondrion	oxidoreductase activity||oxidation-reduction process	hypothetical protein			PF03063	Prismane/CO dehydrogenase family				hypothetical protein	hypothetical protein (12416)	hydroxylamine reductase	0.83	0.95	1.76	89.205	14.555	3.575	0.943333	0.78	0.945	87.445	6.53	2.31	0.808	0.815	0.626667	32.11	12.68	4.85	0.205183	0.410731	0.989949	26.0852	6.73873	1.90212	0.090185	0.421426	0.190919	70.8592
Phatr3_J12420	310127	red		LiUP	LiUP	0.973024	1.6171	0	other localisation	catalytic activity||metabolic process	hypothetical protein; K01897 long-chain acyl-CoA synthetase [EC:6.2.1.3]	long-chain acyl-CoA synthetase [EC:6.2.1.3]	Fatty acid metabolism || PPAR signaling pathway || Peroxisome || Adipocytokine signaling pathway	PF00501	AMP-binding enzyme	KOG1256	METABOLISM	Lipid transport and metabolism	Long-chain acyl-CoA synthetases (AMP-forming)	Long-chain acyl-CoA synthetases (AMP-forming) (12420)		49.91	54.2333	37.755	29.595	31.39	38.78	82.4333	41.16	39.025	17.99	27.65	40.445	69.064	49.7725	26.9133	14.98	40.0467	47.0833	11.1312	21.8874	6.61145	9.72272	18.4838	0.806102	48.3903	9.34037	4.60327	1.40007
Phatr3_J12424	310086	pink				0.882371	0.881781	9	other localisation	integral component of membrane	hypothetical protein			PF03105||PF03124	SPX domain||EXS family	KOG1162	CELLULAR PROCESSES AND SIGNALING	Intracellular trafficking, secretion, and vesicular transport	Predicted small molecule transporter	Predicted small molecule transporter (12424)		23.7833	24.3833	14.73	23.415	36.03	31.37	30.3033	28.97	11.825	31.585	35.1	28.875	27.526	51.465	9.67667	21.67	34.9067	31.23	2.21992	15.1782	1.15966	1.64756	13.138	15.6271	6.38887	13.4617	4.63155	19.5091
Phatr3_J12431	301896	red			LiUP	0.960277	1.45942	0	other localisation	catalytic activity||protein binding||metabolic process	hypothetical protein; K01115 phospholipase D [EC:3.1.4.4]	phospholipase D1/2 [EC:3.1.4.4]	Glycerophospholipid metabolism || Ether lipid metabolism || Endocytosis || Fc gamma R-mediated phagocytosis || Glutamatergic synapse || GnRH signaling pathway	PF00168||PF00614||PF12357||PF13091	C2 domain||Phospholipase D Active site motif||Phospholipase D C terminal||PLD-like domain	KOG1329	METABOLISM	Lipid transport and metabolism	Phospholipase D1	Phospholipase D1 (12431)		46.83	23.7967	36.13	20.19	32.06	20.85	65.0867	25.54	33.405	25.71	25.165	31.58	56.544	30.965	23.1067	27.2133	34.74	22.5567	12.5533	10.9946	0.905097	1.21622	15.7402	9.95606	30.4134	16.6151	10.3591	3.62039
Phatr3_J12436	310126	lightcyan		DaUP		1.06148	0.403867	0	other localisation		hypothetical protein; K00939 adenylate kinase [EC:2.7.4.3]	adenylate kinase [EC:2.7.4.3]	Purine metabolism	PF00406||PF13207||PF13238||PF13671	Adenylate kinase||AAA domain||AAA domain||AAA domain	KOG3079	METABOLISM	Nucleotide transport and metabolism	Uridylate kinase/adenylate kinase	Uridylate kinase/adenylate kinase (12436)		5.39	11.24	26.815	42.235	27.755	33.83	6.53333	10.4667	35.325	43.43	26.52	18.785	4.16	6.245	31.1933	57.2033	24.4567	15.62	4.84389	2.88692	6.20133	8.54892	1.90212	6.54781	3.40272	1.96026	20.0182	15.9523
Phatr3_J12451	311987	darkred		LoFe-UP	LoFe-UP+DaUP	1.66912	0.69887	0	other localisation	phosphoric diester hydrolase activity||metal ion binding	hypothetical protein; K07023 putative hydrolases of HD superfamily	putative hydrolases of HD superfamily		PF13023	HD domain	KOG3197	POORLY CHARACTERIZED	General function prediction only	Predicted hydrolases of HD superfamily	Predicted hydrolases of HD superfamily (12451)		21.5133	27.06	22.625	25.94	23.13	26.295	13.0367	20.6133	20.445	22.42	16.76	28.65	4.794	9.95	12.1	19.3467	16.74	23.3	7.80759	3.05593	9.60958	11.8653	1.37179	14.3048	7.87236	7.45315	14.3189	11.5966
Phatr3_J12452	310108	NULL		DaUP	DaUP	1.20662	0.364615	9	other localisation	nucleotide binding||metal ion binding	"ATPase-3A; P3A, P type ATPase; K01535 H+-transporting ATPase [EC:3.6.3.6]"	H+-transporting ATPase [EC:3.6.3.6]	Oxidative phosphorylation	PF00122||PF00690||PF00702||PF12710	E1-E2 ATPase||Cation transporter/ATPase, N-terminus||haloacid dehalogenase-like hydrolase||haloacid dehalogenase-like hydrolase	KOG0205	METABOLISM	Inorganic ion transport and metabolism	Plasma membrane H+-transporting ATPase	Plasma membrane H+-transporting ATPase (12452)	plasma-membrane proton-efflux P-type ATPase||_GAP_	8.73667	9.74	8.45	15.235	28.35	14.145	10.01	5.28	7.205	18.13	22.56	25.575	3.846	6.4875	8.03333	17.5367	23.4467	14.78	1.67166	5.16332	2.2486	8.98733	15.5139	3.45775	5.59023	1.08254	1.05359	7.00036
Phatr3_J12459	310063	turquoise				0.899796	1.00977	0	mitochondrion	catalytic activity||cellular protein modification process	hypothetical protein			PF03099	Biotin/lipoate A/B protein ligase family	KOG3159	METABOLISM	Coenzyme transport and metabolism	Lipoate-protein ligase A	Lipoate-protein ligase A (12459)		25.3133	15.9267	17.335	18.44	15.755	17.905	26.3733	20	13.91	22.62	14.505	21.78	29.086	18.0525	10.96	18.9	29.59	20.0767	3.56709	2.69112	3.42947	0.523259	7.02157	1.08187	7.35419	0.36756	2.1496	5.3033
Phatr3_Jdraft1245	308209	blue		LoFe-UP		1.76609	0.698433	0	other localisation		hypothetical protein								hypothetical protein	hypothetical protein (1245_bd)		12.2233	20.6133	23.46	21.395	33.1	21.37	14.2633	14.31	11.975	21.625	26.56	22.45	6.642	11.1325	14.5633	13.65	11.82	11.64	3.27714	3.75513	2.19203	2.21324	4.21436	0.127279	14.3126	3.23557	0.784889	9.28431
Phatr3_J12510	308025	royalblue		LoFe-UP+DaUP		1.20829	0.781364	0	other localisation	catalytic activity	hypothetical protein			PF00481||PF13672	Protein phosphatase 2C||Protein phosphatase 2C	KOG0698	CELLULAR PROCESSES AND SIGNALING	Signal transduction mechanisms	Serine/threonine protein phosphatase	Serine/threonine protein phosphatase (12510)		25.49	25.9733	29.375	31.775	35.275	39.175	24.04	23.0933	21.465	26.275	34.91	30.915	20.3	20.4775	25.2733	29.2533	23.3333	25.31	3.47501	3.4162	9.94899	10.3591	14.7715	1.1243	7.05099	2.68623	3.01935	12.2966
Phatr3_J12516	301923	grey		LoFe-UP		1.24259	0.978652	0	other localisation	protein binding||zinc ion binding||metal ion binding	hypothetical protein; K13127 RING finger protein 113A	RING finger protein 113A		PF00097||PF00642||PF13445||PF13639||PF13920||PF13923||PF14634||PF15227	Zinc finger, C3HC4 type (RING finger)||Zinc finger C-x8-C-x5-C-x3-H type (and similar)||RING-type zinc-finger||Ring finger domain||Zinc finger, C3HC4 type (RING finger)||Zinc finger, C3HC4 type (RING finger)||zinc-RING finger domain||zinc finger of C3HC4-type, RING	KOG1813	CELLULAR PROCESSES AND SIGNALING	Posttranslational modification, protein turnover, chaperones	Predicted E3 ubiquitin ligase	Predicted E3 ubiquitin ligase (12516)		17.5167	13.8133	15.475	16.56	15.49	13.07	17.6567	13.02	12.11	14.23	13.26	14.92	12.922	9.4975	11.3667	13.3833	12.89	11.9067	3.36349	4.68822	1.36472	4.87904	3.19612	4.35578	1.50341	0.500899	2.17789	7.60847
Phatr3_Jdraft1216	310250	NULL		LoFe-UP		1.81636	0.763051	0	signal peptide	"DNA binding||sequence-specific DNA binding transcription factor activity||DNA-templated transcription, initiation||regulation of transcription, DNA-templated||sigma factor activity"	hypothetical protein || hypothetical protein			PF04539	Sigma-70 region 3				hypothetical protein	hypothetical protein (1251_bd)		5.42667	8.07333	10.72	9.865	10.605	13.51	8.02	5.36667	9.185	10.305	9.85	8.295	2.666	3.645	8.81	7.72333	4.10333	3.82667	4.23502	2.06195	1.86676	3.68403	0.72832	9.4328	8.90019	1.16723	2.63751	7.30441
Phatr3_J12520	303978	brown		DaUP	DaUP	0.930927	0.395668	11	other localisation	integral component of membrane||transmembrane transporter activity||transmembrane transport	"hypothetical protein; K08142 MFS transporter, SP family, solute carrier family 2 (facilitated glucose transporter), member 3"	"MFS transporter, SP family, solute carrier family 2 (facilitated glucose transporter), member 3"		PF00083||PF07690	Sugar (and other) transporter||Major Facilitator Superfamily	KOG0569	METABOLISM	Carbohydrate transport and metabolism	Permease of the major facilitator superfamily	Permease of the major facilitator superfamily (12520)	"MFS transporter, sugar porter (SP) family||_GAP_"	12.32	30.7	29.925	46.28	51.095	50.58	9.10667	28.54	32.335	45.82	52.815	58.26	5.282	26.155	37.0733	64.8467	55.8133	60.7533	6.23432	6.40853	5.66393	10.5359	15.125	12.1764	3.33056	6.63503	1.46371	18.4413
Phatr3_J12533	311976	cyan				1.06704	1.20963	0	signal peptide	hydrolase activity	hypothetical protein; K01823 isopentenyl-diphosphate delta-isomerase [EC:5.3.3.2]	isopentenyl-diphosphate delta-isomerase [EC:5.3.3.2]	Terpenoid backbone biosynthesis	PF00293	NUDIX domain	KOG0142	METABOLISM	Secondary metabolites biosynthesis, transport and catabolism	Isopentenyl pyrophosphate:dimethylallyl pyrophosphate isomerase	Isopentenyl pyrophosphate:dimethylallyl pyrophosphate isomerase (12533)	isopentenyl-diphosphate delta-isomerase||_GAP_	20.1567	190.263	216.81	64.665	90.285	148.78	16.5933	165.657	210.05	90.18	78.29	136.69	13.094	190.03	186.127	53.6833	108.823	137.507	10.7468	32.2758	17.508	35.8998	22.7618	27.0115	6.21733	34.3199	33.3896	0.141421
Phatr3_J12535	310072	grey			HiFe-UP	0.759818	0.821134	2	signal peptide		hypothetical protein			PF06842	Protein of unknown function (DUF1242)	KOG3808	POORLY CHARACTERIZED	Function unknown	Uncharacterized conserved protein	Uncharacterized conserved protein (12535)		95.2967	140.373	240.98	240.985	182.225	214.05	140.177	155.723	242.495	240.1	188.285	153.905	218.08	167.082	291.003	326.24	214.133	227.76	20.4301	27.4913	72.8603	66.5034	1.84555	27.9024	107.032	101.574	114.714	12.3178
Phatr3_J12538	311945	lightcyan		DaUP		1.17605	0.773235	0	other localisation	ubiquitin ligase complex||ubiquitin-protein ligase activity||ubiquitin-dependent protein catabolic process||protein ubiquitination||ubiquitin-ubiquitin ligase activity	hypothetical protein; K10597 ubiquitin conjugation factor E4 B [EC:6.3.2.19]	ubiquitin conjugation factor E4 B [EC:6.3.2.19]	Ubiquitin mediated proteolysis || Protein processing in endoplasmic reticulum	PF04564||PF10408	U-box domain||Ubiquitin elongating factor core	KOG2042	CELLULAR PROCESSES AND SIGNALING	Posttranslational modification, protein turnover, chaperones	Ubiquitin fusion degradation protein-2	Ubiquitin fusion degradation protein-2 (12538)		12.9333	15.5833	19.165	21.945	19.075	16.725	12.7867	13.94	17.38	18.715	16.71	16.39	9.886	11.4075	15.61	23.8533	13.3167	12.88	2.26809	4.13331	1.73241	1.77484	0.502046	3.83959	4.74323	3.5527	0.39598	0.219203
Phatr3_J12544	303914	magenta		DaUP	DaUP	0.972119	0.560024	0	other localisation	"oxidoreductase activity||oxidoreductase activity, acting on paired donors, with incorporation or reduction of molecular oxygen, 2-oxoglutarate as one donor, and incorporation of one atom each of oxygen into both donors||oxidation-reduction process"	hypothetical protein			PF03171	2OG-Fe(II) oxygenase superfamily				hypothetical protein	hypothetical protein (12544)		11.93	15.8033	18.25	29.64	21.765	25.315	10.21	17.2433	15.935	26.46	24.79	20.46	10.396	14.905	18.8133	31.6667	25.5467	23.2767	3.81572	2.86971	3.29512	3.76181	7.51655	8.61963	1.53971	3.49019	1.88798	5.38815
Phatr3_J12572	308101	grey				1.14206	1.13249	3	signal peptide					PF04511	Der1-like family	KOG0858	POORLY CHARACTERIZED	Function unknown	Predicted membrane protein	Predicted membrane protein (12572)		29.67	39.5533	42.505	60.085	15.255	12.065	25.0333	36.9	36.9	32.475	11.48	14.81	14.826	39.455	19.19	26.3233	29.9067	32.1533	2.44098	24.871	24.0628	24.9538	3.62746	0.742462	23.334	10.441	32.2582	12.8906
Phatr3_J12577	306070	black				1.34952	0.702721	0	other localisation	catalytic activity	hypothetical protein			PF00481	Protein phosphatase 2C	KOG0698	CELLULAR PROCESSES AND SIGNALING	Signal transduction mechanisms	Serine/threonine protein phosphatase	Serine/threonine protein phosphatase (12577)		29.4667	18.8567	31.925	47.08	57.425	33.17	27.9467	30.8533	25.91	47.015	38.825	30.89	19.756	27.6725	21.7667	26.9433	43.9233	12.7633	22.7318	3.84028	8.78934	23.1507	4.40528	3.09713	13.5284	16.5403	12.2047	10.8965
Phatr3_J12578	304043	grey				0.970125	0.948267	0	other localisation		hypothetical protein; K12160 small ubiquitin-related modifier	small ubiquitin-related modifier	RNA transport	PF11976	Ubiquitin-2 like Rad60 SUMO-like	KOG1769	CELLULAR PROCESSES AND SIGNALING	Posttranslational modification, protein turnover, chaperones	Ubiquitin-like proteins	Ubiquitin-like proteins (12578)		839.933	1194.67	1186.93	874.08	1103.44	994.505	1157.89	1020.4	1262.46	1373.42	1257.86	1196.28	1005.65	1164.3	1201.31	1320.19	1377.5	896.41	180.249	301.601	543.631	474.568	294.114	761.208	707.758	551.558	592.032	576.738
Phatr3_J12583	301985	grey				0.897121	0.960472	0	signal peptide	superoxide dismutase activity||superoxide metabolic process||metal ion binding||oxidation-reduction process	"SOD1; precursor of mutase superoxide dismutase [Fe/Mn]; K04564 superoxide dismutase, Fe-Mn family [EC:1.15.1.1]"	"superoxide dismutase, Fe-Mn family [EC:1.15.1.1]"	Peroxisome || Huntington's disease	PF00081||PF02777	Iron/manganese superoxide dismutases, alpha-hairpin domain||Iron/manganese superoxide dismutases, C-terminal domain	KOG0876	METABOLISM	Inorganic ion transport and metabolism	Manganese superoxide dismutase	Manganese superoxide dismutase (12583)		380.837	595.923	333.97	161.59	343.43	618.18	239.07	557.21	380.835	139.06	359.825	678.495	328.466	558.2	359.153	183.993	420.813	907.193	145.919	276.101	26.8418	83.5093	17.8474	351.376	47.3278	64.1956	143.691	86.6064
Phatr3_J12586	306106	grey		LiUP	LiUP	1.12566	1.44138	0	other localisation	pseudouridine synthesis||RNA binding||RNA modification||pseudouridine synthase activity	hypothetical protein			PF00849	RNA pseudouridylate synthase	KOG1919	INFORMATION STORAGE AND PROCESSING	RNA processing and modification	RNA pseudouridylate synthases	RNA pseudouridylate synthases (12586)		42.8533	38.9833	43.875	30.535	32.715	15.775	50.4933	33.06	34.165	37.91	27.585	23.075	41.392	31.635	32.16	31.8467	30.86	13.27	5.57522	4.58323	1.57685	7.02157	14.6018	3.50018	3.49532	3.75025	1.492	14.4957
Phatr3_J12587	301976	grey			LiUP	0.938699	1.25846	10	signal peptide	integral component of membrane	hypothetical protein			PF02990	Endomembrane protein 70	KOG1278	CELLULAR PROCESSES AND SIGNALING	Intracellular trafficking, secretion, and vesicular transport	Endosomal membrane proteins, EMP70	Endosomal membrane proteins, EMP70 (12587)		41.3733	55.44	51.81	40.305	40.635	59.72	36.5333	48.62	48.285	34.145	63.01	32.95	55.356	51.1675	74.6233	44.4533	29.27	34.0967	16.0368	4.49481	23.6174	2.08597	20.1172	24.6356	18.487	9.54332	0.784889	13.8664
Phatr3_J12588	304048	grey		LoFe-UP	LoFe-UP	8.72463	0.841938	2	other localisation	heme oxygenase (decyclizing) activity||heme oxidation||oxidation-reduction process	hypothetical protein; K00510 heme oxygenase [EC:1.14.99.3]	heme oxygenase [EC:1.14.99.3]	Porphyrin and chlorophyll metabolism || Mineral absorption	PF01126	Heme oxygenase	KOG4480	METABOLISM	Inorganic ion transport and metabolism	Heme oxygenase	Heme oxygenase (12588)		126.83	150.257	79.765	36.395	130.57	179.535	75.2167	83.0567	37.75	14.27	223.26	118.54	22.442	4.4	7.07667	7.22	8.68333	18.1733	14.0617	23.4986	41.7405	34.5987	62.3102	56.8867	30.7292	2.44811	12.2471	8.79641
Phatr3_J12595	312068	turquoise		LiUP	LiUP	1.18826	1.28042	0	other localisation		hypothetical protein; K01265 methionyl aminopeptidase [EC:3.4.11.18]	methionyl aminopeptidase [EC:3.4.11.18]		PF00557	Metallopeptidase family M24	KOG2738	CELLULAR PROCESSES AND SIGNALING	Posttranslational modification, protein turnover, chaperones	Putative methionine aminopeptidase	Putative methionine aminopeptidase (12595)	"methionine aminopeptidase, type I"	44.93	33.39	32.2	27.79	32.14	24.545	31.4533	38.2833	23.255	23.915	29.845	26.48	32.964	30.2825	22.94	21.42	25.3467	21.07	9.69488	2.31502	0.636396	7.0145	0.551543	6.05991	4.78233	8.94786	15.1392	4.95682
Phatr3_J12605	304013	NULL				1.08353	0.738171	0	mitochondrion	nucleic acid binding||DNA binding||helicase activity||ATP binding||hydrolase activity	hypothetical protein			PF00271||PF01541||PF04851||PF08459||PF12344	Helicase conserved C-terminal domain||GIY-YIG catalytic domain||Type III restriction enzyme, res subunit||UvrC Helix-hairpin-helix N-terminal||Ultra-violet resistance protein B	KOG0341	INFORMATION STORAGE AND PROCESSING	RNA processing and modification	DEAD-box protein abstrakt	DEAD-box protein abstrakt (12605)		5.59	7.65667	6.21	6.24	9.84	5.56	5.71	4.34667	3.605	6.84	8.595	8.11	3.936	6.5225	5.23333	7.40333	7.03333	6.58333	1.85203	5.79633	0.268701	3.98808	3.1537	1.54149	2.38724	0.949438	1.01116	0.39598
Phatr3_J12612	312051	green		DaUP		0.995927	0.424539	0	other localisation	metabolic process				PF00310||PF13230||PF13522	Glutamine amidotransferases class-II||Glutamine amidotransferases class-II||Glutamine amidotransferase domain	KOG1268	CELLULAR PROCESSES AND SIGNALING	Cell wall/membrane/envelope biogenesis	Glucosamine 6-phosphate synthetases, contain amidotransferase and phosphosugar isomerase domains	Glucosamine 6-phosphate synthetases, contain amidotransferase and phosphosugar isomerase domains (12612)		3.43	9.51333	23.84	34.46	28.315	10.645	2.60667	7.97667	23.28	40.43	28.71	9.75	1.882	7.805	30.67	35.7633	25.9967	11.8667	1.68609	2.34455	6.30739	10.3379	0.148492	1.35057	1.89487	2.568	12.5582	18.5969
Phatr3_J12614	308149	turquoise				1.08732	1.34643	0	other localisation	protein kinase CK2 complex||protein kinase regulator activity	hypothetical protein; K03115 casein kinase II subunit beta	casein kinase II subunit beta	Ribosome biogenesis in eukaryotes || NF-kappa B signaling pathway || Wnt signaling pathway || Adherens junction || Tight junction || Circadian rhythm - plant || Measles || Herpes simplex infection || Epstein-Barr virus infection	PF01214	Casein kinase II regulatory subunit	KOG3092	CELLULAR PROCESSES AND SIGNALING	Signal transduction mechanisms	Casein kinase II, beta subunit	Casein kinase II, beta subunit (12614)		60.7067	38.81	36.74	27.92	35.475	23.85	46.6	38.8467	25.365	30.03	25.89	29.935	42.838	31.1225	31.6433	29.6467	33.5867	27.97	21.0015	9.1303	22.3446	27.3085	9.99142	12.5158	11.3383	21.2771	25.6609	29.0762
Phatr3_J12620	312070	grey			LiUP	1.07101	1.11264	0	mitochondrion	DNA helicase activity||ATP binding||DNA repair||DNA recombination||four-way junction helicase activity||kinase activity||ATPase activity	hypothetical protein; K06027 vesicle-fusing ATPase [EC:3.6.4.6]	vesicle-fusing ATPase [EC:3.6.4.6]	Synaptic vesicle cycle || GABAergic synapse || Vasopressin-regulated water reabsorption	PF00004||PF05496||PF06068||PF06414||PF07728||PF13173||PF13191||PF13207||PF13245||PF13401	ATPase family associated with various cellular activities (AAA)||Holliday junction DNA helicase ruvB N-terminus||TIP49 C-terminus||Zeta toxin||AAA domain (dynein-related subfamily)||AAA domain||AAA ATPase domain||AAA domain||Part of AAA domain||AAA domain	KOG0741	CELLULAR PROCESSES AND SIGNALING	Posttranslational modification, protein turnover, chaperones	AAA+-type ATPase	AAA+-type ATPase (12620)		68.4367	56.35	52.58	50.355	65.945	56.94	75.33	51.7267	62.87	50.58	67.895	54.325	59.808	51.1725	71.54	65.8233	46.68	39.8533	15.514	12.2849	5.50129	0.33234	9.25603	18.8373	7.80625	11.0832	15.9948	8.9944
Phatr3_J12641	304037	NULL		LoFe-UP+DaUP	DaUP	1.4378	0.287898	0	other localisation	catalytic activity	hypothetical protein			PF00481	Protein phosphatase 2C	KOG0698	CELLULAR PROCESSES AND SIGNALING	Signal transduction mechanisms	Serine/threonine protein phosphatase	Serine/threonine protein phosphatase (12641)		0.923333	2.63333	2.19	4.485	5.535	8.7	1.23	2.25	1.83	4.37	4.425	8.185	0.442	1.345	1.9	3.87	3.38333	5.8	0.531539	0.652559	0.79196	0.714178	0.289914	4.80833	0.781025	0.353695	0.39598	1.49907
Phatr3_J12642	304059	green		LoFe-UP+DaUP	LoFe-UP+DaUP	1.58606	0.584777	0	other localisation	catalytic activity	ODC2; ornithine decarboxylase 2; K01581 ornithine decarboxylase [EC:4.1.1.17]	ornithine decarboxylase [EC:4.1.1.17]	Arginine and proline metabolism || Glutathione metabolism	PF00278||PF02784	Pyridoxal-dependent decarboxylase, C-terminal sheet domain||Pyridoxal-dependent decarboxylase, pyridoxal binding domain	KOG0622	METABOLISM	Amino acid transport and metabolism	Ornithine decarboxylase	Ornithine decarboxylase (12642)		14.75	19.67	20.24	30.395	24.855	28.67	9.67667	16.6	14.095	21.395	23.38	27.99	6.042	10.605	13.5433	18.1533	15.3833	17.63	2.1035	1.12743	6.66095	14.0926	3.55675	3.08299	1.23541	3.25406	6.7953	9.43988
Phatr3_J12645	306121	green		DaUP	DaUP	1.22004	0.524846	0	other localisation	base-excision repair	hypothetical protein; K10773 endonuclease III [EC:4.2.99.18]	endonuclease III [EC:4.2.99.18]	Base excision repair	PF00730	HhH-GPD superfamily base excision DNA repair protein	KOG1921	INFORMATION STORAGE AND PROCESSING	Replication, recombination and repair	Endonuclease III	Endonuclease III (12645)		31.0167	45.6033	39.7	59.26	68.73	54.925	46.4867	33.3667	38.1	67.865	68.48	61.435	18.612	25.44	33.9367	67.7833	64.1933	53.2367	13.7089	13.1697	4.63862	12.3602	3.73352	3.69817	34.3398	7.42629	14.2694	0.176777
Phatr3_J12662	310176	lightgreen				0.763088	0.884528	0	other localisation		hypothetical protein					KOG3581	METABOLISM	Energy production and conversion	Creatine kinases	Creatine kinases (12662)		134.577	240.05	344.155	261.17	233.225	270.57	169.057	271.467	278.005	269.44	226.635	260.46	253.36	353.433	284.703	412.557	324.587	290.407	21.4563	80.1295	220.426	75.1372	26.7781	144.929	52.5983	222.917	175.935	13.9866
Phatr3_J12663	308155	brown		DaUP		1.14678	0.595978	0	other localisation		GLXI; lactyolglutathione lyase (EC:4.4.1.5); K01759 lactoylglutathione lyase [EC:4.4.1.5]	lactoylglutathione lyase [EC:4.4.1.5]	Pyruvate metabolism || MAPK signaling pathway - yeast	PF00903||PF12681||PF13669	Glyoxalase/Bleomycin resistance protein/Dioxygenase superfamily||Glyoxalase-like domain||Glyoxalase/Bleomycin resistance protein/Dioxygenase superfamily	KOG2944	METABOLISM	Carbohydrate transport and metabolism	Glyoxalase	Glyoxalase (12663)		65.2867	155.223	157.34	170.045	191.4	197.955	72.79	121.173	149.34	171.97	168.165	194.055	45.214	109.788	146.557	196.597	146.563	170.137	25.6673	23.7759	7.38219	40.6374	32.7673	61.4405	35.0147	16.8371	7.58018	66.8923
Phatr3_J12674	304060	midnightblue		LoFe-UP	LoFe-UP	2.20752	0.811406	0	other localisation		hypothetical protein			PF00505||PF09011||PF14887	HMG (high mobility group) box||HMG-box domain||HMG (high mobility group) box 5	KOG0381	POORLY CHARACTERIZED	General function prediction only	HMG box-containing protein	HMG box-containing protein (12674)		37.5367	48.1467	33.22	23.085	46.665	58.815	24.0033	33.64	20.55	16.52	45.48	44.77	11.754	13.6525	17.0067	17.02	17.08	25.2767	5.83713	21.0401	0.325269	8.66206	19.5798	5.53665	6.94738	9.81218	4.94975	0.367696
Phatr3_J12679	306075	turquoise				0.913902	1.08466	0	other localisation		hypothetical protein; K14846 ribosome production factor 1	ribosome production factor 1		PF04427	Brix domain	KOG2780	INFORMATION STORAGE AND PROCESSING	RNA processing and modification	Ribosome biogenesis protein RPF1, contains IMP4 domain	Ribosome biogenesis protein RPF1, contains IMP4 domain (12679)		86.24	39.74	35.98	44.46	43.845	37.375	73.87	51.2933	28.685	58.275	42.435	58.965	81.454	52.295	21.76	47.6333	69.1167	53.6067	13.1644	12.5283	2.13546	7.83474	20.6829	13.9654	56.3538	4.45523	1.13844	11.1652
Phatr3_J12713	301994	grey			LiUP	0.856264	1.31318	2	signal peptide	antioxidant activity||oxidoreductase activity||oxidation-reduction process				PF00578||PF08534	AhpC/TSA family||Redoxin	KOG0855	CELLULAR PROCESSES AND SIGNALING	Posttranslational modification, protein turnover, chaperones	Alkyl hydroperoxide reductase, thiol specific antioxidant and related enzymes	Alkyl hydroperoxide reductase, thiol specific antioxidant and related enzymes (12713)		170.347	145.593	179.465	182.135	94.97	125.605	143.303	182.61	180.435	122.41	100.8	126.905	194.798	226.125	144.12	149.273	132.933	159.463	31.1444	57.7546	19.8202	37.3706	10.2106	20.1172	33.2617	54.2105	55.4301	0.678823
Phatr3_J12729	312069	lightgreen		DaUP		0.905373	0.794322	2	other localisation		hypothetical protein			PF06417	Protein of unknown function (DUF1077)	KOG3318	POORLY CHARACTERIZED	Function unknown	Predicted membrane protein	Predicted membrane protein (12729)		156.977	175.813	232.96	276	227.045	226.29	153.597	229.507	245.235	272.995	222.76	184.41	186.03	206.19	237.087	312.163	294.323	206.99	10.3359	41.3892	102.912	120.731	15.3513	41.9597	32.9025	113.497	135.927	22.5921
Phatr3_J12731	308159	brown		LoFe-UP+DaUP		1.20584	0.689664	0	other localisation	threonine-type endopeptidase activity||proteasome core complex||proteolysis involved in cellular protein catabolic process	hypothetical protein; K02735 20S proteasome subunit beta 3 [EC:3.4.25.1]	20S proteasome subunit beta 3 [EC:3.4.25.1]	Proteasome	PF00227	Proteasome subunit	KOG0180	CELLULAR PROCESSES AND SIGNALING	Posttranslational modification, protein turnover, chaperones	20S proteasome, regulatory subunit beta type PSMB3/PUP3	20S proteasome, regulatory subunit beta type PSMB3/PUP3 (12731)		77.2367	85.1867	84.715	94.875	143.04	156.625	109.153	83.1533	73.86	107.725	120.785	140.325	68.252	74.4725	79.6967	90.61	99.4567	120.103	10.1958	15.8798	19.7919	8.09637	34.8745	8.9449	22.9513	2.83962	5.60029	7.09228
Phatr3_J12732	304031	midnightblue				1.08153	0.970851	0	mitochondrion	adenylate kinase activity	hypothetical protein; K00939 adenylate kinase [EC:2.7.4.3]	adenylate kinase [EC:2.7.4.3]	Purine metabolism	PF00406||PF05191	Adenylate kinase||Adenylate kinase, active site lid	KOG3078	METABOLISM	Nucleotide transport and metabolism	Adenylate kinase	Adenylate kinase (12732)	adenylate kinases	84.0567	114.553	101.43	89.45	92.365	142.91	82.6067	123.48	133.1	91.78	103.865	146.57	80.36	114.715	112.887	88.8633	88.5733	120.19	36.0367	87.7114	17.31	10.2813	3.51432	49.5116	9.55189	31.9972	5.33159	12.6289
Phatr3_J12737	308130	grey				0.946104	1.09345	0	mitochondrion	"DNA binding||regulation of transcription, DNA-templated"	hypothetical protein			PF00313	'Cold-shock' DNA-binding domain	KOG3070	INFORMATION STORAGE AND PROCESSING	Translation, ribosomal structure and biogenesis	Predicted RNA-binding protein containing PIN domain and invovled in translation or RNA processing	Predicted RNA-binding protein containing PIN domain and invovled in translation or RNA processing (12737)		851.097	668.5	472.665	840.105	389.57	354.85	551.357	1255.62	710.225	903.75	743.095	311.71	701.162	759.125	591.7	889.363	719.613	753.207	194.668	268.877	139.816	37.8231	125.582	47.2206	450.473	676.555	763.06	227.929
Phatr3_J12740	312074	NULL		LoFe-UP+DaUP	LoFe-UP	3.82241	0.54409	0	other localisation	"carbon-nitrogen ligase activity, with glutamine as amido-N-donor"	hypothetical protein			PF01425	Amidase	KOG1212	INFORMATION STORAGE AND PROCESSING	Translation, ribosomal structure and biogenesis	Amidases	Amidases (12740)		5.86333	6.33333	14.405	11.035	16.925	10.875	5.91667	1.54333	6.64	5.14	11.855	11.09	0.896	0.5975	3.40333	4.79667	1.97	2.90333	0.90633	1.57691	3.75474	6.73873	3.2739	6.55488	5.6231	0.365011	0.0282843	3.67696
Phatr3_Jdraft1274	304115	NULL			HiFe-UP	0.854389	0.976824	0	other localisation		hypothetical protein								hypothetical protein	hypothetical protein (1274_bd)		3.03667	4.17333	2.535	1.12	4.13	6.115	5.08333	4.46	3.495	2.88	5.735	7.585	6.988	4.085	3.72	4.10667	3.88667	5.56	1.11024	0.73867	1.26572	0.0707107	1.08894	3.31633	3.81529	1.11745	0.940452	1.64049
Phatr3_J12752	306108	red		LoFe-UP	LiUP	1.33783	1.16846	0	other localisation	ubiquitin-dependent protein catabolic process	hypothetical protein; K11839 ubiquitin carboxyl-terminal hydrolase 8 [EC:3.1.2.15]	ubiquitin carboxyl-terminal hydrolase 8 [EC:3.1.2.15]	Endocytosis	PF00443||PF13423	Ubiquitin carboxyl-terminal hydrolase||Ubiquitin carboxyl-terminal hydrolase	KOG1868	CELLULAR PROCESSES AND SIGNALING	Posttranslational modification, protein turnover, chaperones	Ubiquitin C-terminal hydrolase	Ubiquitin C-terminal hydrolase (12752)		19.7967	14.6033	12.57	11.96	15.74	15.365	25.21	11.8	9.665	11.735	13.835	16.79	16.454	9.8675	9.28333	9.44667	9.93667	11.0233	2.47173	1.40962	0.989949	2.72943	4.03051	0.374767	6.80679	0.701926	1.20915	1.15258
Phatr3_J12757	303995	blue		DaUP		1.02706	0.742872	0	other localisation	zinc ion binding||oxidoreductase activity||oxidation-reduction process	ADH_2; alcohol dehydrogenase (EC:1.1.1.1); K00001 alcohol dehydrogenase [EC:1.1.1.1]	alcohol dehydrogenase [EC:1.1.1.1]	Glycolysis / Gluconeogenesis || Fatty acid metabolism || Tyrosine metabolism || Chloroalkane and chloroalkene degradation || Naphthalene degradation || Retinol metabolism || Metabolism of xenobiotics by cytochrome P450 || Drug metabolism - cytochrome P450	PF00107||PF08240	Zinc-binding dehydrogenase||Alcohol dehydrogenase GroES-like domain	KOG0022	METABOLISM	Secondary metabolites biosynthesis, transport and catabolism	Alcohol dehydrogenase, class III	Alcohol dehydrogenase, class III (12757)		32.6633	38.8867	22.885	38.87	45.23	45.39	31.8067	39.0033	24.9	37.145	51.815	55.26	25.176	43.325	33.1633	36.51	48.5233	42.5467	8.53234	6.53717	4.67398	10.649	10.0268	6.49124	1.24444	10.3289	11.5966	11.3066
Phatr3_J12759	304039	grey		LiUP	LiUP	1.19283	1.25119	9	chloroplast	integral component of membrane	hypothetical protein			PF03741	Integral membrane protein TerC family				hypothetical protein	hypothetical protein (12759)	"integral membrane protein, TerC family"	18.23	17.8233	14.445	16.18	14.535	16.585	15.75	22.9	16.98	11.79	16.13	13.075	15.782	15.6225	14.5633	12.22	10.88	12.3567	7.02361	3.61436	2.34052	5.11945	0.417193	7.58726	6.22168	5.63716	6.15183	7.22663
Phatr3_J12762	308125	lightgreen		DaUP		0.984807	0.495822	0	signal peptide	glutamate N-acetyltransferase activity||arginine biosynthetic process	hypothetical protein			PF01960	ArgJ family	KOG2786	METABOLISM	Amino acid transport and metabolism	Putative glutamate/ornithine acetyltransferase	Putative glutamate/ornithine acetyltransferase (12762)		5.05667	82.4133	116.135	70.175	66.55	78.635	1.75	46.07	87.67	81.865	78.39	83.12	3.638	39.26	74.9433	102.543	103.537	99.98	1.80059	29.3353	64.1982	6.22961	29.1187	8.4075	0.560446	35.3498	20.5768	5.36694
Phatr3_J12779	306120	turquoise				0.637287	1.35944	0	other localisation		hypothetical protein; K03020 DNA-directed RNA polymerases I and III subunit RPAC2	DNA-directed RNA polymerases I and III subunit RPAC2	Purine metabolism || Pyrimidine metabolism || RNA polymerase || Cytosolic DNA-sensing pathway || Epstein-Barr virus infection	PF13656	RNA polymerase Rpb3/Rpb11 dimerisation domain	KOG3438	INFORMATION STORAGE AND PROCESSING	Transcription	DNA-directed RNA polymerase, subunit L	DNA-directed RNA polymerase, subunit L (12779)		228.37	74.1733	69	95.245	80.515	68.47	221.397	151.433	78.845	134.475	92.165	83.925	321.758	163.692	76.17	176.783	223.35	115.273	100.356	25.3576	21.3971	0.445477	5.74878	46.5842	174.172	33.8367	12.3249	11.1511
Phatr3_Jdraft1277	300026	NULL				1.04956	0.97562	7	other localisation	integral component of membrane||transmembrane transporter activity||transmembrane transport	hypothetical protein			PF00083||PF07690	Sugar (and other) transporter||Major Facilitator Superfamily				hypothetical protein	hypothetical protein (1277_bd)		4.69667	6.00333	3.25	4.39	6.04	4.14	4.37667	4.08333	2.8	4.78	4.34	4.06	2.808	5.85	4.74333	3.80667	4.26333	4.5	2.07693	1.24263	0.113137	1.62635	1.15966	2.34759	2.1484	0.739211	2.2486	1.90919
Phatr3_J12783	306088	darkgreen	M-phase: anaphase-promoting complex	DaUP		1.10501	0.506129	0	other localisation	protein binding	CDC20_1; hypothetical protein			PF00400	WD domain, G-beta repeat	KOG0305	CELLULAR PROCESSES AND SIGNALING	Cell cycle control, cell division, chromosome partitioning	Anaphase promoting complex, Cdc20, Cdh1, and Ama1 subunits	Anaphase promoting complex, Cdc20, Cdh1, and Ama1 subunits (12783)		12.3667	9.84333	24.115	43.62	39.315	24.075	22.2367	12.96	22.9	28.11	29.72	20.675	5.288	14.6625	26.5733	53.9467	22.1133	13.1833	4.25495	5.0112	2.17082	23.7446	12.3532	12.0137	20.2353	2.88437	5.52958	28.058
Phatr3_J12788	304052	darkturquoise		LiUP	LiUP	1.00643	2.48802	2	signal peptide		hypothetical protein			PF00153	Mitochondrial carrier protein	KOG0758	METABOLISM	Energy production and conversion	Mitochondrial carnitine-acylcarnitine carrier protein	Mitochondrial carnitine-acylcarnitine carrier protein (12788)		26.77	33.58	44.485	9.735	17.145	24.26	27.6333	34.78	45.16	7.62	16.87	19.8	32.674	34.785	46.7133	7.32667	10.7033	17.85	0.291033	13.0092	19.7212	1.19501	8.22365	7.53776	18.653	8.41468	20.5202	4.20021
Phatr3_J12799	306111	turquoise				1.05688	1.30906	0	other localisation		prohibitin-like protein			PF01145	SPFH domain / Band 7 family	KOG3090	CELLULAR PROCESSES AND SIGNALING	Posttranslational modification, protein turnover, chaperones	Prohibitin-like protein	Prohibitin-like protein (12799)		403.277	319.61	260.315	313.375	169.435	225.775	308.953	402.17	255.335	285.1	171.03	203.165	359.312	273.15	182.623	285.973	232.833	244.213	13.1062	83.5201	66.5317	17.8827	40.3122	5.72049	126.306	116.689	106.709	63.583
Phatr3_J12807	301961	cyan		LiUP	LiUP	0.829206	3.0734	9	signal peptide	prenyltransferase activity||integral component of membrane				PF01040	UbiA prenyltransferase family				hypothetical protein	hypothetical protein (12807)	chlorophyll synthase ChlG	35.5533	152.36	137.92	12.055	17.645	30.275	31.3	151.597	143.72	8.325	19.105	30.295	33.912	173.09	129.36	9.6	62.4867	87.4333	12.725	41.1885	9.44695	3.13248	6.61145	8.56306	15.3086	13.9041	3.02642	1.63342
Phatr3_J12808	303996	green		DaUP		0.775239	0.576814	0	other localisation	copper ion binding||primary amine oxidase activity||amine metabolic process||quinone binding||oxidation-reduction process	hypothetical protein			PF01179||PF02727||PF02728	Copper amine oxidase, enzyme domain||Copper amine oxidase, N2 domain||Copper amine oxidase, N3 domain	KOG1186	METABOLISM	Secondary metabolites biosynthesis, transport and catabolism	Copper amine oxidase	Copper amine oxidase (12808)		31.7167	29.27	45.01	58.005	66.985	51.305	69.6567	20.01	78.91	90.25	69.075	51.65	36.562	29.3225	87.0433	176.767	68.6833	42.92	4.96171	17.7397	21.5385	20.3435	14.0078	21.6587	73.5558	8.73143	84.3296	55.5503
Phatr3_J12820	312040	yellow		DaUP		1.24952	0.745484	0	other localisation	protein kinase activity||calcium ion binding||ATP binding||protein phosphorylation	CDPK1; calcium dependent protein kinase			PF00036||PF00069||PF07714||PF13202||PF13405||PF13499||PF13833	EF hand||Protein kinase domain||Protein tyrosine kinase||EF hand||EF-hand domain||EF-hand domain pair||EF-hand domain pair	KOG0032	CELLULAR PROCESSES AND SIGNALING	Signal transduction mechanisms	Ca2+/calmodulin-dependent protein kinase, EF-Hand protein superfamily	Ca2+/calmodulin-dependent protein kinase, EF-Hand protein superfamily (12820)		76.3133	75.69	71.31	77.555	118.76	78.895	94.3133	52.89	57.595	96.625	98.485	91.105	51.65	53.285	63.52	83.8467	85.9167	65.4167	12.3474	43.7779	8.358	33.7502	36.9534	26.071	56.084	20.184	12.2966	8.35093
Phatr3_Jdraft1284	310260	yellow		DaUP		0.966596	0.758218	0	other localisation	"3',5'-cyclic-nucleotide phosphodiesterase activity||signal transduction||cyclic nucleotide biosynthetic process||phosphorus-oxygen lyase activity||intracellular signal transduction"	hypothetical protein			PF00211||PF00233	Adenylate and Guanylate cyclase catalytic domain||3'5'-cyclic nucleotide phosphodiesterase	KOG1023	CELLULAR PROCESSES AND SIGNALING	Signal transduction mechanisms	Natriuretic peptide receptor, guanylate cyclase	Natriuretic peptide receptor, guanylate cyclase (1635_bd)		12.2067	12.9	13.595	14.705	17.29	14.73	14.2633	12.1533	12.17	20.85	15.735	17.74	12.616	14.325	12.6533	19.8767	17.6033	15.3167	1.78023	2.96019	0.360624	1.13844	4.28507	0.424264	3.40061	3.47852	0.806102	2.64458
Phatr3_J12863	312071	grey				1.14446	1.00932	4	other localisation		hypothetical protein			PF05216	UNC-50 family	KOG3012	POORLY CHARACTERIZED	Function unknown	Uncharacterized conserved protein	Uncharacterized conserved protein (12863)		31.3767	43.6167	50.275	43.395	38.115	63.9	34.7433	43.78	58.935	38.525	33.5	42.985	32.916	36.39	50.1	38.4833	32.6233	37.5033	13.3859	11.258	14.6583	6.11647	1.9304	24.8477	7.74097	12.7649	10.9248	8.88833
Phatr3_J12868	306094	red			HiFe-UP+LiUP	0.750992	1.4222	0	other localisation	translation initiation factor activity||translational initiation	hypothetical protein; K03113 translation initiation factor 1	translation initiation factor 1	RNA transport	PF01253	Translation initiation factor SUI1	KOG1770	INFORMATION STORAGE AND PROCESSING	Translation, ribosomal structure and biogenesis	Translation initiation factor 1 (eIF-1/SUI1)	Translation initiation factor 1 (eIF-1/SUI1) (12868)		1001.31	838.94	854.32	1009.38	596.935	690.925	1001.49	988.28	1044.34	1084.44	630.755	473.92	1447.04	1410.01	1194.64	964.193	889.503	735.937	223.478	120.447	42.5395	353.695	10.7975	330.452	201.156	263.451	43.6921	179.131
Phatr3_J12877	310166	magenta		DaUP		1.15653	0.659015	0	other localisation	protein binding||zinc ion binding	hypothetical protein; K10144 ring finger and CHY zinc finger domain-containing protein 1	RING finger and CHY zinc finger domain-containing protein 1 [EC:6.3.2.19]	p53 signaling pathway || Ubiquitin mediated proteolysis || Measles	PF05495||PF13639||PF13920||PF14599||PF14634	CHY zinc finger||Ring finger domain||Zinc finger, C3HC4 type (RING finger)||Zinc-ribbon||zinc-RING finger domain	KOG1940	POORLY CHARACTERIZED	General function prediction only	Zn-finger protein	Zn-finger protein (12877)		42.05	55.51	69.52	102.98	72.325	61.6	34.52	50.66	67.93	87.56	60.91	57.515	33.426	40.39	55.2633	95.8933	56.29	52.3933	8.66812	14.8228	7.93374	2.68701	25.5902	3.97394	2.54918	10.9404	4.70933	1.21622
Phatr3_J12878	306105	green		LoFe-UP+DaUP		1.39949	0.69774	0	mitochondrion		hypothetical protein; K07588 LAO/AO transport system kinase [EC:2.7.-.-]	LAO/AO transport system kinase [EC:2.7.-.-]		PF03308	ArgK protein				hypothetical protein	hypothetical protein (12878)		52.54	50.3767	53.445	90.14	80.59	46.045	46.6967	37.1667	35.665	68.43	51.135	50.385	25.284	28.33	46.98	61.1133	46.14	35.9533	10.7587	17.2727	25.8589	58.5626	12.134	1.393	14.0422	7.70127	16.3412	29.4015
Phatr3_Jdraft1287	310262	blue		DaUP		1.50388	0.473589	0	other localisation		hypothetical protein								hypothetical protein	hypothetical protein (1287_bd)		3.49	20.0267	17.43	16.71	33.245	27.23	3.82333	7.41	13.95	27.595	25.1	23.145	1.826	7.35	22.9567	24.3533	10.2133	8.27333	2.73051	10.4508	5.11945	5.1336	12.3673	10.748	2.15774	1.48462	0.834386	15.9594
Phatr3_EG02325	302013	brown		DaUP	DaUP	1.05999	0.317098	0	signal peptide	"carbohydrate metabolic process||phosphotransferase activity, alcohol group as acceptor||racemase and epimerase activity, acting on carbohydrates and derivatives"	hypothetical protein			PF00370||PF00834||PF02782	FGGY family of carbohydrate kinases, N-terminal domain||Ribulose-phosphate 3 epimerase family||FGGY family of carbohydrate kinases, C-terminal domain	KOG2517	METABOLISM	Carbohydrate transport and metabolism	Ribulose kinase and related carbohydrate kinases	Ribulose kinase and related carbohydrate kinases (12881)		5.03333	25.3933	22.265	28.035	50.695	49.745	5.86	18.1333	15.44	34.205	43.91	54.71	4.318	17.96	18.06	31.91	43.9433	54.49	2.5156	16.6269	1.54856	7.89838	3.88202	7.16299	0.583866	4.82597	3.25269	2.22739
Phatr3_J12884	312047	green		DaUP		1.33577	0.644629	0	signal peptide		hypothetical protein								hypothetical protein	hypothetical protein (12884)		11.51	16.56	17.35	23.17	24.945	19.93	13.55	10.67	15.395	21.915	19.815	20.32	5.372	11.695	17.4267	19.3567	16.1667	12.8167	5.2171	6.76514	0.353553	10.8046	7.37512	2.10718	9.70198	1.77739	2.11425	15.5069
Phatr3_J12887	308161	grey		LoFe-UP		1.55719	0.851503	1	mitochondrion	protein binding||zinc ion binding	hypothetical protein			PF00498||PF12906	FHA domain||RING-variant domain	KOG1609	INFORMATION STORAGE AND PROCESSING	RNA processing and modification	Protein involved in mRNA turnover and stability	Protein involved in mRNA turnover and stability (12887)		185.643	184.037	192.7	206.575	217.16	233.89	181.363	135.043	135.56	163.585	204.99	214.66	133.226	103.48	99.6067	124.68	130.443	119.527	37.9262	41.291	13.6047	49.4763	27.6196	109.63	54.5343	8.04929	24.1972	24.2043
Phatr3_J12810	312048	grey			LiUP	1.20964	1.12181	0	other localisation	histidine biosynthetic process||imidazoleglycerol-phosphate dehydratase activity	hypothetical protein; K01693 imidazoleglycerol-phosphate dehydratase [EC:4.2.1.19] || hypothetical protein; K01693 imidazoleglycerol-phosphate dehydratase [EC:4.2.1.19]	imidazoleglycerol-phosphate dehydratase [EC:4.2.1.19]	Histidine metabolism	PF00475	Imidazoleglycerol-phosphate dehydratase	KOG3143	METABOLISM	Amino acid transport and metabolism	Imidazoleglycerol-phosphate dehydratase	Imidazoleglycerol-phosphate dehydratase (12888)		26.0767	27.74	32.28	36.06	19.555	19.48	21.65	29.84	29.6	24.905	15.055	17.595	18.486	23.8	19.0533	21.3933	22.3333	20.3767	4.08163	2.22461	9.98435	2.98399	0.205061	2.92742	7.04588	3.71909	9.82878	0.586899
Phatr3_J12894	310215	green		DaUP	DaUP	1.27597	0.521921	0	other localisation	catalytic activity||Mo-molybdopterin cofactor biosynthetic process||metabolic process	hypothetical protein; K00953 FAD synthetase [EC:2.7.7.2]	FAD synthetase [EC:2.7.7.2]	Riboflavin metabolism	PF00994||PF01507	Probable molybdopterin binding domain||Phosphoadenosine phosphosulfate reductase family	KOG2644	METABOLISM	Amino acid transport and metabolism	3'-phosphoadenosine 5'-phosphosulfate sulfotransferase (PAPS reductase)/FAD synthetase and related enzymes	3'-phosphoadenosine 5'-phosphosulfate sulfotransferase (PAPS reductase)/FAD synthetase and related enzymes (12894)		18.76	19.31	22.565	44.15	35.505	31.215	21.0833	12.9633	18.015	29.52	26.56	38.275	12.06	13.7525	16.1467	30.17	25.5733	28.3833	2.14516	6.03466	7.20542	37.208	6.27204	3.58503	5.26872	2.60097	0.714178	12.2471
Phatr3_J12896	306080	turquoise				1.04065	1.28743	0	other localisation	"iron ion binding||oxidoreductase activity||oxidoreductase activity, acting on paired donors, with incorporation or reduction of molecular oxygen, 2-oxoglutarate as one donor, and incorporation of one atom each of oxygen into both donors||L-ascorbic acid binding||oxidation-reduction process"				PF10637||PF13640	Oxoglutarate and iron-dependent oxygenase degradation C-term||2OG-Fe(II) oxygenase superfamily	KOG3844	INFORMATION STORAGE AND PROCESSING	Chromatin structure and dynamics	Predicted component of NuA3 histone acetyltransferase complex	Predicted component of NuA3 histone acetyltransferase complex (12896)		94.1	33.2267	28.33	48.545	33.555	23.54	56.6867	45.8667	25.105	49.89	29.33	22.59	57.806	43.695	18.9467	42.0233	50.0867	25.3633	25.6378	12.4667	17.112	18.505	0.473762	4.93561	43.4808	16.7413	13.1593	0.890955
Phatr3_J12898	302018	turquoise				1.2727	0.947514	0	other localisation	spliceosomal complex||RNA splicing	hypothetical protein; K12817 pre-mRNA-splicing factor 18	pre-mRNA-splicing factor 18	Spliceosome	PF02840	Prp18 domain	KOG2808	INFORMATION STORAGE AND PROCESSING	RNA processing and modification	U5 snRNP-associated RNA splicing factor	U5 snRNP-associated RNA splicing factor (12898)		46.22	26.07	20.245	30.48	38.31	32.575	36.9067	30.1033	18.2	33.685	27.255	32.675	31.416	21.86	15.1867	25.2267	24.8167	27.0567	8.56786	2.50621	8.95904	10.9177	4.38406	2.14253	8.06935	14.0011	6.60438	0.502046
Phatr3_J12902	308097	turquoise			LiUP	1.34905	4.14215	0	chloroplast	oxidoreductase activity||heme binding||iron-sulfur cluster binding||oxidation-reduction process				PF01077||PF03460	Nitrite and sulphite reductase 4Fe-4S domain||Nitrite/Sulfite reductase ferredoxin-like half domain	KOG0560	METABOLISM	Inorganic ion transport and metabolism	Sulfite reductase (ferredoxin)	Sulfite reductase (ferredoxin) (12902)		634.36	35.2767	8.1	49.735	102.49	47.61	247.86	247.62	2.955	103.345	52.74	35.6	248.164	222.995	5.08667	3.68	36.28	40.97	173.227	15.529	8.358	59.5313	23.4618	35.3271	180.965	373.512	1.47785	143.493
Phatr3_J12921	304071	turquoise				1.15419	0.995454	0	other localisation		hypothetical protein; K03681 exosome complex component RRP40	exosome complex component RRP40	RNA degradation			KOG1004	INFORMATION STORAGE AND PROCESSING	Translation, ribosomal structure and biogenesis	Exosomal 3'-5' exoribonuclease complex subunit Rrp40	Exosomal 3'-5' exoribonuclease complex subunit Rrp40 (12921)		80.0133	47.9967	34.8	48.505	44.53	39.5	58.7433	49.91	33.4	57.815	37.545	47.865	46.478	31.8125	36.4233	60.08	44.1233	42.2833	5.74343	11.3096	4.86489	27.0327	3.66281	12.1905	9.96943	21.1339	13.2088	31.346
Phatr3_J12925	310192	turquoise				1.22715	1.58065	0	signal peptide	metabolic process||methyltransferase activity	hypothetical protein; K00589 uroporphyrin-III C-methyltransferase [EC:2.1.1.107]	uroporphyrin-III C-methyltransferase [EC:2.1.1.107]	Porphyrin and chlorophyll metabolism	PF00590	Tetrapyrrole (Corrin/Porphyrin) Methylases	KOG1527	METABOLISM	Coenzyme transport and metabolism	Uroporphyrin III methyltransferase	Uroporphyrin III methyltransferase (12925)	uroporphyrinogen-III C-methyltransferase	382.243	25.6367	63.935	168.515	82.79	36.485	193.51	110.673	50.735	273.095	43.04	27.445	176.984	117.605	81.2433	74.0233	90.5167	41.6	61.0567	11.8958	16.2281	168.963	31.9188	1.61927	123.771	136.393	6.55488	314.217
Phatr3_J12927	306061	NULL		DaUP		1.24514	0.592782	0	other localisation	protein binding	hypothetical protein			PF00560||PF12799||PF13504||PF13516||PF13855	Leucine Rich Repeat||Leucine Rich repeats (2 copies)||Leucine rich repeat||Leucine Rich repeat||Leucine rich repeat	KOG0619	POORLY CHARACTERIZED	General function prediction only	Leucine rich repeat	Leucine rich repeat (12927)		7.1	10.7167	10.475	10.755	18.19	15.03	7.31333	9.16667	9.29	14.06	18.74	13.975	4.968	8.6025	9.15333	11.72	10.2733	14.14	2.85883	1.6736	1.94454	0.997021	0.79196	2.74357	1.70535	1.25484	1.27279	0.127279
Phatr3_J12940	303998	brown		DaUP	DaUP	1.10214	0.477066	0	other localisation	pseudouridine synthesis||RNA binding||RNA modification||pseudouridine synthase activity	hypothetical protein			PF00849	RNA pseudouridylate synthase	KOG1919	INFORMATION STORAGE AND PROCESSING	RNA processing and modification	RNA pseudouridylate synthases	RNA pseudouridylate synthases (12940)		16.3967	19.91	14.39	34.16	35.16	43.655	19.9233	23.02	15.87	39.675	38.155	41.585	13.526	19.305	18.4733	33.76	36.58	35.9867	5.36512	7.73359	0.947523	1.27279	7.8206	2.11425	6.61333	2.68887	3.11127	17.0059
Phatr3_J12963	300128	black				1.07674	0.836517	0	other localisation	nucleotide binding	hypothetical protein; K06883			PF03029	Conserved hypothetical ATP binding protein	KOG1534	INFORMATION STORAGE AND PROCESSING	Transcription	Putative transcription factor FET5	Putative transcription factor FET5 (12963)		51.12	48.0167	53.92	50.245	68.645	44.915	62.5067	49.8367	47.705	69.67	50.8	54.74	37.536	47.685	46.5833	67.0433	60.8767	51.28	11.2086	3.11295	13.9159	26.8771	6.03162	5.48008	28.258	8.79365	17.1756	43.5578
Phatr3_J12969	304195	green		DaUP	DaUP	0.741757	0.363738	0	chloroplast		hypothetical protein			PF00702||PF13242||PF13419	haloacid dehalogenase-like hydrolase||HAD-hyrolase-like||Haloacid dehalogenase-like hydrolase	KOG2914	POORLY CHARACTERIZED	General function prediction only	Predicted haloacid-halidohydrolase and related hydrolases	Predicted haloacid-halidohydrolase and related hydrolases (12969)	"HAD hydrolase, family IA, variant 3||_GAP_"	24.29	45.5867	16.805	62.82	79.735	83.45	16.1367	61.0633	13.885	81.46	67.185	95.695	12.056	82.89	17.8433	54.54	114.037	169.413	12.8264	20.8234	2.38295	44.3073	28.6308	14.029	2.32896	16.2671	9.3126	59.7788
Phatr3_J12981	302133	pink				1.16754	0.832724	0	other localisation	nucleic acid binding||helicase activity||ATP binding	hypothetical protein; K12858 ATP-dependent RNA helicase DDX23/PRP28 [EC:3.6.4.13]	ATP-dependent RNA helicase DDX23/PRP28 [EC:3.6.4.13]	Spliceosome	PF00270||PF00271	DEAD/DEAH box helicase||Helicase conserved C-terminal domain	KOG0333	INFORMATION STORAGE AND PROCESSING	RNA processing and modification	U5 snRNP-like RNA helicase subunit	U5 snRNP-like RNA helicase subunit (12981)		43.72	41.2933	35.005	35.395	57.475	37.34	42.5433	41.01	24.2	38.575	43.555	55.855	31.146	34.735	28.0067	36.3267	44.36	41.5767	5.61613	7.08636	2.35467	12.8764	1.9304	1.11723	6.12973	9.61224	6.1094	4.58912
Phatr3_J12984	304212	grey60				1.17737	0.967325	1	signal peptide	catalytic activity||cellular metabolic process||coenzyme binding	hypothetical protein			PF01370	D dependent epimerase/dehydratase family	KOG1371	CELLULAR PROCESSES AND SIGNALING	Cell wall/membrane/envelope biogenesis	UDP-glucose 4-epimerase/UDP-sulfoquinovose synthase	UDP-glucose 4-epimerase/UDP-sulfoquinovose synthase (12984)		59.3467	79.0233	98.7	98.325	97.51	54.25	76.24	72.0133	80.77	109.835	74.06	64.925	44.304	67.5875	111.08	88.3533	59.1833	48.1	11.495	13.9835	8.86712	49.0661	8.54185	5.74171	45.4859	22.6388	10.0833	105.875
Phatr3_J12985	308280	turquoise		LiUP	LiUP	1.44445	3.5532	0	mitochondrion	translation release factor activity||translational termination	hypothetical protein			PF00472	RF-1 domain	KOG3429	INFORMATION STORAGE AND PROCESSING	Translation, ribosomal structure and biogenesis	Predicted peptidyl-tRNA hydrolase	Predicted peptidyl-tRNA hydrolase (12985)		63.8567	16.1033	7.045	1.485	8.41	9.655	61.6467	18.6033	5.63	1.055	9.365	12.96	31.916	16.105	4.15	1.34333	9.34333	12.93	5.22461	2.62987	5.32451	2.10011	2.55973	9.14289	29.0755	8.76945	5.44472	1.36472
Phatr3_J12989	308283	turquoise			LiUP	1.01684	1.22032	0	other localisation	catalytic activity||dTDP-4-dehydrorhamnose reductase activity||biosynthetic process||cellular metabolic process||extracellular polysaccharide biosynthetic process||coenzyme binding	hypothetical protein; K12452 CDP-6-deoxy-D-xylo-4-hexulose-3-dehydrase	CDP-6-deoxy-D-xylo-4-hexulose-3-dehydrase	Amino sugar and nucleotide sugar metabolism	PF01041||PF01370||PF02719||PF04321||PF07993||PF13460	DegT/DnrJ/EryC1/StrS aminotransferase family||NAD dependent epimerase/dehydratase family||Polysaccharide biosynthesis protein||RmlD substrate binding domain||Male sterility protein||NADH(P)-binding	KOG1430	METABOLISM	Lipid transport and metabolism	C-3 sterol dehydrogenase/3-beta-hydroxysteroid dehydrogenase and related dehydrogenases	C-3 sterol dehydrogenase/3-beta-hydroxysteroid dehydrogenase and related dehydrogenases (12989)		62.1067	44.26	46.135	44.285	55.33	53.155	62.3367	59.3533	41.83	39.14	51.43	48.095	70.186	50.7925	46.2267	36.5733	46.0133	41.2533	6.40837	8.66693	17.1332	20.103	4.87904	6.21547	20.9391	17.8706	7.42462	18.2716
Phatr3_J12990	306268	yellow		DaUP		1.08941	0.708538	0	other localisation	nucleic acid binding||helicase activity||ATP binding	hypothetical protein; K13116 ATP-dependent RNA helicase DDX41 [EC:3.6.4.13]	ATP-dependent RNA helicase DDX41 [EC:3.6.4.13]		PF00270||PF00271	DEAD/DEAH box helicase||Helicase conserved C-terminal domain	KOG0341	INFORMATION STORAGE AND PROCESSING	RNA processing and modification	DEAD-box protein abstrakt	DEAD-box protein abstrakt (12990)		32.9567	33.2733	27.67	33.66	57.47	51.635	36.6733	33.3433	27.205	39.885	70.145	45.18	34.47	32.1375	31.5667	39.4733	41.89	42.5133	7.21135	2.10139	1.79605	2.74357	8.78227	19.5515	9.3506	4.50675	1.85969	1.64756
Phatr3_J13001	306282	green		DaUP	DaUP	0.885895	0.138577	0	signal peptide	metabolic process||oxidoreductase activity				PF00106	short chain dehydrogenase	KOG1208	METABOLISM	Secondary metabolites biosynthesis, transport and catabolism	Dehydrogenases with different specificities (related to short-chain alcohol dehydrogenases)	Dehydrogenases with different specificities (related to short-chain alcohol dehydrogenases) (13001)		2.89	82.03	45.165	430.03	125.14	78.78	3.66	26.9333	58.075	308.7	100.635	73.18	4.762	30.1625	34.9433	350.64	189.137	163.323	1.14791	93.4881	49.25	321.366	67.3873	55.7907	1.70009	32.2635	64.6366	104.51
Phatr3_J13005	306285	cyan		LiUP	LiUP	1.18139	1.54258	0	signal peptide	glutathione peroxidase activity||response to oxidative stress||antioxidant activity||oxidoreductase activity||oxidation-reduction process	glutathione peroxidase; K00432 glutathione peroxidase [EC:1.11.1.9]	glutathione peroxidase [EC:1.11.1.9]	Glutathione metabolism || Arachidonic acid metabolism || Thyroid hormone synthesis	PF00255||PF00578||PF01549	Glutathione peroxidase||AhpC/TSA family||ShK domain-like	KOG1651	CELLULAR PROCESSES AND SIGNALING	Posttranslational modification, protein turnover, chaperones	Glutathione peroxidase	Glutathione peroxidase (13005)		261.417	417.26	389.15	152.36	231.875	344.115	312.167	335.59	321.48	159.44	247.665	286.63	285.202	331.22	305.973	145.943	157.957	217.877	22.4047	75.356	82.8022	23.7022	27.8812	23.3557	105.093	70.8468	43.5295	21.2698
Phatr3_J13034	302153	NULL				1.01111	1.3277	3	mitochondrion	cation transport||cation transmembrane transporter activity||membrane||transmembrane transport	iron carrier			PF03820	Tricarboxylate carrier	KOG3767	POORLY CHARACTERIZED	General function prediction only	Sideroflexin	Sideroflexin (13034)		18.34	9.23	6.88	12.985	5.92	5.81	12.4	14.67	6.685	7.565	7.58	6.265	15.32	8.3525	4.75333	7.36667	8.44667	12.81	5.21233	3.32188	3.36583	4.58912	0.127279	0.890955	10.9635	5.40811	3.79716	0.487904
Phatr3_J13047	310351	tan			LiUP	1.00722	1.28062	0	other localisation	actin binding||cytoskeleton organization	hypothetical protein			PF01213||PF08603	Adenylate cyclase associated (CAP) N terminal||Adenylate cyclase associated (CAP) C terminal	KOG2675	CELLULAR PROCESSES AND SIGNALING	Cytoskeleton	Adenylate cyclase-associated protein (CAP/Srv2p)	Adenylate cyclase-associated protein (CAP/Srv2p) (13047)		36.7	68.5533	66.52	36.115	49.625	55.81	36.6533	60.1767	70.55	37.39	54.84	45.03	38.15	61.1425	88.8233	59.5633	33.3133	30.12	17.719	31.1863	36.8261	7.38927	1.20915	25.0316	10.812	20.5238	13.93	29.1894
Phatr3_J13053	308340	NULL		LoFe-UP		1.54086	0.864351	0	other localisation		hypothetical protein; K12867 pre-mRNA-splicing factor SYF1	pre-mRNA-splicing factor SYF1	Spliceosome	PF08424	NRDE-2, necessary for RNA interference	KOG2047	INFORMATION STORAGE AND PROCESSING	RNA processing and modification	mRNA splicing factor	mRNA splicing factor (13053)		10.4333	8.48	7.235	6.125	10.62	9.53	8.26667	6.55667	5.205	5.075	8.385	10.74	5.516	3.9625	3.73667	4.53	6.67333	7.42	3.63127	0.781729	2.32638	0.997021	0.947523	0.961665	2.145	1.5211	1.52028	0.572756
Phatr3_J13057	302179	salmon				0.977653	1.11805	0	other localisation	"nucleus||regulation of transcription, DNA-templated"	hypothetical protein			PF02671||PF08295	Paired amphipathic helix repeat||Sin3 family co-repressor	KOG4204	INFORMATION STORAGE AND PROCESSING	Chromatin structure and dynamics	Histone deacetylase complex, SIN3 component	Histone deacetylase complex, SIN3 component (13057)		42.42	35.2367	35.75	29.6	37.35	22.415	41.33	32.98	31.475	34.13	33.61	29.97	37.598	35.52	33.23	30.1467	38.42	34.8167	4.56215	5.94773	0.0848528	10.5925	8.04688	2.79307	7.9668	4.25888	2.11425	18.8373
Phatr3_J13073	308273	grey			HiFe-UP+LiUP	0.797347	1.39588	0	chloroplast	metabolic process||oxidoreductase activity	FABG; 3-oxoacyl-[acyl-carrier protein (EC:1.1.1.100); K00059 3-oxoacyl-[acyl-carrier protein] reductase [EC:1.1.1.100]	3-oxoacyl-[acyl-carrier protein] reductase [EC:1.1.1.100]	Fatty acid biosynthesis || Biotin metabolism || Biosynthesis of unsaturated fatty acids	PF00106||PF08659||PF13561	short chain dehydrogenase||KR domain||Enoyl-(Acyl carrier protein) reductase	KOG1200	METABOLISM	Lipid transport and metabolism	Mitochondrial/plastidial beta-ketoacyl-ACP reductase	Mitochondrial/plastidial beta-ketoacyl-ACP reductase (13073)	3-oxoacyl-[acyl-carrier-protein] reductase	471.46	333.27	371.045	255.185	433.88	429.955	696.137	271.813	355.015	234.42	389.245	382.66	674.644	468.295	631.903	240.35	356.53	477.89	279.053	51.5605	14.729	22.2102	259.734	75.7665	436.846	91.6252	34.5846	40.2061
Phatr3_J13076	308281	turquoise				0.795908	1.56881	6	chloroplast	transporter activity||transport||membrane				PF01226	Formate/nitrite transporter				Formate/nitrite transporter	Formate/nitrite transporter (13076)		1053.55	77.53	9.375	324.225	347.455	260.36	608.45	575.253	5.325	688.21	316.775	230.405	1147.67	526.45	14.22	44.2667	460.243	418.66	291.074	50.1677	8.50649	436.476	29.7056	129.881	504.914	811.474	3.76888	968.849
Phatr3_J13078	308292	magenta				0.935126	0.78958	12	other localisation		hypothetical protein								hypothetical protein	hypothetical protein (13078)		72.1533	197.007	537.35	302.02	554.655	631.965	332.51	251.053	1330.73	516.915	450.07	335.735	279.816	221.103	799.567	935.007	328.607	350.913	60.756	92.691	527.488	186.521	414.216	488.83	499.943	233.866	1560.92	263.107
Phatr3_J13088	302167	turquoise		LiUP	LiUP	0.918058	1.42484	0	other localisation	translation initiation factor activity||cytoplasm||eukaryotic translation initiation factor 3 complex	hypothetical protein; K03251 translation initiation factor 3 subunit D	translation initiation factor 3 subunit D	RNA transport	PF05091	Eukaryotic translation initiation factor 3 subunit 7 (eIF-3)	KOG2479	INFORMATION STORAGE AND PROCESSING	Translation, ribosomal structure and biogenesis	Translation initiation factor 3, subunit d (eIF-3d)	Translation initiation factor 3, subunit d (eIF-3d) (13088)		91.16	76.7133	63.045	60.3	36.615	40.57	70.4	96.75	56.025	51.93	32.685	49.535	93.882	71.2375	42.9967	52.8067	67.4867	71.74	6.97215	3.99888	11.0521	23.1082	6.05991	1.20208	44.008	27.4569	21.1637	0.975807
Phatr3_J13093	300145	green				1.01903	0.888692	0	other localisation	DNA binding||ATP binding||hydrolase activity	hypothetical protein			PF00176||PF00385||PF04851	SNF2 family N-terminal domain||Chromo (CHRromatin Organisation MOdifier) domain||Type III restriction enzyme, res subunit	KOG0384	INFORMATION STORAGE AND PROCESSING	Transcription	Chromodomain-helicase DNA-binding protein	Chromodomain-helicase DNA-binding protein (13093)		12.2533	20.6833	22.325	20.12	28.88	11.175	19.7133	16.8667	17.525	25.99	28.73	24.215	19.19	19.7275	23.4	29.1567	17.4967	10.6333	2.45797	8.49803	4.67398	12.0632	10.9036	6.37103	5.73026	5.25137	1.88798	12.9825
Phatr3_J13095	302162	grey			LiUP	0.981415	1.05035	0	other localisation	nucleic acid binding	hypothetical protein; K14396 polyadenylate-binding protein 2	polyadenylate-binding protein 2	mRNA surveillance pathway || Influenza A	PF00076||PF13893||PF14259	RNA recognition motif. (a.k.a. RRM, RBD, or RNP domain)||RNA recognition motif. (a.k.a. RRM, RBD, or RNP domain)||RNA recognition motif (a.k.a. RRM, RBD, or RNP domain)	KOG4209	INFORMATION STORAGE AND PROCESSING	RNA processing and modification	Splicing factor RNPS1, SR protein superfamily	Splicing factor RNPS1, SR protein superfamily (13095)		324.47	395.463	331.9	279.365	398.51	308.62	346.88	407.703	290.305	374.965	453.03	275.04	387.47	391.413	321.397	387.097	322.623	309.59	53.6965	31.856	11.1864	28.5883	107.141	113.929	62.0876	115.429	100.049	36.1119
Phatr3_J13096	300127	midnightblue				1.45519	0.861223	4	other localisation	"hydrogen ion transmembrane transporter activity||ATP hydrolysis coupled proton transport||proton-transporting two-sector ATPase complex, proton-transporting domain"	hypothetical protein			PF00137	ATP synthase subunit C	KOG0232	METABOLISM	Energy production and conversion	Vacuolar H+-ATPase V0 sector, subunits c/c'	Vacuolar H+-ATPase V0 sector, subunits c/c' (13096)	"V-type ATPase, C subunit||_GAP_"	27.22	69.5933	53.215	58.925	57.76	87.53	39.58	51.99	53.585	56.09	59.055	55.93	27.072	40.64	54.03	42.6033	23.75	43.0467	9.83107	22.1173	5.69221	6.72459	23.9002	57.3746	34.3727	17.1748	22.4648	44.4487
Phatr3_J13107	304227	red		LiUP	LiUP	0.515884	15.695	0	chloroplast	peptide-methionine (S)-S-oxide reductase activity||oxidation-reduction process	hypothetical protein; K07304 peptide-methionine (S)-S-oxide reductase [EC:1.8.4.11]	peptide-methionine (S)-S-oxide reductase [EC:1.8.4.11]		PF01625	Peptide methionine sulfoxide reductase	KOG1635	CELLULAR PROCESSES AND SIGNALING	Posttranslational modification, protein turnover, chaperones	Peptide methionine sulfoxide reductase	Peptide methionine sulfoxide reductase (13107)	peptide-methionine (S)-S-oxide reductase	310.523	115.593	78.295	3.63	14.34	24.305	351.803	113.59	84.665	5.225	15.39	23.92	718.84	150.835	78.46	6.59667	17.4333	36.5	223.424	36.0824	26.3822	0.59397	6.97207	12.1834	32.5017	11.3299	20.3717	2.00111
Phatr3_J13114	308333	turquoise		LiUP	LiUP	1.05777	1.45774	0	other localisation	acid-amino acid ligase activity				PF00179	Ubiquitin-conjugating enzyme	KOG0428	CELLULAR PROCESSES AND SIGNALING	Posttranslational modification, protein turnover, chaperones	Non-canonical ubiquitin conjugating enzyme 1	Non-canonical ubiquitin conjugating enzyme 1 (13114)		50.33	35.7267	38.105	22.325	34.375	26.115	63.32	34.3067	35.48	29.535	30.41	26.375	47.724	31.4925	35.6067	34.97	29.58	23.2833	1.19109	4.5181	1.03945	1.91626	12.5936	2.94864	16.9641	7.21521	3.08299	12.3249
Phatr3_J13119	308269	black				1.13249	0.980721	0	other localisation	nucleotide binding	hypothetical protein; K06883			PF03029	Conserved hypothetical ATP binding protein	KOG1534	INFORMATION STORAGE AND PROCESSING	Transcription	Putative transcription factor FET5	Putative transcription factor FET5 (13119)		27.8533	23.3133	24.735	23.53	33.11	20.335	30.8633	26.9467	22.42	30	23.47	25.19	21.178	25.2775	20.5767	23.7267	25.62	22.78	5.68788	1.90316	5.22552	13.3643	0	3.83959	8.63377	7.29222	11.738	17.5362
Phatr3_Jdraft1311	304123	yellow		DaUP		1.49138	0.564677	0	other localisation	"sequence-specific DNA binding transcription factor activity||nucleus||regulation of transcription, DNA-templated||sequence-specific DNA binding"	hypothetical protein			PF00447	HSF-type DNA-binding	KOG0627	INFORMATION STORAGE AND PROCESSING	Transcription	Heat shock transcription factor	Heat shock transcription factor (1311_bd)		21.3967	16.1533	21.045	25.095	44.23	38.485	28.02	12.2767	18.895	33.75	46.245	36.195	19.248	10.66	13.07	28.7933	23.5433	15.9367	5.27216	2.73498	7.16299	5.74878	1.78191	24.7558	9.50846	0.456107	3.1042	17.508
Phatr3_J13123	304223	turquoise				0.707743	1.0972	0	mitochondrion	ATP binding	hypothetical protein; K00898 pyruvate dehydrogenase kinase [EC:2.7.11.2]	pyruvate dehydrogenase kinase [EC:2.7.11.2]		PF02518||PF10436	Histidine kinase-, DNA gyrase B-, and HSP90-like ATPase||Mitochondrial branched-chain alpha-ketoacid dehydrogenase kinase	KOG0787	CELLULAR PROCESSES AND SIGNALING	Signal transduction mechanisms	Dehydrogenase kinase	Dehydrogenase kinase (13123)		97.9333	22.2733	18.79	41.42	38.05	32.835	60.52	46.52	19.425	55.415	37.7	37.365	92.748	63.0975	15.7733	48.7267	87.0367	49.0867	34.2382	3.62114	1.89505	6.92965	14.6371	13.8805	45.296	19.4664	0.784889	16.9776
Phatr3_J13125	306251	blue		DaUP	DaUP	1.09638	0.331003	0	other localisation	catalytic activity||iron-sulfur cluster binding	hypothetical protein			PF04055||PF12345	Radical SAM superfamily||Protein of unknown function (DUF3641)				hypothetical protein	hypothetical protein (13125)	TIGR04167	11.8267	31.2667	23.605	53.73	79.23	70.45	28.2533	20.8233	26.565	59.62	87.1	64.03	8.578	23.1025	36.4367	76.5567	55.8467	60.8667	6.35966	7.3829	4.63155	18.4696	21.1849	10.8894	36.0223	4.59828	1.05359	30.4622
Phatr3_J13150	308289	green		LoFe-UP+DaUP		1.23339	0.770293	1	signal peptide		hypothetical protein			PF03109	ABC1 family	KOG1235	POORLY CHARACTERIZED	General function prediction only	Predicted unusual protein kinase	Predicted unusual protein kinase (13150)		27.42	37.8033	43.6	43.65	53.685	38.02	34.1067	27.0733	38.745	47.86	42.015	46.045	23.35	29.7375	35.2033	39.7067	35.0933	31.6467	0.880511	7.68664	1.49907	7.21249	6.41346	0.59397	11.0981	2.78981	0.954594	5.58614
Phatr3_EG02286	310326	magenta		DaUP	DaUP	1.86289	0.0932167	0	chloroplast	"oxidoreductase activity||heme binding||flavin adenine dinucleotide binding||iron-sulfur cluster binding||2 iron, 2 sulfur cluster binding||oxidation-reduction process"	hypothetical protein			PF00070||PF00355||PF01077||PF03460||PF04324||PF07992||PF13738||PF13806	Pyridine nucleotide-disulphide oxidoreductase||Rieske [2Fe-2S] domain||Nitrite and sulphite reductase 4Fe-4S domain||Nitrite/Sulfite reductase ferredoxin-like half domain||BFD-like [2Fe-2S] binding domain||Pyridine nucleotide-disulphide oxidoreductase||Pyridine nucleotide-disulphide oxidoreductase||Rieske-like [2Fe-2S] domain	KOG1336	POORLY CHARACTERIZED	General function prediction only	Monodehydroascorbate/ferredoxin reductase	Monodehydroascorbate/ferredoxin reductase (13154)	"nitrite reductase [NAD(P)H], large subunit||nitrite reductase [NAD(P)H], small subunit||_GAP_"	72.3067	6.49	6.39	584.07	542.675	136.955	29.3067	100.443	4.71	1640.94	499.39	108.405	21.36	101.69	9.43333	119.707	649.667	79.6867	40.828	1.47929	5.0346	766.292	38.8555	1.08187	24.2035	163.553	1.58392	2287.84
Phatr3_J13157	306249	magenta				1.00012	0.781251	0	other localisation	GTPase activity||signal transducer activity||GTP binding||intracellular||nucleus||cytoplasm||G-protein coupled receptor signaling pathway||small GTPase mediated signal transduction||guanyl nucleotide binding||G-protein beta/gamma-subunit complex binding	"hypothetical protein; K07977 Arf/Sar family, other"	"Arf/Sar family, other"		PF00009||PF00025||PF00071||PF00503||PF01926||PF04670||PF08477||PF09439	Elongation factor Tu GTP binding domain||ADP-ribosylation factor family||Ras family||G-protein alpha subunit||50S ribosome-binding GTPase||Gtr1/RagA G protein conserved region||Miro-like protein||Signal recognition particle receptor beta subunit	KOG0075	POORLY CHARACTERIZED	General function prediction only	GTP-binding ADP-ribosylation factor-like protein	GTP-binding ADP-ribosylation factor-like protein (13157)	small GTP-binding protein domain	191.473	329.4	364.45	326.37	415.64	433.88	282.493	319.513	382.985	358.41	369.845	337.005	183.638	338.727	402.483	401.457	445.133	329.407	47.5781	82.348	132.752	139.484	12.4875	124.79	159.572	180.753	183.629	51.5481
Phatr3_J13158	304183	grey			LiUP	1.05701	1.24087	1	signal peptide	aminoacyl-tRNA hydrolase activity	"hypothetical protein; K04794 peptidyl-tRNA hydrolase, PTH2 family [EC:3.1.1.29]"	"peptidyl-tRNA hydrolase, PTH2 family [EC:3.1.1.29]"		PF01981	Peptidyl-tRNA hydrolase PTH2	KOG3282	POORLY CHARACTERIZED	Function unknown	Uncharacterized conserved protein	Uncharacterized conserved protein (13158)	peptidyl-tRNA hydrolase	21.3567	21.84	26.43	25.145	14.675	17.85	22.02	23.2167	20.65	27.225	15.605	17.275	18.254	25.125	27.59	16.37	16.38	16.4667	7.94864	4.77187	4.7659	1.52028	0.643467	7.74989	15.7119	8.61607	8.66913	25.0104
Phatr3_Jdraft1315	304126	NULL				1.06146	0.974281	0	other localisation	oxidoreductase activity||flavin adenine dinucleotide binding||oxidation-reduction process	hypothetical protein			PF00070||PF07992	Pyridine nucleotide-disulphide oxidoreductase||Pyridine nucleotide-disulphide oxidoreductase	KOG2495	METABOLISM	Energy production and conversion	DH-dehydrogenase (ubiquinone)	DH-dehydrogenase (ubiquinone) (1315_bd)	pyridine nucleotide-disulfide oxidoreductase family protein||_GAP_	9.40333	4.69333	4.455	8.465	5.085	4.17	4.89333	5.26333	4.04	6.11	6.175	4.475	6.412	5.255	3.40333	6.54333	5.65667	4.08333	4.4809	1.13465	0.997021	1.23744	0.233345	1.10309	1.1443	0.97823	0.127279	1.76777
Phatr3_EG02290	308303	lightyellow		LiUP	HiFe-UP+LiUP	0.777844	2.81995	0	other localisation	biosynthetic process||transferase activity||hydrolase activity	hypothetical protein; K00801 farnesyl-diphosphate farnesyltransferase [EC:2.5.1.21]	farnesyl-diphosphate farnesyltransferase [EC:2.5.1.21]	Sesquiterpenoid and triterpenoid biosynthesis	PF00293||PF00494	NUDIX domain||Squalene/phytoene synthase	KOG1459	METABOLISM	Lipid transport and metabolism	Squalene synthetase	Squalene synthetase (13160)	isopentenyl-diphosphate delta-isomerase||farnesyl-diphosphate farnesyltransferase||_GAP_	44.5867	28.42	42.685	12.405	14.16	12.055	55.4567	33.0167	39.115	18.645	20.85	15.225	79.022	34.4725	38.0233	23.7267	20.0533	8.81	4.18818	3.33042	8.23779	2.90621	5.37401	5.19723	15.8521	4.96598	8.66206	2.80721
Phatr3_J13167	308323	grey				0.922318	1.41508	6	signal peptide	membrane||transmembrane transport	hypothetical protein	"solute carrier family 35 (UDP-galactose transporter), member B1"		PF00892||PF08449	EamA-like transporter family||UAA transporter family	KOG1580	METABOLISM	Carbohydrate transport and metabolism	UDP-galactose transporter related protein	UDP-galactose transporter related protein (13167)		119.033	102.367	143.84	187.49	46.14	40.79	73.62	146.103	176.51	128.425	50.745	37.23	108.348	168.55	103.623	120.37	83.2633	85.8833	14.1757	45.6794	14.7644	12.0067	4.17193	7.50947	41.378	18.3394	82.6466	3.42947
Phatr3_J13169	300152	black				1.3051	1.03562	0	other localisation	microtubule motor activity||ATP binding||microtubule-based movement||microtubule binding	Pt-KIF11; kinesin family-like protein			PF00225	Kinesin motor domain	KOG0239	CELLULAR PROCESSES AND SIGNALING	Cytoskeleton	Kinesin (KAR3 subfamily)	Kinesin (KAR3 subfamily) (13169)		34.3167	33.83	34.565	34.23	35.12	22.04	31.6033	18.94	25.39	28.325	28.185	30.42	25.172	21.315	24.4367	27.7633	22.19	14.73	6.95028	13.7588	6.85186	20.7465	18.1868	5.572	13.5801	0.36756	0.565685	2.86378
Phatr3_Jdraft1316	306170	grey			HiFe-UP	0.766486	0.992822	0	other localisation		hypothetical protein								hypothetical protein	hypothetical protein (1316_bd)		30.6033	31.7967	31.62	30.555	41.26	38.345	30.55	30.8633	47.455	36.795	44.935	33.345	63.934	37.07	35.6867	43.8467	46.4133	37.73	5.80332	1.19676	6.56195	12.4804	2.72943	29.7197	5.01836	5.86516	31.5723	4.29214
Phatr3_EG02288	306239	grey		HiFe-UP	HiFe-UP	0.657061	1.02447	0	other localisation	peroxidase activity||protein binding||response to oxidative stress||heme binding||oxidation-reduction process	l-ascorbate peroxidase (EC:1.11.1.11); K00434 L-ascorbate peroxidase [EC:1.11.1.11]	L-ascorbate peroxidase [EC:1.11.1.11]	Ascorbate and aldarate metabolism || Glutathione metabolism	PF00023||PF00141||PF12796||PF13606||PF13637||PF13857	Ankyrin repeat||Peroxidase||Ankyrin repeats (3 copies)||Ankyrin repeat||Ankyrin repeats (many copies)||Ankyrin repeats (many copies)	KOG0504	POORLY CHARACTERIZED	General function prediction only	Ankyrin repeat	Ankyrin repeat (13174)		303.163	460.083	272.415	288.085	268.825	225.37	335.757	524.217	372.335	473.025	339.86	225.325	473.438	589.395	410.787	555.917	688.593	498.557	69.5736	47.6372	24.8548	55.2038	34.3017	91.4289	86.9692	50.5682	84.7609	213.978
Phatr3_J13175	300139	yellow		DaUP		0.978877	0.626905	0	other localisation	"oxidoreductase activity, acting on paired donors, with incorporation or reduction of molecular oxygen, reduced pteridine as one donor, and incorporation of one atom of oxygen||oxidation-reduction process"	hypothetical protein; K00500 phenylalanine-4-hydroxylase [EC:1.14.16.1]	phenylalanine-4-hydroxylase [EC:1.14.16.1]	"Phenylalanine metabolism || Phenylalanine, tyrosine and tryptophan biosynthesis"	PF00351	Biopterin-dependent aromatic amino acid hydroxylase	KOG3820	METABOLISM	Amino acid transport and metabolism	Aromatic amino acid hydroxylase	Aromatic amino acid hydroxylase (13175)		18.8733	18.7933	31.81	40.81	52.15	46.62	26.89	18.96	18.615	37.53	35.52	35.935	25.858	34.475	21.25	33.96	39.3033	33.1333	1.48652	11.2005	1.41421	19.7566	14.2694	13.138	20.5316	11.7523	3.09006	1.00409
Phatr3_Jdraft1317	310264	lightyellow		LiUP	HiFe-UP+LiUP	0.641256	1.76306	4	signal anchor	integral component of membrane	hypothetical protein			PF03798	TLC domain				hypothetical protein	hypothetical protein (1317_bd)		92.92	59.0733	57.725	57.055	42.39	48.16	96.15	83.4967	69.405	60.905	52.94	34.735	167.15	115.913	84.8067	59.0033	77.0567	63.9467	27.3905	5.77036	25.9862	24.374	5.07703	5.671	74.3851	24.716	6.93672	19.6222
Phatr3_J13192	302163	salmon				1.27212	1.07043	0	other localisation	chromatin binding	GK20537 gene product from transcript GK20537-RA; K12860 pre-mRNA-splicing factor CDC5/CEF1	pre-mRNA-splicing factor CDC5/CEF1	Spliceosome	PF00249||PF11831||PF13921	Myb-like DNA-binding domain||pre-mRNA splicing factor component||Myb-like DNA-binding domain	KOG0050	INFORMATION STORAGE AND PROCESSING	RNA processing and modification	mRNA splicing protein CDC5 (Myb superfamily)	mRNA splicing protein CDC5 (Myb superfamily) (13192)		26.9567	14.3133	15.665	13.21	18.965	14.29	22.33	12.3867	8.725	10.425	16.29	22.605	17.916	10.73	9.49333	9.81	15.0233	13.54	8.00201	0.818372	4.73054	6.49124	10.3025	0.155563	2.74534	3.59322	1.50614	3.01935
Phatr3_J13205	300116	NULL		LoFe-UP		1.77469	0.7917	0	other localisation	protein binding	hypothetical protein			PF00439	Bromodomain	KOG1474	INFORMATION STORAGE AND PROCESSING	Transcription	Transcription initiation factor TFIID, subunit BDF1 and related bromodomain proteins	Transcription initiation factor TFIID, subunit BDF1 and related bromodomain proteins (13205)		9.39	5.67	6.165	7.42	11.405	4.32	9.21333	3.24	4.07	4.57	8.385	10.63	3.194	2.77	4.49	4.67	5.25333	4.24667	2.36235	1.01868	5.50836	8.20244	3.31633	2.33345	3.81199	2.13979	3.53553	3.0547
Phatr3_J13208	306238	NULL		DaUP	DaUP	1.51692	0.43523	0	other localisation	"N-acetyltransferase activity||transferase activity, transferring acyl groups other than amino-acyl groups"	hypothetical protein			PF00583||PF08445||PF13302||PF13508||PF13523||PF13527||PF13673	Acetyltransferase (GNAT) family||FR47-like protein||Acetyltransferase (GNAT) domain||Acetyltransferase (GNAT) domain||Acetyltransferase (GNAT) domain||Acetyltransferase (GNAT) domain||Acetyltransferase (GNAT) domain	KOG3216	METABOLISM	Amino acid transport and metabolism	Diamine acetyltransferase	Diamine acetyltransferase (13208)		1.38667	3.23667	4.585	3.58	8.31	8.025	1.51667	3.2	2.505	3.96	5.32	6.195	0.374	1.985	3.33	3.00667	4.65333	4.36	1.02378	1.02866	0.558614	0.961665	2.50316	0.714178	1.49701	0.922388	0.572756	1.58392
Phatr3_J13221	300199	salmon				1.18156	0.90333	0	other localisation	damaged DNA binding||endonuclease activity||nucleus||DNA repair	hypothetical protein; K10849 DNA excision repair protein ERCC-1	DNA excision repair protein ERCC-1	Nucleotide excision repair || Fanconi anemia pathway	PF03834	Binding domain of DNA repair protein Ercc1 (rad10/Swi10)	KOG2841	INFORMATION STORAGE AND PROCESSING	Replication, recombination and repair	Structure-specific endonuclease ERCC1-XPF, ERCC1 component	Structure-specific endonuclease ERCC1-XPF, ERCC1 component (13221)	DNA repair protein rad10||_GAP_	41.94	28.43	20.465	25.075	39.33	23.62	30.7067	21.86	17.91	25.555	33.905	31.86	24.516	25.0625	16.65	19.2733	34.7167	25.25	10.2123	8.3119	2.43952	14.0926	7.41048	5.1336	15.2266	2.17835	10.6349	0.516188
Phatr3_J13230	304274	NULL		DaUP		1.29915	0.574971	0	other localisation		hypothetical protein			PF03457	Helicase associated domain				hypothetical protein	hypothetical protein (13230)		11.7867	10.0567	6.025	20.275	13.49	17.815	7.35333	8.97	5.615	15.335	9.505	12.06	5.122	7.3225	7.58333	13.3333	9.44	11.91	3.62853	5.99644	2.80721	15.9453	1.6122	12.9471	1.90358	7.97965	1.46371	7.92667
Phatr3_J13232	300201	red			HiFe-UP	0.614581	1.98596	0	other localisation	proline dehydrogenase activity||calcium ion binding||glutamate biosynthetic process||proline catabolic process||oxidation-reduction process	hypothetical protein			PF00036||PF01619	EF hand||Proline dehydrogenase	KOG0186	METABOLISM	Amino acid transport and metabolism	Proline oxidase	Proline oxidase (13232)		21.7033	9.44	13.06	5.495	9.89	35.285	92.1933	7.01	32.19	6.2	6.985	26.745	90.418	8.99	32.8467	13.7033	8.92	51.4367	5.31279	4.51472	9.30553	2.42538	2.63044	10.3591	134.396	5.35265	41.4647	6.2084
Phatr3_J13233	300163	grey				1.2312	0.768369	0	other localisation	protein binding	hypothetical protein			PF00515||PF01590||PF07719||PF13176||PF13181||PF13374||PF13414||PF13424||PF13428||PF13432	Tetratricopeptide repeat||GAF domain||Tetratricopeptide repeat||Tetratricopeptide repeat||Tetratricopeptide repeat||Tetratricopeptide repeat||TPR repeat||Tetratricopeptide repeat||Tetratricopeptide repeat||Tetratricopeptide repeat	KOG1840	CELLULAR PROCESSES AND SIGNALING	Cytoskeleton	Kinesin light chain	Kinesin light chain (13233)		30.3033	14.5967	15.575	11.96	33.12	30.42	27.8733	11.7733	13.175	11.245	25.24	38.85	20.904	11.0975	12.99	10.7133	27.46	23.6333	9.19993	1.59626	3.17491	4.31335	16.0655	1.58392	8.21562	2.84488	2.05768	2.35467
Phatr3_J13235	304260	turquoise			LiUP	0.985393	2.73294	0	other localisation	nucleic acid binding||helicase activity||ATP binding				PF00270||PF00271||PF13959	DEAD/DEAH box helicase||Helicase conserved C-terminal domain||Domain of unknown function (DUF4217)	KOG0343	INFORMATION STORAGE AND PROCESSING	RNA processing and modification	RNA Helicase	RNA Helicase (13235)		92.7867	14.4467	10.285	16.3	15.57	10.48	53.16	27.3867	7.255	15.675	10.4	10.815	61.832	32.13	3.28333	13.3867	18.4967	10.97	26.9759	5.13514	8.19537	8.82469	9.46109	0.480833	39.9729	18.1191	3.5426	2.1991
Phatr3_J13237	310401	magenta		DaUP	DaUP	1.07226	0.542879	0	other localisation	protein binding	hypothetical protein			PF01399	PCI domain	KOG2688	CELLULAR PROCESSES AND SIGNALING	Cell cycle control, cell division, chromosome partitioning	Transcription-associated recombination protein - Thp1p	Transcription-associated recombination protein - Thp1p (13237)		32.9333	64.77	63.435	86.09	83.165	91.545	40.5467	49.21	57.23	100.15	75.73	91.88	30.488	48.635	59.0667	89.83	76.2133	93.0867	16.0403	28.7629	2.21324	3.76181	9.27017	6.78115	16.4074	10.6162	4.27092	5.4023
Phatr3_J13240	304313	brown		LoFe-UP+DaUP		1.35273	0.688452	0	signal peptide	serine-type endopeptidase activity||protein binding||proteolysis				PF00089||PF13180||PF13365	Trypsin||PDZ domain||Trypsin-like peptidase domain	KOG1320	CELLULAR PROCESSES AND SIGNALING	Posttranslational modification, protein turnover, chaperones	Serine protease	Serine protease (13240)		20.61	19.47	16.98	27.915	25.49	32.65	21.51	15.5467	14.805	19.285	20.31	29.14	14.48	11.35	12.33	18.8533	15.2867	25.9933	10.0249	5.05309	2.67286	7.74282	2.16375	7.6509	9.2222	4.08286	2.5668	4.85782
Phatr3_J13243	300220	purple				1.12554	1.02824	0	other localisation	DNA binding||ATP binding||DNA replication||photosynthesis||chlorophyll biosynthetic process||magnesium chelatase activity||ATPase activity	MCM7; hypothetical protein; K02210 minichromosome maintenance protein 7 (cell division control protein 47)	DNA replication licensing factor MCM7 [EC:3.6.4.12]	DNA replication || Cell cycle || Cell cycle - yeast || Meiosis - yeast	PF00493||PF01078||PF07728||PF14551	MCM2/3/5 family||Magnesium chelatase, subunit ChlI||AAA domain (dynein-related subfamily)||MCM N-terminal domain	KOG0482	INFORMATION STORAGE AND PROCESSING	Replication, recombination and repair	DNA replication licensing factor, MCM7 component	DNA replication licensing factor, MCM7 component (13243)		12.4967	17.95	17.925	15.585	16.5	9.85	11.8367	16.2833	12.295	17.28	16.605	12.91	9.326	14.9175	18.6933	16.3867	13.45	7.90333	5.07794	4.59187	4.64569	5.64978	4.70933	2.05061	2.39304	2.42232	3.62746	13.1239
Phatr3_J13244	306357	brown		DaUP	DaUP	0.508101	0.126205	0	signal peptide	peroxidase activity||response to oxidative stress||heme binding||oxidation-reduction process	hypothetical protein; K00428 cytochrome c peroxidase [EC:1.11.1.5]	cytochrome c peroxidase [EC:1.11.1.5]		PF00141	Peroxidase				hypothetical protein	hypothetical protein (13244)		2.45	7.87333	23	59.775	58.185	84.265	2.91667	3.05333	26.145	66.125	60.31	96.71	1.926	9.6575	53.49	102.773	132.297	186.353	0.546717	5.96054	3.26683	38.8272	6.34275	32.9724	0.820508	2.42533	1.53442	15.9735
Phatr3_J13253	302233	lightcyan		DaUP	DaUP	1.28972	0.501652	1	chloroplast		hypothetical protein			PF08855	Domain of unknown function (DUF1825)				hypothetical protein	hypothetical protein (13253)		21.5167	149.97	215.745	286.285	107.46	121.2	32.22	85.4333	173.435	238.335	110.2	124.83	10.216	84.245	87.42	186.537	145.757	153.103	10.8371	60.5182	67.3943	86.8398	13.633	24.8336	26.0674	23.9257	93.0058	40.2132
Phatr3_J13254	306319	grey			LiUP	1.16482	1.30299	0	other localisation	thiol oxidase activity||oxidation-reduction process	hypothetical protein			PF04777	Erv1 / Alr family	KOG3355	CELLULAR PROCESSES AND SIGNALING	Posttranslational modification, protein turnover, chaperones	Mitochondrial sulfhydryl oxidase involved in the biogenesis of cytosolic Fe/S proteins	Mitochondrial sulfhydryl oxidase involved in the biogenesis of cytosolic Fe/S proteins (13254)		66.93	76.2333	132.775	114.495	58.34	60.115	98.26	49.93	88.395	89.1	43.45	59.99	102.04	55.425	71	56.98	46.84	46.3867	26.1746	5.8843	60.7617	69.7844	12.8411	4.13657	40.8995	8.78216	25.8306	37.7595
Phatr3_EG02359	304129	lightcyan				1.01212	0.468984	2	other localisation	ATP binding||alternative oxidase activity||oxidation-reduction process	MPDC; MPDC mevalonate diphosphate decarboxylase; K01597 diphosphomevalonate decarboxylase [EC:4.1.1.33]	diphosphomevalonate decarboxylase [EC:4.1.1.33]	Terpenoid backbone biosynthesis	PF00288||PF01786	GHMP kinases N terminal domain||Alternative oxidase	KOG2833	METABOLISM	Lipid transport and metabolism	Mevalonate pyrophosphate decarboxylase	Mevalonate pyrophosphate decarboxylase (1325_bd)	diphosphomevalonate decarboxylase||_GAP_	51.2967	45.7333	253.56	416.36	28.125	15.145	30.6933	42.2033	273.365	414.495	27.13	18.895	33.452	32.175	140.153	534.057	46.0267	21.9033	35.7987	17.0449	177.102	33.9694	10.9814	2.22739	17.0834	9.43744	2.25567	100.487
Phatr3_J13261	300206	grey			HiFe-UP+LiUP	0.832085	1.09224	1	signal peptide		hypothetical protein			PF00702||PF13242||PF13419	haloacid dehalogenase-like hydrolase||HAD-hyrolase-like||Haloacid dehalogenase-like hydrolase	KOG2914	POORLY CHARACTERIZED	General function prediction only	Predicted haloacid-halidohydrolase and related hydrolases	Predicted haloacid-halidohydrolase and related hydrolases (13261)	"HAD hydrolase, family IA, variant 3||_GAP_"	36.98	49.49	38.76	21.875	26.195	25.94	34.77	51.2433	31.07	35.305	29.34	40.24	31.204	55.425	36.4167	39.9033	47.1233	55.5767	16.8635	17.1216	0.410122	6.22961	5.67807	0.254558	15.4537	8.64862	14.9341	5.39522
Phatr3_J13265	300180	cyan		LiUP	LiUP	0.831039	6.43711	0	signal peptide	biosynthetic process||magnesium chelatase activity	"CHLH; protoporphyrin IX magnesium chelatase, subunit H; K03403 magnesium chelatase subunit H [EC:6.6.1.1]"	magnesium chelatase subunit H [EC:6.6.1.1]	Porphyrin and chlorophyll metabolism	PF02514||PF11965	CobN/Magnesium Chelatase||Domain of unknown function (DUF3479)				hypothetical protein	hypothetical protein (13265)	"magnesium chelatase, H subunit"	27.1	174.703	153.865	15.555	13.28	14.19	15.01	193.143	186.39	9.56	11.535	11.915	23.928	208.708	216.49	22.09	26.22	37.4867	6.23043	23.7177	17.0625	2.66579	12.0774	5.9397	4.53196	30.2041	33.7856	2.85671
Phatr3_J13281	304297	turquoise				1.08201	2.66807	0	other localisation		hypothetical protein; K07565 60S ribosome subunit biogenesis protein NIP7	60S ribosome subunit biogenesis protein NIP7		PF03657	Uncharacterised protein family (UPF0113)	KOG3492	INFORMATION STORAGE AND PROCESSING	Translation, ribosomal structure and biogenesis	Ribosome biogenesis protein NIP7	Ribosome biogenesis protein NIP7 (13281)		343.31	80.9267	51.8	57.71	45.375	46.06	192.63	145.407	35.025	51.17	48.05	43.585	247.664	70.16	14.71	51.2667	79.05	52.06	65.0026	29.0636	22.6416	15.1462	19.4242	7.84889	163.158	81.5826	33.2977	1.64049
Phatr3_J13294	310404	black				1.21057	1.01945	0	other localisation	pseudouridine synthesis||RNA binding||RNA modification||pseudouridine synthase activity	hypothetical protein			PF00849	RNA pseudouridylate synthase	KOG1919	INFORMATION STORAGE AND PROCESSING	RNA processing and modification	RNA pseudouridylate synthases	RNA pseudouridylate synthases (13294)		23.51	21.3033	17.255	19.115	22.73	21.85	23.56	19.64	18.1	21.705	17.82	19.83	16.822	18.4875	16.39	16.9667	17.7333	16.1767	2.82961	1.95541	0.643467	9.76514	7.99031	0.325269	13.1102	2.0092	7.46705	15.1392
Phatr3_Jdraft1329	306172	NULL		DaUP	DaUP	1.1921	0.400058	0	other localisation	protein binding	hypothetical protein			PF00168||PF07002	C2 domain||Copine	KOG1327	CELLULAR PROCESSES AND SIGNALING	Signal transduction mechanisms	Copine	Copine (1329_bd)		4.11333	6.33	5.97	10.02	22.415	9.62	5.25667	3.97667	5.945	10.18	14.93	16.345	2.228	4.72	9.57667	11.03	12.8867	8.90333	1.18509	2.80904	0.961665	6.43467	6.61145	1.6122	3.92661	0.356417	1.87383	4.59619
Phatr3_J13309	308388	turquoise			LiUP	0.959335	2.59783	0	other localisation		hypothetical protein			PF00929	Exonuclease	KOG2249	INFORMATION STORAGE AND PROCESSING	Replication, recombination and repair	3'-5' exonuclease	3'-5' exonuclease (13309)		172.703	29.6933	23.235	22.85	31.56	21.86	133.487	59.5667	25.1	32.235	24.825	26.39	129.236	56.9175	19.5767	32.77	43.32	30.6467	44.928	8.96634	8.37922	10.55	1.83848	2.87085	71.8901	27.4922	1.55563	5.5225
Phatr3_J13313	302257	lightyellow		LiUP	LiUP	1.00171	2.73446	0	chloroplast	metabolic process||methyltransferase activity	hypothetical protein			PF08241||PF13489	Methyltransferase domain||Methyltransferase domain	KOG1269	METABOLISM	Lipid transport and metabolism	SAM-dependent methyltransferases	SAM-dependent methyltransferases (13313)		103.84	97.33	49.87	14.885	31.82	52.885	128.497	77.5933	42.185	13.925	36.185	50.22	121.918	75.215	53.9	11.71	27.4933	54.0733	12.3237	41.4303	0.848528	11.745	1.31522	31.5157	42.1451	35.7237	15.1957	10.8399
Phatr3_Jdraft1331	306180	turquoise				0.942759	0.760669	0	other localisation	nucleotide binding||GTP binding||ferrous iron transmembrane transporter activity||ferrous iron transport||integral component of membrane	hypothetical protein			PF01018||PF01926||PF02421||PF09269	GTP1/OBG||50S ribosome-binding GTPase||Ferrous iron transport protein B||Domain of unknown function (DUF1967)	KOG1489	POORLY CHARACTERIZED	General function prediction only	Predicted GTP-binding protein (ODN superfamily)	Predicted GTP-binding protein (ODN superfamily) (1331_bd)	"Obg family GTPase CgtA||Obg family GTPase CgtA, C-terminal extension||_GAP_"	43.4267	13.93	6.3	29.135	25.81	23.385	27.15	22.4767	5.16	25.44	18.38	28.835	26.542	24.6775	2.87333	23.8867	30.9467	36.4167	11.0861	5.181	4.56791	19.4242	8.23072	2.42538	20.2503	9.03011	1.90919	1.64049
Phatr3_J13320	300212	midnightblue		DaUP		1.0899	0.560083	0	other localisation	hydrolase activity	hypothetical protein			PF01738	Dienelactone hydrolase family				hypothetical protein	hypothetical protein (13320)		30.3333	104.79	127.575	122.32	145.84	169.8	73.3167	66.6733	138.725	146.06	146.045	122.03	25.764	81.7425	132.077	200.607	117.407	100.367	23.0487	18.9815	50.0844	1.13137	27.7469	40.1354	95.2259	22.0401	55.6847	27.7327
Phatr3_J13322	302248	red		LiUP	HiFe-UP+LiUP	0.61127	4.60187	0	other localisation		hypothetical protein			PF00702||PF13242||PF13344||PF13419	haloacid dehalogenase-like hydrolase||HAD-hyrolase-like||Haloacid dehalogenase-like hydrolase||Haloacid dehalogenase-like hydrolase				hypothetical protein	hypothetical protein (13322)		149.903	106.483	141.555	42.65	39.85	58.565	196.54	115.947	152.295	37.1	36.67	42.45	397.982	184.167	119.257	37.9167	29.9933	52.7667	7.65232	44.6273	10.2318	26.9125	20.2657	39.9445	102.95	32.3968	27.8812	36.0342
Phatr3_J13326	308380	red		HiFe-UP	HiFe-UP	0.638173	1.1885	0	other localisation	"nucleic acid binding||transcription, DNA-templated||zinc ion binding"	RPC11; RNA polymerase C subunit 11 kDa; K03019 DNA-directed RNA polymerase III subunit RPC10	DNA-directed RNA polymerase III subunit RPC10	Purine metabolism || Pyrimidine metabolism || RNA polymerase || Cytosolic DNA-sensing pathway || Epstein-Barr virus infection	PF01096||PF12760	Transcription factor S-II (TFIIS)||Transposase zinc-ribbon domain	KOG2906	INFORMATION STORAGE AND PROCESSING	Transcription	RNA polymerase III subunit C11	RNA polymerase III subunit C11 (13326)		217.913	130.213	135.725	114.69	124.32	148.37	208.977	189.38	152.305	160.97	146.49	126.345	332.466	242.748	165.46	157.723	297.203	248.183	60.8123	9.63863	54.4684	54.9281	20.2091	90.9481	19.8369	98.8513	97.1777	48.2954
Phatr3_J13331	304298	darkred		DaUP	DaUP	1.13029	0.506067	0	chloroplast	protein binding||proteolysis||serine-type peptidase activity				PF03572||PF13180||PF14684	Peptidase family S41||PDZ domain||Tricorn protease C1 domain				hypothetical protein	hypothetical protein (13331)	C-terminal processing peptidase	13.71	20.4633	13.665	22.135	21.05	25.125	10.1667	15.9467	14.395	22.375	23.24	30.58	2.582	13.05	16.8167	22.3	22.6667	32.8533	7.19667	1.38684	4.08001	7.34684	0.523259	4.39113	1.86559	5.14626	5.63564	6.45588
Phatr3_J13333	306359	grey				1.27635	0.882599	0	other localisation	glutamine metabolic process||hydrolase activity	hypothetical protein; K01307 gamma-glutamyl hydrolase [EC:3.4.19.9]	gamma-glutamyl hydrolase [EC:3.4.19.9]	Folate biosynthesis	PF00117||PF07722	Glutamine amidotransferase class-I||Peptidase C26	KOG1559	METABOLISM	Coenzyme transport and metabolism	Gamma-glutamyl hydrolase	Gamma-glutamyl hydrolase (13333)		12.2267	12.1633	11.69	15.14	12.515	18.005	14.41	9.53	11.24	10.495	11.925	16.92	12.124	8.44	8.16	11.5167	7.64	11.9033	2.71061	4.31015	0.721249	1.95161	2.53851	8.63377	7.27406	0.866083	1.59806	6.10233
Phatr3_EG02298	300194	yellow		DaUP	DaUP	0.883011	0.42057	0	other localisation	glucose-6-phosphate dehydrogenase activity||phosphogluconate dehydrogenase (decarboxylating) activity||glucose metabolic process||pentose-phosphate shunt||NADP binding||oxidation-reduction process				PF00393||PF00479||PF02781||PF03446||PF09341	6-phosphogluconate dehydrogenase, C-terminal domain||Glucose-6-phosphate dehydrogenase, NAD binding domain||Glucose-6-phosphate dehydrogenase, C-terminal domain||NAD binding domain of 6-phosphogluconate dehydrogenase||Transcription factor Pcc1	KOG2653	METABOLISM	Carbohydrate transport and metabolism	6-phosphogluconate dehydrogenase	6-phosphogluconate dehydrogenase (13356)	"glucose-6-phosphate dehydrogenase||6-phosphogluconate dehydrogenase, decarboxylating"	39.2267	73.36	57.065	76.15	138.06	97.6	106.197	31.8267	38.085	97.905	173.81	159.785	49.206	52.35	72.0767	182.26	143.933	137.553	9.75071	73.3316	21.1496	12.8128	27.4216	15.2452	67.072	12.3022	11.4056	40.3404
Phatr3_J13358	302208	grey		HiFe-UP+LiUP	HiFe-UP+LiUP	0.453178	1.67157	2	chloroplast	"plastoquinol--plastocyanin reductase activity||oxidoreductase activity||thylakoid membrane||2 iron, 2 sulfur cluster binding||oxidation-reduction process"	hypothetical protein; K02636 cytochrome b6-f complex iron-sulfur subunit [EC:1.10.99.1]	cytochrome b6-f complex iron-sulfur subunit [EC:1.10.9.1]	Photosynthesis	PF00355||PF08802	Rieske [2Fe-2S] domain||Cytochrome B6-F complex Fe-S subunit	KOG1671	METABOLISM	Energy production and conversion	Ubiquinol cytochrome c reductase, subunit RIP1	Ubiquinol cytochrome c reductase, subunit RIP1 (13358)		631.287	784.64	660.095	463.65	482.775	599.985	711.457	1165.1	938.735	506.62	525.705	539.285	1502.65	2337.76	1817.32	751.937	1031.96	1430.54	302.161	300.001	32.5623	113.307	62.5295	163.377	237.34	130.234	63.0386	136.712
Phatr3_J13360	306317	grey				1.10365	0.993952	0	other localisation	nucleic acid binding	hypothetical protein; K11094 U2 small nuclear ribonucleoprotein B''	U2 small nuclear ribonucleoprotein B''	Spliceosome	PF00076||PF13893||PF14259	RNA recognition motif. (a.k.a. RRM, RBD, or RNP domain)||RNA recognition motif. (a.k.a. RRM, RBD, or RNP domain)||RNA recognition motif (a.k.a. RRM, RBD, or RNP domain)	KOG4206	INFORMATION STORAGE AND PROCESSING	RNA processing and modification	Spliceosomal protein snRNP-U1A/U2B	Spliceosomal protein snRNP-U1A/U2B (13360)		81.4733	82.76	72.89	73.125	68.705	69.37	82.9533	81.73	64.395	89.475	60.01	76.5	63.746	70.175	61.2167	76.8967	78.8133	67.0433	8.54145	19.013	1.59806	3.65574	18.8868	13.8734	15.0613	16.0404	21.4324	0.346482
Phatr3_J13361	302273	darkgrey		LiUP		0.878225	1.39663	1	other localisation	structural constituent of ribosome||intracellular||ribosome||translation	hypothetical protein; K02925 large subunit ribosomal protein L3e	large subunit ribosomal protein L3e	Ribosome	PF00297	Ribosomal protein L3	KOG0746	INFORMATION STORAGE AND PROCESSING	Translation, ribosomal structure and biogenesis	60S ribosomal protein L3 and related proteins	60S ribosomal protein L3 and related proteins (13361)		955.22	747.837	364.965	437.94	359.54	317.56	741.403	1258.97	533.45	459.235	395.845	415.115	715.556	785.355	565.683	532.287	677.863	1016.63	208.112	337.4	128.941	90.8774	167.528	1.86676	637.575	394.719	506.911	166.743
Phatr3_J13365	310426	grey		LoFe-UP+LiUP	LiUP	1.35823	1.43808	0	other localisation	catalytic activity	hypothetical protein			PF00481	Protein phosphatase 2C	KOG0698	CELLULAR PROCESSES AND SIGNALING	Signal transduction mechanisms	Serine/threonine protein phosphatase	Serine/threonine protein phosphatase (13365)		17.2067	23.1067	19.715	14.975	12.77	12.8	18.18	21.33	16.85	11.205	12.55	15.605	12.81	13.735	16.78	9.77333	10.31	10.4267	4.32298	2.8988	0.53033	12.0703	4.25678	1.72534	6.27261	5.17501	7.89131	9.07218
Phatr3_J13382	304278	turquoise		HiFe-UP	HiFe-UP	0.725899	1.16273	0	chloroplast	"ribose-5-phosphate isomerase activity||pentose-phosphate shunt, non-oxidative branch"				PF06026	Ribose 5-phosphate isomerase A (phosphoriboisomerase A)	KOG3075	METABOLISM	Carbohydrate transport and metabolism	Ribose 5-phosphate isomerase	Ribose 5-phosphate isomerase (13382)	ribose 5-phosphate isomerase A	656.553	637.673	436.85	452.655	502.42	392.585	797.007	819.927	456.415	601.785	548.275	554.705	977.516	844.012	588.04	680.777	955.327	746.927	93.9009	90.385	69.0702	49.8015	156.751	46.8317	314.761	185.653	145.388	6.49831
Phatr3_J13383	308371	NULL		DaUP		1.28319	0.584371	0	signal peptide	ATP binding				PF00004	ATPase family associated with various cellular activities (AAA)	KOG0741	CELLULAR PROCESSES AND SIGNALING	Posttranslational modification, protein turnover, chaperones	AAA+-type ATPase	AAA+-type ATPase (13383)		6.34667	11.3067	10.64	14.455	18.245	18.725	9.24667	7.78333	9.2	12.03	18.77	13.7	4.554	7.5675	12.03	13.7	11.57	10.4	3.28887	2.99617	1.9799	0.459619	5.04167	5.45179	9.78317	1.12055	0.410122	0.311127
Phatr3_EG02296	300226	black		LoFe-UP		1.33162	0.850314	0	other localisation	DNA binding||DNA topoisomerase type I activity||DNA topoisomerase type II (ATP-hydrolyzing) activity||chromosome||DNA topological change	hypothetical protein; K03163 DNA topoisomerase I [EC:5.99.1.2]	DNA topoisomerase I [EC:5.99.1.2]		PF01028||PF02919||PF14370	Eukaryotic DNA topoisomerase I, catalytic core||Eukaryotic DNA topoisomerase I, DNA binding fragment||C-terminal topoisomerase domain	KOG0981	INFORMATION STORAGE AND PROCESSING	Replication, recombination and repair	DNA topoisomerase I	DNA topoisomerase I (13384)		25.4667	21.77	25.01	29.435	31.675	17.305	23.3067	19.7933	16.12	25.05	24.88	28.68	15.284	15.8975	20.3333	24.9433	19.4067	13.93	1.72917	3.79728	7.04278	17.8262	6.76701	0.898026	5.81451	2.65197	4.4972	15.1321
Phatr3_J13386	308399	grey				1.16002	0.844262	0	other localisation	catalytic activity	spermine/spermidine synthase			PF01564||PF12847||PF13659||PF13847	Spermine/spermidine synthase||Methyltransferase domain||Methyltransferase domain||Methyltransferase domain	KOG1562	METABOLISM	Amino acid transport and metabolism	Spermidine synthase	Spermidine synthase (13386)	spermidine synthase||_GAP_	37.3	36.19	34.335	31.17	38.865	38.235	44.4433	30.7233	27.235	38.7	39.675	43.425	29.89	23.425	28.3967	38.0167	40.03	34.3233	6.17493	5.82387	1.06773	1.59806	2.70822	3.68403	6.27272	7.70507	3.58503	4.28507
Phatr3_J13395	302215	blue		LoFe-UP+DaUP	DaUP	1.29788	0.569023	0	other localisation	Mo-molybdopterin cofactor biosynthetic process	hypothetical protein			PF00994||PF06844	Probable molybdopterin binding domain||Protein of unknown function (DUF1244)	KOG2371	METABOLISM	Coenzyme transport and metabolism	Molybdopterin biosynthesis protein	Molybdopterin biosynthesis protein (13395)	molybdenum cofactor synthesis domain	17.4967	20.6133	19.49	30.51	32.525	37.04	24.13	17.44	15.37	29.18	23.74	34.97	10.482	12.445	18.37	28.33	24.03	27.0933	7.59529	3.42512	5.02046	17.3948	4.67398	15.0331	13.9024	7.37913	4.31335	9.65908
Phatr3_J13396	300231	grey				1.10513	0.825382	0	other localisation	intracellular protein transport||ER to Golgi vesicle-mediated transport||zinc ion binding||COPII vesicle coat	hypothetical protein; K14007 protein transport protein SEC24	protein transport protein SEC24	Protein processing in endoplasmic reticulum	PF00626||PF04810||PF04811||PF04815||PF08033	Gelsolin repeat||Sec23/Sec24 zinc finger||Sec23/Sec24 trunk domain||Sec23/Sec24 helical domain||Sec23/Sec24 beta-sandwich domain	KOG1985	CELLULAR PROCESSES AND SIGNALING	Intracellular trafficking, secretion, and vesicular transport	Vesicle coat complex COPII, subunit SEC24/subunit SFB2	Vesicle coat complex COPII, subunit SEC24/subunit SFB2 (13396)		20.5467	24.4633	25.11	25.75	32.81	37.53	17.1333	29.7833	28.68	21.73	36.235	33.355	21.15	26.5225	23.87	26.2367	28.9333	21.86	2.99081	8.55384	4.62448	7.90545	5.48715	12.4451	2.01222	10.0377	6.27911	1.49907
Phatr3_EG02294	310395	NULL		LoFe-UP+DaUP	LoFe-UP+DaUP	1.87213	0.59199	0	other localisation	protein kinase activity||calcium ion binding||ATP binding||protein phosphorylation	hypothetical protein			PF00036||PF00069||PF07714||PF13202||PF13405||PF13499||PF13833	EF hand||Protein kinase domain||Protein tyrosine kinase||EF hand||EF-hand domain||EF-hand domain pair||EF-hand domain pair	KOG0032	CELLULAR PROCESSES AND SIGNALING	Signal transduction mechanisms	Ca2+/calmodulin-dependent protein kinase, EF-Hand protein superfamily	Ca2+/calmodulin-dependent protein kinase, EF-Hand protein superfamily (13400)		10.4433	10.9	9.04	13.235	18.77	13.015	10.6133	7.33	5.13	10.425	11.585	14.77	2.144	3.32	7.07	10.0767	7.97	8.25333	4.13819	1.68199	5.52958	12.9613	5.54372	9.90657	8.15826	3.21305	4.03051	7.17713
Phatr3_J13402	302240	grey				0.907876	1.19963	0	other localisation	nucleic acid binding	hypothetical protein			PF00076||PF14259	RNA recognition motif. (a.k.a. RRM, RBD, or RNP domain)||RNA recognition motif (a.k.a. RRM, RBD, or RNP domain)	KOG0226	POORLY CHARACTERIZED	General function prediction only	RNA-binding proteins	RNA-binding proteins (13402)		51.8267	50.4133	46.77	41.09	35.75	29.495	40.8333	52.68	43.405	37.395	36.695	33.685	42.552	51.9625	51.8133	55.0833	47.3167	34.8767	17.1662	7.10085	10.0975	1.40007	0.834386	13.032	13.4722	13.4652	13.7391	7.48826
Phatr3_J1341	309504	blue				0.901048	0.600577	0	other localisation	"oxidoreductase activity||oxidoreductase activity, acting on CH-OH group of donors||flavin adenine dinucleotide binding||oxidation-reduction process"	hypothetical protein			PF00732||PF01266||PF05199	GMC oxidoreductase||FAD dependent oxidoreductase||GMC oxidoreductase	KOG1238	POORLY CHARACTERIZED	General function prediction only	Glucose dehydrogenase/choline dehydrogenase/mandelonitrile lyase (GMC oxidoreductase family)	Glucose dehydrogenase/choline dehydrogenase/mandelonitrile lyase (GMC oxidoreductase family) (1341)		6.56667	105.27	61.515	70.975	71.405	83.225	3.94667	86.68	62.03	58.98	66.88	94.765	3.632	89.84	63.8133	59.63	88.56	146.853	1.80594	33.6556	26.5236	58.8525	26.0145	31.2895	1.19022	46.6551	64.5164	32.9512
Phatr3_J13417	308353	blue				1.00244	0.802533	0	other localisation	GTP binding||SRP-dependent cotranslational protein targeting to membrane||7S RNA binding||signal recognition particle	hypothetical protein; K03106 signal recognition particle subunit SRP54	signal recognition particle subunit SRP54	Protein export || Bacterial secretion system	PF00448||PF02492||PF02881||PF02978||PF13671	SRP54-type protein, GTPase domain||CobW/HypB/UreG, nucleotide-binding domain||SRP54-type protein, helical bundle domain||Signal peptide binding domain||AAA domain	KOG0780	CELLULAR PROCESSES AND SIGNALING	Intracellular trafficking, secretion, and vesicular transport	Signal recognition particle, subunit Srp54	Signal recognition particle, subunit Srp54 (13417)		44.2	60.2733	44.28	51.93	77.61	59.625	46.8733	58.67	45.135	53.405	81.1	52.33	49.052	53.8275	47.02	57.7633	61.82	69.1433	14.0775	4.83181	3.28098	2.99813	9.47523	18.8868	11.6952	12.8658	15.8463	12.6784
Phatr3_J13418	308405	magenta		DaUP	DaUP	0.96332	0.428054	11	other localisation	ammonium transmembrane transporter activity||ammonium transport||membrane	hypothetical protein			PF00909	Ammonium Transporter Family	KOG0682	METABOLISM	Inorganic ion transport and metabolism	Ammonia permease	Ammonia permease (13418)	ammonium transporter||_GAP_	23.34	25.8633	55.45	68.76	89.375	79.075	41.5667	25.93	66.815	77.405	103.73	64.88	16.846	23.41	78.7833	96.12	98.11	72.8267	2.01075	2.25019	27.0398	2.19203	7.57311	17.2322	37.3123	6.89113	34.9806	22.5921
Phatr3_J13424	300211	red		LiUP	LiUP	1.02482	2.4927	0	chloroplast	heat shock protein binding||unfolded protein binding				PF00226||PF00684||PF01556	DnaJ domain||DnaJ central domain||DnaJ C terminal domain	KOG0715	CELLULAR PROCESSES AND SIGNALING	Posttranslational modification, protein turnover, chaperones	Molecular chaperone (DnaJ superfamily)	Molecular chaperone (DnaJ superfamily) (13424)	chaperone protein DnaJ	280.98	128.327	86.49	87.065	56.015	68.98	232.667	167.27	110.34	56.205	54.025	61.355	261.084	124.602	50.7767	62.1867	77.0167	84.1867	30.4932	47.2387	24.876	15.125	3.34462	20.0818	20.5274	56.8087	38.4383	19.5515
Phatr3_J13428	302213	turquoise				1.01543	1.15269	0	other localisation	protein binding				PF00400	WD domain, G-beta repeat	KOG2055	POORLY CHARACTERIZED	General function prediction only	WD40 repeat protein	WD40 repeat protein (13428)		59.04	17.2033	17.975	27.125	22.835	21.85	43.4667	26.91	15.815	25.085	19.81	26.345	37.978	24.5225	13.4667	22.3433	35.06	28.5067	19.2223	2.55919	4.43356	9.02975	2.93449	0.735391	26.4135	8.76786	5.19723	0.176777
Phatr3_J13445	304265	tan				0.942645	1.07169	0	other localisation	tRNA binding	hypothetical protein			PF01588	Putative tRNA binding domain	KOG2241	INFORMATION STORAGE AND PROCESSING	Translation, ribosomal structure and biogenesis	tRNA-binding protein	tRNA-binding protein (13445)		68.5	98.7567	102.405	77.675	68.55	60.37	81.2433	93.91	88.085	99.34	75.915	83.585	77.842	95.93	96.59	104.593	84.4967	77.0267	19.0704	17.6961	13.6684	0.813173	3.66281	2.65872	6.28853	10.9885	7.38927	11.3279
Phatr3_EG02297	308391	salmon				1.05976	0.987484	0	signal peptide	metabolic process||methyltransferase activity	hypothetical protein			PF01351||PF08241	Ribonuclease HII||Methyltransferase domain	KOG1269	METABOLISM	Lipid transport and metabolism	SAM-dependent methyltransferases	SAM-dependent methyltransferases (13458)		19.17	14.9133	14.85	15.28	13.925	9.1	14.8767	12.5967	11.965	15.615	13.385	13.79	12.626	14.06	10.3433	14.2333	15.29	14.82	0.892132	5.1664	5.52958	7.38219	2.96278	0.183848	7.78306	1.12926	7.55897	1.63342
Phatr3_J13459	300177	midnightblue			HiFe-UP	0.948281	0.871976	1	other localisation	protein binding	SytB; hypothetical protein; K08489 syntaxin 16	syntaxin 16	SNARE interactions in vesicular transport	PF05739	SNARE domain	KOG0809	CELLULAR PROCESSES AND SIGNALING	Intracellular trafficking, secretion, and vesicular transport	SNARE protein TLG2/Syntaxin 16	SNARE protein TLG2/Syntaxin 16 (13459)		76.0733	106.24	113.855	113.605	114.85	119.14	100.723	103.41	106.695	134.7	104.925	101.76	81.896	118.463	127.937	142.107	111.42	109.303	27.6447	13.5823	9.73686	15.6907	8.92369	13.9017	41.606	20.6446	6.17304	27.8317
Phatr3_J13476	306306	magenta		DaUP	DaUP	0.985647	0.26487	0	signal peptide	cytoplasm||cysteine biosynthetic process from serine||serine O-acetyltransferase activity				PF00132||PF06426	Bacterial transferase hexapeptide (six repeats)||Serine acetyltransferase, N-terminal	KOG4750	METABOLISM	Amino acid transport and metabolism	Serine O-acetyltransferase	Serine O-acetyltransferase (13476)		21.13	36.9667	33.45	107.77	108.755	72.61	29.7633	33.5033	35.34	150.545	114.79	104.25	14.25	43.295	29.9767	146.187	124.837	78.9233	7.79002	16.3226	0.367696	22.0617	35.4473	41.4789	5.09825	11.9554	11.4976	54.1007
Phatr3_J13505	308379	green				1.15597	0.810888	0	other localisation	cell redox homeostasis	hypothetical protein			PF00085||PF09409	Thioredoxin||PUB domain	KOG2689	CELLULAR PROCESSES AND SIGNALING	Posttranslational modification, protein turnover, chaperones	Predicted ubiquitin regulatory protein	Predicted ubiquitin regulatory protein (13505)		22.98	29.6433	33.45	34.885	28.535	23.46	27.9367	27.2733	27.38	34.95	28.19	29.7	14.522	25.6125	22.99	37.2567	31.2333	24.1767	2.31145	3.19275	5.4023	2.24153	8.64792	10.748	9.71507	5.89531	2.1496	5.35987
Phatr3_Jdraft1350	306176	NULL		LoFe-UP		2.06554	0.771088	2	other localisation		hypothetical protein								hypothetical protein	hypothetical protein (1350_bd)		6.73	5.65333	4.645	6.175	8.095	8.795	6.17333	3.93667	2.22	3.475	4.4	7.565	1.678	2.41	3.36333	3.18333	1.93667	4.65667	2.85328	1.38482	3.09006	7.26199	1.46371	9.15703	4.22261	2.54504	2.39002	3.47189
Phatr3_J13511	302235	yellow		LoFe-UP		1.43451	0.912164	0	other localisation	intracellular protein transport||vesicle-mediated transport||membrane coat||clathrin adaptor complex	hypothetical protein; K12391 AP-1 complex subunit gamma-1	AP-1 complex subunit gamma-1	Lysosome	PF01602||PF02883||PF13646	Adaptin N terminal region||Adaptin C-terminal domain||HEAT repeats	KOG1062	CELLULAR PROCESSES AND SIGNALING	Intracellular trafficking, secretion, and vesicular transport	Vesicle coat complex AP-1, gamma subunit	Vesicle coat complex AP-1, gamma subunit (13511)		64.24	80.4733	64.21	56.725	80.005	58.235	59.41	50.5267	51.885	55.89	64.755	71.155	34.984	39.435	50.0367	53.0667	50.2633	44.1567	9.86084	28.8626	2.36174	15.1816	6.17304	24.5295	6.17541	15.0089	13.1734	15.5705
Phatr3_J13520	300176	grey			LiUP	1.25849	1.17022	0	other localisation	nucleic acid binding	hypothetical protein; K12883 nuclear cap-binding protein subunit 2	nuclear cap-binding protein subunit 2	RNA transport || mRNA surveillance pathway || Spliceosome	PF00076||PF13893||PF14259	RNA recognition motif. (a.k.a. RRM, RBD, or RNP domain)||RNA recognition motif. (a.k.a. RRM, RBD, or RNP domain)||RNA recognition motif (a.k.a. RRM, RBD, or RNP domain)	KOG0121	INFORMATION STORAGE AND PROCESSING	RNA processing and modification	Nuclear cap-binding protein complex, subunit CBP20 (RRM superfamily)	Nuclear cap-binding protein complex, subunit CBP20 (RRM superfamily) (13520)		82.1733	82.3433	80.18	64.045	58.76	64.005	64.4233	64.6133	56.885	68.37	63.87	53.58	58.118	57.8925	57.0167	57.0233	44.1333	45.22	15.4702	24.9579	24.6922	22.7901	17.8049	5.43765	13.4682	31.6917	40.2414	29.5146
Phatr3_J13526	310394	grey			HiFe-UP+LiUP	0.869609	1.00801	0	other localisation	protein binding	hypothetical protein; K12857 Prp8 binding protein	Prp8 binding protein	Spliceosome	PF00400	WD domain, G-beta repeat	KOG0265	INFORMATION STORAGE AND PROCESSING	RNA processing and modification	U5 snRNP-specific protein-like factor and related proteins	U5 snRNP-specific protein-like factor and related proteins (13526)		30.7733	30.3933	24.435	23.82	27.025	29.255	30.93	33.2667	25.805	35.66	36.17	29.325	40.408	33.975	27.18	35.3267	36.1167	29.9533	3.45028	6.55973	1.67584	6.19426	3.69817	8.15294	3.66061	7.96895	1.37886	5.74171
Phatr3_J13534	300187	turquoise			LiUP	1.17876	1.99803	0	other localisation		hypothetical protein			PF08698	Fcf2 pre-rRNA processing	KOG3100	POORLY CHARACTERIZED	Function unknown	Uncharacterized conserved protein	Uncharacterized conserved protein (13534)		100.07	27.8567	25.11	24.83	14.215	13.235	55.1	41.7667	21.555	20.7	8.5	16.77	50.986	23.6875	9.90667	23.7833	24.5667	29.68	8.6539	18.3518	24.2679	18.6252	2.21324	4.7164	44.8702	26.2258	15.5351	11.2713
Phatr3_J13537	304279	brown		DaUP		0.894665	0.523391	0	chloroplast		hypothetical protein; K06941 ribosomal RNA large subunit methyltransferase N [EC:2.1.1.-]	23S rRNA (adenine2503-C2)-methyltransferase [EC:2.1.1.192]							hypothetical protein	hypothetical protein (13537)		26.13	18.8267	4.955	38.21	33.185	26.18	23.48	18.5033	4.535	29.7	27.47	32.54	23	22.1575	3.66667	32.34	38.1	40.87	6.49651	10.1399	1.68999	24.5649	7.85596	0.452548	16.539	1.44424	0.374767	9.72979
Phatr3_J13538	306322	turquoise				0.723624	0.66176	0	signal peptide		hypothetical protein	"solute carrier family 25, member 33/36"		PF00153	Mitochondrial carrier protein	KOG0757	METABOLISM	Energy production and conversion	Mitochondrial carrier protein - Rim2p/Mrs12p	Mitochondrial carrier protein - Rim2p/Mrs12p (13538)		134.307	43.1033	26.34	120.185	99.885	90.14	103.733	93.32	31.035	156.72	90.76	86.075	125.414	122.825	18.15	149.37	185.463	146.803	11.9107	14.675	16.5887	28.0651	0.0777817	36.02	81.0196	42.9968	18.8161	71.8986
Phatr3_J13549	304377	brown		DaUP		1.03921	0.607112	5	signal peptide		hypothetical protein; K09660 mannose-P-dolichol utilization defect 1	mannose-P-dolichol utilization defect 1		PF04193	PQ loop repeat	KOG3211	POORLY CHARACTERIZED	General function prediction only	Predicted endoplasmic reticulum membrane protein Lec35/MPDU1 involved in monosaccharide-P-dolichol utilization	Predicted endoplasmic reticulum membrane protein Lec35/MPDU1 involved in monosaccharide-P-dolichol utilization (13549)		38.39	97.65	86.875	114.46	113.195	124.905	51.6833	78.83	74.165	130.75	122.795	106.475	36.446	98.9425	87.3067	111.29	108.17	113.27	25.8705	21.3488	19.4525	0.19799	0.601041	13.3007	34.5684	15.3786	0.784889	24.0982
Phatr3_J13553	308484	yellow		LoFe-UP+DaUP	LoFe-UP+DaUP	1.58883	0.608844	10	other localisation		hypothetical protein			PF04515	Plasma-membrane choline transporter	KOG1362	METABOLISM	Lipid transport and metabolism	Choline transporter-like protein	Choline transporter-like protein (13553)		78.6567	80.7633	92.27	105.03	182.81	203.53	82.6533	47.7267	70.05	103.565	118.59	114.455	54.632	60.2725	57.1567	71.9967	73.0367	74.8367	24.8277	22.7871	22.4011	40.5738	7.93374	6.61852	42.8005	8.97097	4.04465	14.5169
Phatr3_J13557	306409	grey			LiUP	1.13536	1.1266	0	other localisation	"oxidoreductase activity||oxidoreductase activity, acting on paired donors, with incorporation or reduction of molecular oxygen, 2-oxoglutarate as one donor, and incorporation of one atom each of oxygen into both donors||oxidation-reduction process"	proly 4-hydroxylase; K00472 prolyl 4-hydroxylase [EC:1.14.11.2]	prolyl 4-hydroxylase [EC:1.14.11.2]	Arginine and proline metabolism	PF03171||PF13640	2OG-Fe(II) oxygenase superfamily||2OG-Fe(II) oxygenase superfamily	KOG1591	METABOLISM	Amino acid transport and metabolism	Prolyl 4-hydroxylase alpha subunit	Prolyl 4-hydroxylase alpha subunit (13557)		36.82	33.0767	34.72	30.34	37.92	36.825	45.72	31.8033	36.13	32.4	30.81	32.88	40.836	24.3625	32.56	32.16	26.5733	25.3433	9.9164	5.31575	0.876812	2.65872	2.80014	4.87197	17.0767	4.76358	7.70746	4.07294
Phatr3_J13566	308478	grey				0.977475	0.929431	0	other localisation	"DNA-directed RNA polymerase activity||transcription, DNA-templated||protein dimerization activity"	hypothetical protein; K03011 DNA-directed RNA polymerase II subunit RPB3	DNA-directed RNA polymerase II subunit RPB3	Purine metabolism || Pyrimidine metabolism || RNA polymerase || Huntington's disease || Epstein-Barr virus infection	PF01000||PF01193	RNA polymerase Rpb3/RpoA insert domain||RNA polymerase Rpb3/Rpb11 dimerisation domain	KOG1522	INFORMATION STORAGE AND PROCESSING	Transcription	RNA polymerase II, subunit POLR2C/RPB3	RNA polymerase II, subunit POLR2C/RPB3 (13566)		81.17	64.4333	77.63	78.645	72.79	73.54	86.53	79.71	83.5	109.36	62.825	83.51	82.154	68.7425	75.63	99.8067	95.7167	67.8333	6.93907	14.2068	2.63044	9.77929	11.342	11.7238	8.41549	7.7547	17.3665	24.9326
Phatr3_J13578	308423	grey				1.15528	1.09056	3	other localisation		hypothetical protein			PF05602	Cleft lip and palate transmembrane protein 1 (CLPTM1)	KOG2489	POORLY CHARACTERIZED	General function prediction only	Transmembrane protein	Transmembrane protein (13578)		14.51	19.5533	20.415	30.91	14.48	10.71	11.4	24.49	21.045	14.87	14.39	10.72	11.262	22.155	12.0533	15.8633	13.81	14.9033	1.46666	8.32063	6.80944	15.6695	7.04278	1.78191	3.41135	6.84347	15.5493	0.66468
Phatr3_J1358	304984	blue		DaUP		1.17732	0.693324	0	other localisation		hypothetical protein			PF05761	5' nucleotidase family	KOG2470	METABOLISM	Nucleotide transport and metabolism	Similar to IMP-GMP specific 5'-nucleotidase	Similar to IMP-GMP specific 5'-nucleotidase (1358)	"HAD superfamily (subfamily IG) hydrolase, 5'-nucleotidase||_GAP_"	34.9033	46.21	50.725	44.32	62.16	67.255	49.94	40.86	39.87	49.04	53.72	78.81	29.032	35.9275	40.3533	49.2633	52.9367	60.0433	11.2717	6.7626	5.04167	5.671	10.9319	15.7048	18.6321	2.75647	10.3238	0.947523
Phatr3_J13581	300251	black				0.942114	0.910531	0	other localisation	DNA binding||DNA topoisomerase type II (ATP-hydrolyzing) activity||ATP binding||DNA topological change	hypothetical protein; K03164 DNA topoisomerase II [EC:5.99.1.3]	DNA topoisomerase II [EC:5.99.1.3]		PF00204||PF00521||PF02518	DNA gyrase B||DNA gyrase/topoisomerase IV, subunit A||Histidine kinase-, DNA gyrase B-, and HSP90-like ATPase	KOG0355	INFORMATION STORAGE AND PROCESSING	Chromatin structure and dynamics	DNA topoisomerase type II	DNA topoisomerase type II (13581)		27.6567	22.2933	25.285	23.41	27.37	14.11	21.31	24.5767	16.63	31.835	23.545	24.61	26.676	24.8525	15.6533	29.2033	33.4667	19.51	1.20001	7.33096	7.96909	12.9683	7.19835	7.39634	14.7823	6.60006	3.94566	7.38927
Phatr3_J13582	308467	grey			LiUP	1.21216	1.57978	0	chloroplast	ATP binding	hypothetical protein			PF01443||PF13086||PF13087||PF13245||PF13604	Viral (Superfamily 1) RNA helicase||AAA domain||AAA domain||Part of AAA domain||AAA domain	KOG1802	INFORMATION STORAGE AND PROCESSING	RNA processing and modification	RNA helicase nonsense mRNA reducing factor (pNORF1)	RNA helicase nonsense mRNA reducing factor (pNORF1) (13582)		13.5633	17.18	17.27	7.29	19.895	13.45	38.0167	11.34	15.375	7.555	18.12	13.355	20.286	11.1775	19.5267	8.57667	9.95667	9.11333	4.14978	3.6795	2.6163	4.4972	1.25158	2.40416	50.5703	5.14324	8.35093	7.02157
Phatr3_J13587	302280	royalblue				1.16152	0.748996	0	other localisation	protein binding	hypothetical protein			PF00168||PF07002||PF10138	C2 domain||Copine||vWA found in TerF C terminus	KOG1327	CELLULAR PROCESSES AND SIGNALING	Signal transduction mechanisms	Copine	Copine (13587)		59.0167	61.6533	82.84	124.535	95	101.02	53.8733	60.38	73.915	73.86	66.905	68.04	42.91	62.52	75.0033	100.757	59.4533	56.9533	6.68591	12.1517	12.4309	43.3244	2.47487	22.2314	21.1223	3.11646	18.4201	41.9456
Phatr3_J13590	304379	greenyellow		LoFe-UP		1.49247	1.16873	1	signal anchor		hypothetical protein			PF11397	Glycosyltransferase (GlcNAc)				hypothetical protein	hypothetical protein (13590)		22.0967	33.1033	25.99	24.135	18.63	23.965	16.07	23.87	23.415	17.71	18.14	17.49	11.224	16.25	22.0267	16.2133	9.44667	16.5267	9.03239	2.65575	1.66877	12.141	0.282843	8.4075	4.6343	8.77151	15.3371	15.4149
Phatr3_J13602	308477	NULL		LoFe-UP		1.66394	1.1485	1	other localisation	metallopeptidase activity||zinc ion binding||leukotriene biosynthetic process	hypothetical protein; K01254 leukotriene-A4 hydrolase [EC:3.3.2.6]	leukotriene-A4 hydrolase [EC:3.3.2.6]	Arachidonic acid metabolism	PF01433||PF09127||PF13485	Peptidase family M1||Leukotriene A4 hydrolase, C-terminal||Peptidase MA superfamily	KOG1047	METABOLISM	Lipid transport and metabolism	Bifunctional leukotriene A4 hydrolase/aminopeptidase LTA4H	Bifunctional leukotriene A4 hydrolase/aminopeptidase LTA4H (13602)		15.3967	11.2167	8.46	8.985	10.68	10.635	13.4667	9.05	6.565	6.895	8.45	11.54	5.614	6.16	8.65	5.53333	4.96333	7.12667	2.2354	1.12349	0.0989949	7.38927	3.25269	4.16486	6.88	3.23687	5.39522	6.55488
Phatr3_J13606	308476	magenta		DaUP	DaUP	1.20567	0.492046	0	other localisation	magnesium ion binding||nucleotide metabolic process||phosphatase activity	hypothetical protein			PF06437	IMP-specific 5'-nucleotidase				hypothetical protein	hypothetical protein (13606)		14.7067	26.45	22.875	38.245	42.15	37.145	21.0633	18.8667	26.785	41.605	36.28	46.3	9.768	16.2225	24.83	44.8333	34.2067	29.5	4.81192	10.0598	3.40118	4.9851	10.1258	4.60327	10.1512	4.92809	6.54074	5.83363
Phatr3_J13622	308473	lightcyan				1.18521	0.881074	0	other localisation		RPN1; regulatory proteasome non-atpase subunit 1; K03028 26S proteasome regulatory subunit N1	26S proteasome regulatory subunit N1	Proteasome || Epstein-Barr virus infection	PF01851	Proteasome/cyclosome repeat	KOG2005	CELLULAR PROCESSES AND SIGNALING	Posttranslational modification, protein turnover, chaperones	26S proteasome regulatory complex, subunit RPN1/PSMD2	26S proteasome regulatory complex, subunit RPN1/PSMD2 (13622)		55.6733	76.5433	93.915	98.855	70.07	57.24	60.8533	57.1867	77.43	93.41	59.27	60.27	40.222	59.0025	69.4867	108.187	47.5967	44.9167	20.9864	28.0821	11.9147	20.0889	5.61443	23.6598	15.7091	31.2372	0.579828	4.89318
Phatr3_J13643	308428	brown				1.10265	0.798948	0	other localisation	catalytic activity	HCL1; hydroxymethylglutaryl-coenzyme A lyase (EC:4.1.3.4); K01640 hydroxymethylglutaryl-CoA lyase [EC:4.1.3.4]	hydroxymethylglutaryl-CoA lyase [EC:4.1.3.4]	"Synthesis and degradation of ketone bodies || Valine, leucine and isoleucine degradation || Geraniol degradation || Butanoate metabolism || Peroxisome"	PF00682	HMGL-like	KOG2368	METABOLISM	Energy production and conversion	Hydroxymethylglutaryl-CoA lyase	Hydroxymethylglutaryl-CoA lyase (13643)		16.2567	30.35	27.85	32.715	32.185	41.04	22.76	26.1233	30.185	34.76	30.52	29.905	20.58	25.8675	29.5167	30.62	25.2133	28.3267	6.51891	2.18625	6.16597	7.40341	1.11016	3.53553	18.2254	3.39871	4.90025	16.122
Phatr3_J13662	304332	grey60			LiUP	1.00211	1.11142	9	signal peptide	integral component of membrane	hypothetical protein			PF02990	Endomembrane protein 70	KOG1277	CELLULAR PROCESSES AND SIGNALING	Intracellular trafficking, secretion, and vesicular transport	Endosomal membrane proteins, EMP70	Endosomal membrane proteins, EMP70 (13662)		93.52	162.61	162.35	173.15	152.72	151.89	98.6967	133.683	177.025	141.195	164.81	115.64	136.702	147.713	232.583	133.283	102.597	90.45	15.8987	15.5865	8.38629	60.7546	54.122	21.8213	30.1653	39.6117	15.2099	103.287
Phatr3_J13664	306393	turquoise				1.38095	1.25399	0	other localisation	tRNA processing||tRNA dihydrouridine synthase activity||flavin adenine dinucleotide binding||oxidation-reduction process	hypothetical protein; K05544 tRNA-dihydrouridine synthase 3 [EC:1.-.-.-]	tRNA-dihydrouridine synthase 3 [EC:1.3.1.89]		PF01207	Dihydrouridine synthase (Dus)	KOG2333	POORLY CHARACTERIZED	General function prediction only	Uncharacterized conserved protein	Uncharacterized conserved protein (13664)		48.74	11.9433	10.415	18.745	16.97	13.16	29.6433	17.9367	9.06	12.04	12.005	17.23	19.284	10.88	7.21333	15.5167	12.9733	16.14	19.3177	3.18318	5.67807	16.3271	2.36174	7.0145	16.7472	11.6289	6.46296	5.11945
Phatr3_Jdraft1366	310289	red		LiUP	LiUP	1.06049	2.12957	2	signal peptide		hypothetical protein								hypothetical protein	hypothetical protein (1366_bd)		68.84	63.47	42.9	8.245	54.33	50.385	136.213	51.42	38.475	13.325	46.77	59.44	92.114	56.985	64.44	13.83	32.67	33.81	17.3735	25.538	19.205	3.3729	26.7004	17.8403	133.339	18.1391	5.32451	12.8623
Phatr3_J13675	300252	purple				1.04076	0.996783	0	other localisation	protein kinase activity||ATP binding||protein phosphorylation	hypothetical protein			PF00069||PF07714	Protein kinase domain||Protein tyrosine kinase	KOG0669	CELLULAR PROCESSES AND SIGNALING	Cell cycle control, cell division, chromosome partitioning	Cyclin T-dependent kinase CDK9	Cyclin T-dependent kinase CDK9 (13675)		11.4067	30.0967	34	24.19	23.415	20.895	16.9833	22.23	28.21	26.445	21.435	22.195	13.662	21.9925	36.3967	27.32	21.3433	17.4733	3.75822	13.9727	2.48902	9.19239	10.3167	2.94864	2.62934	9.31113	5.671	12.1834
Phatr3_Jdraft1367	306186	lightyellow		LiUP	LiUP	1.00146	2.21618	1	signal anchor		hypothetical protein; K13800 UMP-CMP kinase [EC:2.7.4.- 2.7.4.14]	UMP-CMP kinase [EC:2.7.4.- 2.7.4.14]	Pyrimidine metabolism	PF00406||PF13238||PF13671	Adenylate kinase||AAA domain||AAA domain	KOG3079	METABOLISM	Nucleotide transport and metabolism	Uridylate kinase/adenylate kinase	Uridylate kinase/adenylate kinase (1367_bd)	UMP-CMP kinase family	331.37	291.4	166.36	54.375	158.135	153.675	355.91	306.273	147.11	66	131.685	188.225	352.798	270.342	164.897	51.6133	150.523	178.823	31.1175	48.1681	17.8757	45.7569	9.25603	45.5306	119.314	74.5425	57.8413	71.6723
Phatr3_J13682	304359	darkgrey		HiFe-UP	HiFe-UP	0.63159	1.17652	0	other localisation	structural constituent of ribosome||intracellular||ribosome||translation	hypothetical protein; K02998 small subunit ribosomal protein SAe	small subunit ribosomal protein SAe	Ribosome	PF00318	Ribosomal protein S2	KOG0830	INFORMATION STORAGE AND PROCESSING	Translation, ribosomal structure and biogenesis	40S ribosomal protein SA (P40)/Laminin receptor 1	40S ribosomal protein SA (P40)/Laminin receptor 1 (13682)	ribosomal protein S2||_GAP_	608.613	547.24	330.75	369.365	205.095	279.42	510.02	1021.16	430.92	501.93	328.675	433.955	798.308	812.81	545.507	622.81	820.137	1068.12	146.5	250.772	110.662	10.8965	61.1859	75.1655	454.105	358.037	331.577	348.448
Phatr3_J13691	300285	grey		LiUP	LiUP	1.15197	1.66856	1	other localisation	protein binding				PF05739	SNARE domain	KOG3385	CELLULAR PROCESSES AND SIGNALING	Intracellular trafficking, secretion, and vesicular transport	V-SNARE	V-SNARE (13691)		366.617	775.613	732.845	351.995	462.37	398.415	498.187	664.42	713.44	456.63	601.885	306.98	528.654	570.942	770.117	403.873	275.613	155.437	47.9032	222.93	298.958	129.181	198.895	277.433	120.913	342.785	208.384	105.967
Phatr3_J13700	300292	grey				0.671401	0.816638	0	mitochondrion		hypothetical protein			PF05347||PF13232	Complex 1 protein (LYR family)||Complex1_LYR-like	KOG3801	INFORMATION STORAGE AND PROCESSING	RNA processing and modification	Uncharacterized conserved protein BCN92	Uncharacterized conserved protein BCN92 (13700)		32.6167	30.71	34.41	39.525	24.035	47.9	33.2033	48.8133	40.48	32.155	36.865	41.105	33.712	63.51	42.3767	55.5533	57.5767	86.7733	12.4062	11.1339	5.24673	29.7197	5.01339	8.96611	18.1411	22.4708	12.7279	8.4075
Phatr3_J13706	302303	grey60		LoFe-UP		1.4001	0.718725	0	chloroplast	FMN binding||oxidoreductase activity				PF00258	Flavodoxin				hypothetical protein	hypothetical protein (13706)	flavodoxin||_GAP_	25.1033	53.43	64.235	77.27	59.68	40.63	23.9433	33.38	48.775	78.855	40.05	53.67	10.5	29.615	65.9533	64.99	26.9067	23.3433	9.36253	0.245561	30.1298	64.5871	4.72347	25.6255	11.802	15.0764	29.4369	78.3404
Phatr3_J13710	300250	yellow		LoFe-UP+DaUP		1.63367	0.625612	0	other localisation		hypothetical protein; K09919 hypothetical protein	hypothetical protein		PF04339	Protein of unknown function, DUF482				hypothetical protein	hypothetical protein (13710)		17.5767	28.4767	27.605	28.555	40.515	39.505	32.53	13.2	17.22	36.61	36.88	33.505	12.466	13.4375	15.74	28.2067	21.9233	17.27	8.09202	14.9207	6.07405	3.17491	16.7796	7.92667	29.4622	4.24527	1.90919	4.41235
Phatr3_J1372	303006	brown		DaUP	DaUP	0.878392	0.27558	1	signal peptide	"hydrolase activity, hydrolyzing O-glycosyl compounds||carbohydrate metabolic process"	hypothetical protein			PF00150	Cellulase (glycosyl hydrolase family 5)				hypothetical protein	hypothetical protein (1372)		15.5267	18.8933	18.045	42.26	66.02	62.46	38.4767	11.8733	18.04	50.405	93.45	142.105	17.836	26.9775	31.3533	78.49	83.5533	93.79	3.18063	13.7898	1.83141	37.3777	1.73948	32.6825	27.7889	2.49484	4.01637	48.8823
Phatr3_J13721	306403	NULL		LoFe-UP		1.46661	0.667941	0	other localisation	cell redox homeostasis	hypothetical protein			PF00085	Thioredoxin	KOG1672	CELLULAR PROCESSES AND SIGNALING	Posttranslational modification, protein turnover, chaperones	ATP binding protein	ATP binding protein (13721)		9.83333	9.60333	8.725	16.54	15	15.43	7.95333	9.33	10.03	11.71	10.87	11.645	4.184	5.57	9.96	10.79	7.29667	10.4067	2.40768	1.57944	3.17491	8.78227	1.48492	9.57423	2.60126	2.63285	8.64084	9.13582
Phatr3_J13725	300257	lightyellow		LiUP	LiUP	0.990358	1.67097	0	signal peptide	metabolic process||hydrolase activity	hypothetical protein			PF01546||PF07687	Peptidase family M20/M25/M40||Peptidase dimerisation domain				hypothetical protein	hypothetical protein (13725)	amidohydrolase||_GAP_	64.84	38.0767	41.29	28.95	33.44	30.98	64.4733	41.2833	35.285	36.415	38.16	27.765	75.776	40.5425	33.1967	19.9533	30.8133	31.1833	17.9095	9.60298	12.6148	4.94975	7.86303	3.1537	2.53678	20.0254	4.7164	15.4644
Phatr3_Jdraft1372	300053	lightgreen		DaUP	DaUP	0.821226	0.391803	0	other localisation		hypothetical protein								hypothetical protein	hypothetical protein (1372_bd)		7.29667	43.5367	37.42	79.515	51.47	59.325	9.65	42.11	41.45	93.59	52.7	51.985	9.188	38.9425	49.5433	121.043	77.47	63.01	1.09436	18.6886	11.4127	2.49609	5.89727	8.90247	3.93943	35.5363	25.5548	59.2414
Phatr3_Jdraft1373	308232	grey			LiUP	1.44261	1.3003	0	other localisation		hypothetical protein			PF00300	Histidine phosphatase superfamily (branch 1)				hypothetical protein	hypothetical protein (1373_bd)		61.4933	67.61	72.015	44.77	62.92	41.455	54.9267	51.4	45.55	68.99	49.465	47.72	30.738	41.745	84.4133	41.4667	21.5667	18.0967	9.48334	19.2721	11.4056	34.3937	15.4291	12.7067	32.2901	22.3238	37.109	87.653
Phatr3_J13741	310452	turquoise		LiUP	LiUP	0.953212	1.2157	4	other localisation	endoplasmic reticulum membrane||GPI anchor biosynthetic process||integral component of membrane	"hypothetical protein; K05293 phosphatidylinositol glycan, class U"	"phosphatidylinositol glycan, class U"	Glycosylphosphatidylinositol(GPI)-anchor biosynthesis	PF06728	GPI transamidase subunit PIG-U	KOG2552	POORLY CHARACTERIZED	General function prediction only	Major facilitator superfamily permease - Cdc91p	Major facilitator superfamily permease - Cdc91p (13741)		67.0167	56.8667	50.615	41.205	57.775	45.71	66.4933	60.05	46.79	44.41	44.32	46.82	61.152	66.5525	48.9333	49.57	53.8033	52.1667	13.2198	3.14583	1.0253	8.84591	2.97692	5.33159	8.46585	10.6721	11.2996	2.80014
Phatr3_Jdraft1374	310287	grey			LiUP	1.12551	1.06898	0	other localisation		hypothetical protein			PF03638	Tesmin/TSO1-like CXC domain, cysteine-rich domain	KOG1171	METABOLISM	Inorganic ion transport and metabolism	Metallothionein-like protein	Metallothionein-like protein (1374_bd)		17.5633	10.9367	15.885	9.665	19.495	15.445	23.9133	9.63667	13.78	14.055	18.155	17.285	19.06	10.8175	13.55	17.4733	12.1567	6.96	4.90185	4.42825	1.61927	1.57685	0.445477	6.71044	12.2781	2.28819	2.82843	7.41755
Phatr3_J13752	308416	turquoise		LiUP	LiUP	1.09987	1.96521	0	other localisation		hypothetical protein			PF00153	Mitochondrial carrier protein	KOG0761	METABOLISM	Energy production and conversion	Mitochondrial carrier protein CGI-69	Mitochondrial carrier protein CGI-69 (13752)		59.6033	26.85	30.995	26.11	23.92	14.55	57.05	26.1033	24.08	19.45	17.32	20.74	55.202	25.3975	18.0533	16.46	20.8433	14.97	7.74633	5.15663	0.643467	12.8552	10.0833	4.3982	6.52257	2.71887	0.155563	5.58614
Phatr3_J13757	310489	darkred		DaUP		1.24494	0.608347	1	signal peptide	peptide-methionine (R)-S-oxide reductase activity||oxidation-reduction process	hypothetical protein			PF01641	SelR domain	KOG0856	CELLULAR PROCESSES AND SIGNALING	Posttranslational modification, protein turnover, chaperones	Predicted pilin-like transcription factor	Predicted pilin-like transcription factor (13757)		25.1267	39.8067	46.975	76.64	66.44	71.33	33.29	34.25	47.48	53.025	40.64	54.895	20.508	31.655	42.0933	55.61	41.8667	47.5633	5.31139	8.32414	15.1533	40.9132	14.0431	37.0807	18.455	10.4829	6.22254	30.5682
Phatr3_J13777	300238	black		LoFe-UP		1.33881	0.894985	0	other localisation	proteolysis||metabolic process||serine-type peptidase activity||hydrolase activity	hypothetical protein; K01303 acylaminoacyl-peptidase [EC:3.4.19.1]	acylaminoacyl-peptidase [EC:3.4.19.1]		PF00326||PF07859||PF12695||PF12697	Prolyl oligopeptidase family||alpha/beta hydrolase fold||Alpha/beta hydrolase family||Alpha/beta hydrolase family	KOG2100	CELLULAR PROCESSES AND SIGNALING	Posttranslational modification, protein turnover, chaperones	Dipeptidyl aminopeptidase	Dipeptidyl aminopeptidase (13777)		45.64	43.12	41.99	54.91	50.175	34.605	42.95	34.1733	35.37	53.995	28.535	40.635	26.792	27.4325	34.6533	43.5367	34.48	26.0867	4.52212	13.1257	11.0167	14.3826	3.58503	5.90434	1.67771	1.96431	2.23446	9.2136
Phatr3_J13779	304371	grey				1.46286	1.0608	0	other localisation	ATP binding	hypothetical protein			PF00004||PF13191||PF13401	ATPase family associated with various cellular activities (AAA)||AAA ATPase domain||AAA domain	KOG0744	CELLULAR PROCESSES AND SIGNALING	Posttranslational modification, protein turnover, chaperones	AAA+-type ATPase	AAA+-type ATPase (13779)		14.2533	22.3433	41.795	41.455	16.595	10.7	9.03667	13.2267	27.7	25.66	14.19	6.555	12.228	15.6225	14.8467	15.8067	12.14	9.28667	4.80127	13.2207	28.1782	3.95273	0.827315	0.452548	2.47132	1.11577	22.4436	5.0346
Phatr3_Jdraft1377	308234	NULL		DaUP	DaUP	1.0977	0.607852	0	other localisation		hypothetical protein								hypothetical protein	hypothetical protein (1377_bd)		6.94333	10.09	8.82	11.28	14.25	13.855	8.22333	8.28	9.45	12.56	14.105	15.365	6.066	7.335	9.74	13.83	12.29	12.57	1.82539	1.85032	0.622254	1.65463	2.96985	0.148492	2.09429	1.37884	0.212132	0.282843
Phatr3_J13789	308451	brown		DaUP	DaUP	0.910363	0.386413	0	mitochondrion	adenylate kinase activity	hypothetical protein			PF00406||PF05191	Adenylate kinase||Adenylate kinase, active site lid	KOG3078	METABOLISM	Nucleotide transport and metabolism	Adenylate kinase	Adenylate kinase (13789)	adenylate kinases	15.03	177.693	168.585	238.305	183.62	253.965	18.4067	131.35	224.52	245.83	172.38	290.24	11.38	101.808	188	386.223	223.463	305.983	7.33593	75.7511	2.67993	0.26163	8.04688	124.882	16.8602	58.2099	16.221	118.921
Phatr3_J1379	311573	grey			HiFe-UP+LiUP	0.703272	1.66571	0	other localisation	protein binding	hypothetical protein			PF00560||PF12799||PF13516||PF13855	Leucine Rich Repeat||Leucine Rich repeats (2 copies)||Leucine Rich repeat||Leucine rich repeat	KOG0619	POORLY CHARACTERIZED	General function prediction only	Leucine rich repeat	Leucine rich repeat (1379)		46.5067	28.35	55.63	51.24	51.08	58.305	189.66	19.2	88.595	50.235	39.78	39.84	195.826	25.7825	76.5767	95.6133	42.42	36.2633	6.57025	6.96963	14.623	1.01823	4.18607	25.0811	279.875	6.6585	79.6273	30.9783
Phatr3_J13791	300259	grey		DaUP		0.887513	0.686951	0	signal peptide		hypothetical protein			PF01709	Transcriptional regulator	KOG2972	POORLY CHARACTERIZED	Function unknown	Uncharacterized conserved protein	Uncharacterized conserved protein (13791)		159.137	89.0467	63.425	157.605	154.405	169.6	145.1	153.967	81.7	189.325	137.6	182.16	149.342	140.21	70.7533	193.963	200.55	201.23	8.62585	33.7725	10.4864	15.1533	8.52064	29.7833	74.214	48.5364	16.2493	6.41346
Phatr3_Jdraft1380	302105	black		LoFe-UP		1.37185	0.941736	0	other localisation		hypothetical protein			PF00650	CRAL/TRIO domain	KOG1471	METABOLISM	Lipid transport and metabolism	Phosphatidylinositol transfer protein SEC14 and related proteins	Phosphatidylinositol transfer protein SEC14 and related proteins (1380_bd)		28.48	27.0333	26.35	26.77	27.88	21.165	18.2	18.1933	19.61	17.92	23.92	16.155	15.712	15.3825	13.0767	15.6633	19.2933	21.0367	4.95779	8.14499	9.47523	11.7521	7.08521	3.04763	1.95594	5.74879	11.3844	4.34164
Phatr3_J13820	302328	turquoise			LiUP	0.914634	3.22857	0	other localisation		hypothetical protein; K14797 essential nuclear protein 1	essential nuclear protein 1		PF05291	Bystin	KOG3871	CELLULAR PROCESSES AND SIGNALING	Extracellular structures	Cell adhesion complex protein bystin	Cell adhesion complex protein bystin (13820)		176.96	23.3467	27.795	24.75	13.425	14.755	120.35	69.3467	33.765	29.315	10.405	19.395	139.586	50.82	15.4867	29.04	41.0167	28.76	68.0794	9.50734	19.8485	7.02864	1.83141	4.58912	104.502	30.6834	2.35467	15.6058
Phatr3_J13834	304355	blue				1.34618	0.775634	0	other localisation	phosphoprotein phosphatase activity||nucleus||mRNA processing	hypothetical protein			PF04722	Ssu72-like protein	KOG2424	INFORMATION STORAGE AND PROCESSING	Transcription	Protein involved in transcription start site selection	Protein involved in transcription start site selection (13834)		91.17	167.243	186.215	157.42	163.71	178.47	89.9567	120.9	110.325	134.71	113.73	187.98	62.448	108.65	106.09	105.927	124.533	133.75	19.2552	49.5849	1.59099	38.1838	18.4272	30.4056	22.4503	15.2343	51.8804	67.9388
Phatr3_J13835	300240	turquoise		LiUP	LiUP	1.22017	1.83493	0	other localisation	protein binding	hypothetical protein			PF00515||PF07719||PF12895||PF13176||PF13181||PF13414||PF13424||PF13428||PF13431||PF13432||PF14559	Tetratricopeptide repeat||Tetratricopeptide repeat||Anaphase-promoting complex, cyclosome, subunit 3||Tetratricopeptide repeat||Tetratricopeptide repeat||TPR repeat||Tetratricopeptide repeat||Tetratricopeptide repeat||Tetratricopeptide repeat||Tetratricopeptide repeat||Tetratricopeptide repeat	KOG1128	POORLY CHARACTERIZED	General function prediction only	Uncharacterized conserved protein, contains TPR repeats	Uncharacterized conserved protein, contains TPR repeats (13835)		60.1167	19.5367	32.745	18.875	19.74	14.845	39.8833	27.93	24.84	15.68	13.78	18.915	37.888	21.9975	12.5067	14.21	19.6433	17.1333	11.0099	3.9877	21.4041	9.90657	2.44659	0.0494975	14.6537	7.27505	18.2009	1.27279
Phatr3_J13838	300239	magenta				1.24505	0.859442	0	other localisation	protein binding				PF01399	PCI domain	KOG1497	CELLULAR PROCESSES AND SIGNALING	Posttranslational modification, protein turnover, chaperones	COP9 signalosome, subunit CSN4	COP9 signalosome, subunit CSN4 (13838)		29.6867	31.48	36.75	35.155	35.03	39.365	35.2133	29.04	29.385	37.605	26.285	40.3	24.596	23.76	24.79	31.2267	30.9667	28.29	5.34109	6.17716	3.33754	11.2076	10.4652	12.438	8.23321	3.53394	1.61927	8.29436
Phatr3_Jdraft1384	302103	grey		DaUP		1.02527	0.815861	0	other localisation	membrane	hypothetical protein			PF02104	SURF1 family	KOG1563	METABOLISM	Energy production and conversion	Mitochondrial protein Surfeit 1/SURF1/SHY1, required for expression of cytochrome oxidase	Mitochondrial protein Surfeit 1/SURF1/SHY1, required for expression of cytochrome oxidase (1384_bd)		20.2	22.8833	19.23	31.025	19.055	24.775	19.9467	22.27	21.12	25.915	19.47	20.68	18.274	17.83	19.55	27.8133	24.04	25.1667	5.18709	4.66534	0.989949	0.657609	0.233345	2.55266	6.05084	6.06951	3.57796	1.56271
Phatr3_J13855	308515	greenyellow				1.31339	0.931463	0	chloroplast	pseudouridine synthesis||RNA binding||RNA modification||pseudouridine synthase activity	hypothetical protein; K06182 ribosomal large subunit pseudouridine synthase F [EC:5.4.99.12]	23S rRNA pseudouridine2604 synthase [EC:5.4.99.21]		PF00849||PF01479	RNA pseudouridylate synthase||S4 domain				hypothetical protein	hypothetical protein (13855)	pseudouridine synthase	42.9133	57.4067	64.76	62.835	56.65	57.58	42.1467	58.7833	55.3	61.835	47.48	61.505	27.592	41.11	64.5567	49.16	37.28	41.27	6.23886	12.9287	2.74357	20.5273	2.74357	17.706	20.1453	18.4026	27.0963	50.2117
Phatr3_J13856	306514	NULL				1.02788	0.76835	0	other localisation		hypothetical protein			PF00153	Mitochondrial carrier protein	KOG0762	METABOLISM	Energy production and conversion	Mitochondrial carrier protein	Mitochondrial carrier protein (13856)		3.69	3.7	5.05	6.38	4.52	6.935	3.28	5.91	4.095	4.67	7.29	7.23	3.626	4.6925	6.47667	6.40667	4.6	4.77333	2.02364	0.445084	0.777817	1.9799	0.19799	0.388909	0.816639	0.465081	0.770746	1.23037
Phatr3_J13864	310529	yellow		DaUP		0.804306	0.64422	0	other localisation		hypothetical protein			PF01423	LSM domain	KOG3172	INFORMATION STORAGE AND PROCESSING	RNA processing and modification	Small nuclear ribonucleoprotein Sm D3	Small nuclear ribonucleoprotein Sm D3 (13864)		234.163	237.947	215.245	237.6	418.24	348.185	224.617	264.48	169.595	329.785	445.33	314.315	220.45	384.895	235.213	337.733	515.99	467.403	66.05	81.0001	14.6866	48.2813	107.82	123.963	131.666	46.5421	98.3091	123.553
Phatr3_J13877	302377	darkorange				0.500997	1.01562	0	chloroplast					PF00504	Chlorophyll A-B binding protein				hypothetical protein	hypothetical protein (13877)		31.3267	465.027	601.365	343.985	174.1	826.285	33.41	390.54	970.945	312.97	229.11	450.165	205.624	1024.34	1387.87	690.493	414.86	1077.15	4.60439	142.891	118.037	41.4294	30.7733	855.875	14.2351	113.302	369.23	198.541
Phatr3_Jdraft1387	300047	grey		LiUP	LiUP	0.910944	1.98094	1	signal anchor	sulfotransferase activity||integral component of membrane	hypothetical protein			PF03567	Sulfotransferase family				hypothetical protein	hypothetical protein (1387_bd)		36.5433	95.5867	106.2	74.675	30.105	21.18	59.9733	102.073	132.205	81.715	32.105	25.77	86.142	106.965	94.1167	75.3833	38.71	24.4133	13.8433	61.6633	3.01227	12.5229	3.88202	8.90955	27.1799	77.2493	103.061	6.04576
Phatr3_J1389	305516	NULL		DaUP		1.18181	0.621488	1	other localisation	protein binding	hypothetical protein			PF00560||PF12799||PF13855	Leucine Rich Repeat||Leucine Rich repeats (2 copies)||Leucine rich repeat	KOG0619	POORLY CHARACTERIZED	General function prediction only	Leucine rich repeat	Leucine rich repeat (1389)		1.99667	4.23	7.215	4.985	7.665	7.7	1.78	2.93667	5.36	5.92	4.315	5.125	1.648	3.345	5.41667	6.09667	4.23667	4.41667	0.985613	0.72298	3.31633	3.21734	3.92444	4.53963	1.51357	0.625167	1.83848	3.13955
Phatr3_J13890	304439	turquoise		LoFe-UP		1.40013	1.11459	0	other localisation	"carbon-nitrogen ligase activity, with glutamine as amido-N-donor"	hypothetical protein			PF01425	Amidase	KOG1211	INFORMATION STORAGE AND PROCESSING	Translation, ribosomal structure and biogenesis	Amidases	Amidases (13890)		15.5767	13.7233	11.655	10.215	10.885	11.53	15.0367	9.69333	7.51	8.9	9.505	10.825	8.754	7.565	7.7	8.96667	8.23	8.30333	1.34199	3.62867	2.36881	6.03162	1.0253	4.78004	2.32113	3.18159	3.84666	3.11127
Phatr3_J13894	304461	grey			HiFe-UP	0.673036	1.11188	0	mitochondrion	"metabolic process||transferase activity, transferring acyl groups"	DHLTA_2; dihydrolipoamide acetyl transferase (EC:2.3.1.12); K00627 pyruvate dehydrogenase E2 component (dihydrolipoamide acetyltransferase) [EC:2.3.1.12]	pyruvate dehydrogenase E2 component (dihydrolipoamide acetyltransferase) [EC:2.3.1.12]	Glycolysis / Gluconeogenesis || Citrate cycle (TCA cycle) || Pyruvate metabolism	PF00198||PF00364||PF02817	2-oxoacid dehydrogenases acyltransferase (catalytic domain)||Biotin-requiring enzyme||e3 binding domain	KOG0557	METABOLISM	Energy production and conversion	Dihydrolipoamide acetyltransferase	Dihydrolipoamide acetyltransferase (13894)		13.8867	17.8667	22.265	21.65	14.68	21.51	12.3933	20.0933	32.26	18.15	16.98	15.08	29.46	24.5725	35.51	28.3567	22.2133	24.42	5.04322	4.1822	1.77484	1.66877	0.763675	0.325269	6.29354	1.39001	11.8653	6.40639
Phatr3_J13895	300314	red				0.994078	1.11071	0	chloroplast					PF02012||PF14870	BNR/Asp-box repeat||Photosynthesis system II assembly factor YCF48	KOG3511	POORLY CHARACTERIZED	General function prediction only	Sortilin and related receptors	Sortilin and related receptors (13895)		260.53	164.667	84.38	78.605	123.885	180.66	175.36	167.317	54.465	54.815	132.985	248.26	248.956	111.912	48.5167	50.46	146.53	251.567	107.998	20.776	4.68105	40.1425	5.67807	23.1507	31.5407	23.8878	36.4655	18.4201
Phatr3_J13897	306500	NULL		LoFe-UP		1.37001	0.794207	0	other localisation	protein kinase activity||ATP binding||protein phosphorylation	hypothetical protein			PF00069||PF07714	Protein kinase domain||Protein tyrosine kinase	KOG0192	CELLULAR PROCESSES AND SIGNALING	Signal transduction mechanisms	Tyrosine kinase specific for activated (GTP-bound) p21cdc42Hs	Tyrosine kinase specific for activated (GTP-bound) p21cdc42Hs (13897)		6.81333	7.56	8.78	8.135	10.005	10.77	6.54	5.94667	4.075	6.785	8.5	10.9	5.55	4.6575	6.54	6.08333	5.11333	6.30667	1.24589	0.52259	1.18794	3.50018	1.47785	2.77186	5.02296	1.61593	2.41123	2.7365
Phatr3_J1391	304546	green		LoFe-UP+DaUP	LoFe-UP+DaUP	1.58525	0.510704	1	signal peptide	serine-type carboxypeptidase activity||proteolysis	hypothetical protein; K01288 carboxypeptidase D [EC:3.4.16.6]	carboxypeptidase D [EC:3.4.16.6]		PF00450	Serine carboxypeptidase	KOG1282	CELLULAR PROCESSES AND SIGNALING	Posttranslational modification, protein turnover, chaperones	Serine carboxypeptidases (lysosomal cathepsin A)	Serine carboxypeptidases (lysosomal cathepsin A) (1391)		16.6033	31.6833	53.84	60.165	49.86	42.1	13.5033	20.9333	31.515	43.62	35.97	44.175	6.322	11.7375	27.2667	41.6233	27.4367	30.5633	1.93273	3.26878	27.5206	26.1135	1.20208	8.78227	2.12314	6.64523	6.59731	0.947523
Phatr3_J13921	310552	grey				0.793243	1.08843	2	signal anchor	signal peptidase complex||signal peptide processing||peptidase activity||integral component of membrane	Spc12; signal peptidase 12 kDa subunit; K12946 signal peptidase complex subunit 1 [EC:3.4.-.-]	signal peptidase complex subunit 1 [EC:3.4.-.-]	Protein export	PF06645	Microsomal signal peptidase 12 kDa subunit (SPC12)	KOG4112	CELLULAR PROCESSES AND SIGNALING	Intracellular trafficking, secretion, and vesicular transport	Signal peptidase subunit	Signal peptidase subunit (13921)		278.893	355.72	629.825	821.435	222.395	240.595	225.337	510.053	518.89	407.45	205.635	193.7	360.058	659.215	450.98	464.663	470.55	472.277	41.9378	112.878	10.6561	593.623	14.2058	95.1129	28.168	422.873	75.3493	83.0426
Phatr3_Jdraft1392	300044	NULL		DaUP		1.30542	0.663893	0	other localisation	metalloendopeptidase activity	hypothetical protein			PF09768	Peptidase M76 family				hypothetical protein	hypothetical protein (1392_bd)		6.19667	7.79333	9.125	10.225	10.25	8.54	7.51667	6.18333	6.465	9.96	10.88	9.925	3.978	4.85	6.44	10.6167	7.25333	7.37	0.833807	1.42945	2.39709	3.11834	2.68701	2.13546	1.11164	1.28629	0.0212132	1.45664
Phatr3_J13931	302396	turquoise		LiUP	LiUP	1.03948	1.66167	0	other localisation	protein folding||prefoldin complex||unfolded protein binding	hypothetical protein; K09549 prefoldin subunit 2	prefoldin subunit 2		PF01920	Prefoldin subunit	KOG4098	CELLULAR PROCESSES AND SIGNALING	Posttranslational modification, protein turnover, chaperones	Molecular chaperone Prefoldin, subunit 2	Molecular chaperone Prefoldin, subunit 2 (13931)		233.05	102.187	131.76	106.185	95.09	88.495	265.593	188.333	132.59	114.99	96.055	75.54	193.942	156.19	103.97	117.61	148.537	72.17	45.7177	30.9853	7.25492	45.0498	2.36174	45.7427	171.259	39.3271	25.8235	19.6717
Phatr3_J13944	306474	purple				1.12673	0.866992	0	other localisation	RNA binding||ribonuclease III activity||RNA processing	hypothetical protein			PF00636	Ribonuclease III domain				hypothetical protein	hypothetical protein (13944)		103.167	122.343	109.525	107.685	109.77	102.85	124.673	86.2167	97.455	181.605	101.355	125.86	90.178	78.6825	117.49	138.483	108.593	86.1233	7.03223	52.4698	14.0219	9.0439	5.20431	0.268701	18.5908	19.0734	17.1898	10.6844
Phatr3_J13951	308496	NULL				1.14758	0.225469	0	other localisation	cellular amino acid metabolic process||oxidoreductase activity||oxidation-reduction process	hypothetical protein			PF00208||PF02812	Glutamate/Leucine/Phenylalanine/Valine dehydrogenase||Glu/Leu/Phe/Val dehydrogenase, dimerisation domain	KOG2250	METABOLISM	Amino acid transport and metabolism	Glutamate/leucine/phenylalanine/valine dehydrogenases	Glutamate/leucine/phenylalanine/valine dehydrogenases (13951)		2.10667	5.28	29.26	140.885	8.725	1.48	1.9	2.08333	27.64	98.655	5.19	1.645	1.182	4.7475	26.6167	100.69	6.73333	1.67333	0.588246	2.42625	20.2515	52.1774	2.11425	0.381838	0.465081	0.885118	2.1496	25.5336
Phatr3_Jdraft1395	304157	lightyellow		LiUP	LiUP	1.54766	2.17319	0	signal peptide	protein binding	hypothetical protein			PF00043||PF13409||PF13410||PF13417	Glutathione S-transferase, C-terminal domain||Glutathione S-transferase, N-terminal domain||Glutathione S-transferase, C-terminal domain||Glutathione S-transferase, N-terminal domain	KOG1422	METABOLISM	Inorganic ion transport and metabolism	Intracellular Cl- channel CLIC, contains GST domain	Intracellular Cl- channel CLIC, contains GST domain (1395_bd)		71.6967	61.4333	16.655	1.82	38.945	37.4	74.9367	41.2167	10.96	1.59	25.27	41.37	48.53	35.0125	7.91	1.53667	13.9667	26.04	9.04053	24.9797	6.965	0.834386	26.566	3.0547	32.5633	6.40551	2.33345	1.03238
Phatr3_Jdraft1396	308248	red		LoFe-UP+LiUP	LiUP	1.3649	1.69988	1	signal peptide		hypothetical protein								hypothetical protein	hypothetical protein (1396_bd)		124.233	105.123	56.765	37.755	67.32	85.72	164.457	65.62	47.28	44.675	60.1	77.455	109.266	62.56	41.5733	29.4533	38.8433	51.8233	29.3322	19.6086	10.0197	14.4179	25.1589	0.650538	80.5724	8.00356	1.73948	15.6341
Phatr3_J13975	306493	grey			LiUP	0.916477	1.1476	0	other localisation		hypothetical protein			PF07286	Protein of unknown function (DUF1445)				hypothetical protein	hypothetical protein (13975)		50.37	38.1967	36.31	22.535	83.755	95.955	97.7233	32.7767	37.495	17.05	60.7	67.15	101.792	42.745	54.59	24.19	45.5233	57.98	8.66942	19.3792	19.0212	7.48826	26.5519	45.6296	108.51	12.6882	18.9292	9.56008
Phatr3_J13987	302419	darkred		LoFe-UP+DaUP		1.39232	0.78003	0	other localisation		hypothetical protein; K12235 serine racemase [EC:5.1.1.18]	serine racemase [EC:5.1.1.18]	"Glycine, serine and threonine metabolism"	PF00291	Pyridoxal-phosphate dependent enzyme	KOG1251	CELLULAR PROCESSES AND SIGNALING	Signal transduction mechanisms	Serine racemase	Serine racemase (13987)		24.66	40.1967	33.49	37.47	33.13	37.13	24.6667	25.31	32.325	40.845	34.11	33.565	12.352	20.745	30.63	34.54	22.5767	27.1567	12.047	3.3269	11.9077	15.5846	8.59842	4.61034	8.43405	0.911976	12.5653	11.8723
Phatr3_J13994	302386	grey		LoFe-UP	LiUP	1.41218	1.2807	4	other localisation	cation transport||cation transmembrane transporter activity||integral component of membrane||transmembrane transport	"hypothetical protein; K14696 solute carrier family 30 (zinc transporter), member 9"	"solute carrier family 30 (zinc transporter), member 9"		PF01545	Cation efflux family	KOG2802	POORLY CHARACTERIZED	General function prediction only	Membrane protein HUEL (cation efflux superfamily)	Membrane protein HUEL (cation efflux superfamily) (13994)	cation diffusion facilitator family transporter||_GAP_	23.8133	24.0867	21.43	12.855	23.93	20.94	30	20.5433	19.78	12.63	15.31	22.8	15.088	15.8075	19.27	10.9333	15.4067	13.4433	1.97811	9.05652	6.92965	1.52028	6.2084	2.6163	12.2277	2.65702	1.95161	0.523259
Phatr3_J14002	304414	greenyellow		LoFe-UP		1.48475	1.06332	2	other localisation		"beta-mannosyltransferase; K03842 beta-1,4-mannosyltransferase [EC:2.4.1.142]"	"beta-1,4-mannosyltransferase [EC:2.4.1.142]"	N-Glycan biosynthesis || Various types of N-glycan biosynthesis	PF13579||PF13692	Glycosyl transferase 4-like domain||Glycosyl transferases group 1	KOG2941	CELLULAR PROCESSES AND SIGNALING	Posttranslational modification, protein turnover, chaperones	Beta-1,4-mannosyltransferase	Beta-1,4-mannosyltransferase (14002)		24.4767	30.38	32.31	25.705	30.08	25.995	25.0167	26.61	21.945	25.15	24.395	23.655	13.366	15.7275	31.1967	20.4433	15.3033	14.06	7.91032	5.98389	2.2486	14.0502	8.06102	14.0785	20.1704	5.43357	11.0521	23.6032
Phatr3_J14003	302380	green		LoFe-UP		1.45052	0.835835	0	other localisation	protein kinase activity||ATP binding||protein phosphorylation	hypothetical protein; K08823 CDC-like kinase [EC:2.7.12.1]	CDC-like kinase [EC:2.7.12.1]		PF00069||PF07714	Protein kinase domain||Protein tyrosine kinase	KOG0671	CELLULAR PROCESSES AND SIGNALING	Signal transduction mechanisms	LAMMER dual specificity kinases	LAMMER dual specificity kinases (14003)		42.0433	42.78	54.39	76.075	49.465	42.005	45.09	29.77	40.65	49.21	38.195	39.2	25.14	29.6775	30.6267	35.1767	36.2133	33.2333	10.9613	17.3562	3.16784	1.46371	20.4142	5.18309	19.0029	6.24782	6.84479	2.33345
Phatr3_Jdraft1400	306193	NULL		LoFe-UP+DaUP		1.60168	0.620568	0	other localisation		hypothetical protein								hypothetical protein	hypothetical protein (1400_bd)		11.58	10.81	12.425	12.855	22.13	17.305	9.63	7.33333	7.79	10.32	13.8	14.08	4.882	6.025	6.22667	10.8067	9.48	10.3033	2.89674	0.511762	5.91848	5.57907	3.36583	1.19501	4.69454	2.61974	4.20021	3.9598
Phatr3_J14032	300316	turquoise			LiUP	1.1809	2.30741	0	other localisation	nucleic acid binding||helicase activity||ATP binding||nucleus	hypothetical protein; K13181 ATP-dependent RNA helicase DDX27 [EC:3.6.4.13]	ATP-dependent RNA helicase DDX27 [EC:3.6.4.13]		PF00270||PF00271||PF06862	DEAD/DEAH box helicase||Helicase conserved C-terminal domain||Protein of unknown function (DUF1253)	KOG0338	INFORMATION STORAGE AND PROCESSING	RNA processing and modification	ATP-dependent RNA helicase	ATP-dependent RNA helicase (14032)		57.7467	11.9767	10.905	13.92	8.18	4.835	34.1867	18.6633	7.985	10.515	6.415	8.42	30.718	13.7025	5.17667	10.1	12.9933	10.2467	19.3224	2.74398	6.85186	9.75807	3.08299	0.558614	28.1076	7.83519	6.965	1.56271
Phatr3_J14054	308501	grey		LoFe-UP	LiUP	1.52406	1.12691	0	other localisation		hypothetical protein			PF00561||PF12695||PF12697	alpha/beta hydrolase fold||Alpha/beta hydrolase family||Alpha/beta hydrolase family	KOG1552	POORLY CHARACTERIZED	General function prediction only	Predicted alpha/beta hydrolase	Predicted alpha/beta hydrolase (14054)		15.9033	21.0567	15.875	14.31	16.065	15.395	14.5033	15.04	10.885	14.015	13.505	14.59	9.258	10.05	14.8733	9.33	8.64	8.66333	3.09274	5.65624	2.80721	6.09526	3.33047	1.22329	2.80475	6.16296	2.18496	11.2784
Phatr3_J14064	308543	grey				1.29173	0.83054	0	other localisation	protein binding	hypothetical protein			PF01230||PF02798||PF11969||PF13409||PF13410||PF13417||PF14497	HIT domain||Glutathione S-transferase, N-terminal domain||Scavenger mRNA decapping enzyme C-term binding||Glutathione S-transferase, N-terminal domain||Glutathione S-transferase, C-terminal domain||Glutathione S-transferase, N-terminal domain||Glutathione S-transferase, C-terminal domain	KOG3275	CELLULAR PROCESSES AND SIGNALING	Signal transduction mechanisms	Zinc-binding protein of the histidine triad (HIT) family	Zinc-binding protein of the histidine triad (HIT) family (14064)		90.31	165.317	120.985	88.64	133.68	131.735	89.8833	108.17	94.61	105.285	143.24	141.65	55.37	80.58	111.16	115.027	108.937	100.097	28.9869	41.2125	16.1998	4.04465	19.601	10.0763	22.5322	22.8499	12.4451	20.0182
Phatr3_J14067	310513	blue		LoFe-UP+DaUP		1.35394	0.669903	0	other localisation	pseudouridine synthesis||RNA binding||RNA modification||pseudouridine synthase activity	hypothetical protein			PF00849	RNA pseudouridylate synthase	KOG1919	INFORMATION STORAGE AND PROCESSING	RNA processing and modification	RNA pseudouridylate synthases	RNA pseudouridylate synthases (14067)		20.58	28.2033	23.42	23.965	47.335	42.835	26.0867	18.7167	23.345	25.98	32.625	38.995	12.438	17.0975	26.6667	22.7733	23.71	30.6267	6.02511	9.62786	4.79418	8.78934	5.18309	1.36472	15.0307	5.28027	2.26981	7.67918
Phatr3_J14068	304417	turquoise				1.13658	1.99057	0	other localisation		hypothetical protein; K09142 hypothetical protein	hypothetical protein		PF02598	Putative RNA methyltransferase	KOG3925	POORLY CHARACTERIZED	Function unknown	Uncharacterized conserved protein	Uncharacterized conserved protein (14068)		62.3167	12.1733	7.565	15.795	12.025	6.885	32.13	29.89	9.11	12.545	8.765	10.205	31.658	18.8275	5.71333	13.65	13.4867	15.83	14.5531	6.37834	5.06996	13.23	0.417193	0.572756	26.2743	22.3529	8.1883	6.41346
Phatr3_J14084	310534	grey		LoFe-UP	LiUP	1.22031	1.08	0	other localisation	nucleus	hypothetical protein; K13119 protein FAM50	protein FAM50		PF04921	XAP5, circadian clock regulator	KOG2894	POORLY CHARACTERIZED	Function unknown	Uncharacterized conserved protein XAP-5	Uncharacterized conserved protein XAP-5 (14084)		17.2533	18.9167	17.21	14.005	15.965	16.595	19.4033	14.7733	14.445	15.555	13.32	18.895	14.91	11.955	14.8267	14.2	11.9267	13.1133	2.47972	2.46537	1.89505	0.898026	2.1991	5.50836	4.43009	0.786532	2.25567	4.19314
Phatr3_J14090	304429	turquoise			LiUP	1.34656	1.40543	0	other localisation	ATP binding	hypothetical protein			PF01443||PF13086||PF13087||PF13245||PF13604	Viral (Superfamily 1) RNA helicase||AAA domain||AAA domain||Part of AAA domain||AAA domain	KOG1801	INFORMATION STORAGE AND PROCESSING	RNA processing and modification	tRNA-splicing endonuclease positive effector (SEN1)	tRNA-splicing endonuclease positive effector (SEN1) (14090)		24.2433	14.28	11.515	5.765	13.205	11.83	23.6967	10.6667	8.99	7.865	16.345	15.99	17.262	7.6425	10.41	9.31667	8.56	7.32667	4.10578	4.33791	0.459619	2.45366	2.04354	3.50725	6.65315	3.35521	2.07889	0.784889
Phatr3_J14096	306465	grey				1.23798	0.887986	0	other localisation	cell redox homeostasis	hypothetical protein; K03671 thioredoxin 1	thioredoxin 1		PF00085||PF09409	Thioredoxin||PUB domain	KOG0910	CELLULAR PROCESSES AND SIGNALING	Posttranslational modification, protein turnover, chaperones	Thioredoxin-like protein	Thioredoxin-like protein (14096)		73.5567	111.323	141.305	194.96	67.425	51.36	76.4467	84.2933	123.915	158.45	56.8	52.15	42.302	99.4125	66.5967	119.81	88.34	73.42	17.0566	71.9215	76.9403	63.0032	4.53255	10.8046	25.1169	14.634	76.6433	61.7021
Phatr3_EG02013	308492	grey60				1.42593	0.917959	0	other localisation	GTP binding||nucleus||cytoplasm	hypothetical protein			PF04670	Gtr1/RagA G protein conserved region	KOG3887	CELLULAR PROCESSES AND SIGNALING	Intracellular trafficking, secretion, and vesicular transport	Predicted small GTPase involved in nuclear protein import	Predicted small GTPase involved in nuclear protein import (14103)		39.94	60.1733	111.79	121.915	44.265	35.925	40.0933	53.1033	84.555	85.525	40.395	40.435	24.556	50.8825	45.59	66.2767	43.0167	36.07	7.81247	29.5101	45.6791	28.1216	15.8887	9.68029	4.43701	17.6577	38.5161	20.5839
Phatr3_EG02525	305676	blue		LoFe-UP		1.39431	0.674304	0	other localisation	"carbohydrate metabolic process||glycolipid biosynthetic process||transferase activity, transferring hexosyl groups||carbohydrate binding||lipid glycosylation"	"monogalactosyldiacylglycerol synthase (EC:2.4.1.46); K03715 1,2-diacylglycerol 3-beta-galactosyltransferase [EC:2.4.1.46]"	"1,2-diacylglycerol 3-beta-galactosyltransferase [EC:2.4.1.46]"	Glycerolipid metabolism	PF04101||PF06925	Glycosyltransferase family 28 C-terminal domain||Monogalactosyldiacylglycerol (MGDG) synthase				hypothetical protein	hypothetical protein (14125)		7.85	18.3267	18.005	16.21	24.2	18.205	8.07667	10.8033	11.24	11.28	15.23	20.35	6.694	9.2275	10.1833	12.7633	11.9533	14.1867	4.05301	7.59004	12.2259	13.1098	3.21026	16.1998	2.63959	5.15646	7.67918	0.494975
Phatr3_J14138	304442	turquoise		LiUP	LiUP	0.977846	1.55657	0	mitochondrion	tRNA modification||tRNA (guanine-N7-)-methyltransferase activity	hypothetical protein			PF02390	Putative methyltransferase	KOG3115	POORLY CHARACTERIZED	General function prediction only	Methyltransferase-like protein	Methyltransferase-like protein (14138)		74.12	35.0767	40.505	40.02	28.65	34.3	65.6233	47.78	37.93	39.095	22.1	33.115	72.87	43.515	30.26	35.67	34.3	32.0133	8.76072	2.98708	4.51841	12.4451	4.46891	11.6248	31.0245	8.23233	7.09935	9.59544
Phatr3_J14143	306457	black				1.17923	0.971218	0	other localisation	chromatin binding	hypothetical protein			PF00249||PF13921	Myb-like DNA-binding domain||Myb-like DNA-binding domain	KOG0048	INFORMATION STORAGE AND PROCESSING	Transcription	Transcription factor, Myb superfamily	Transcription factor, Myb superfamily (14143)		55.52	42.4467	46.12	38.14	53.995	46.47	54.1	33.0167	40.05	42.05	49.615	44.22	43.976	30.25	36.66	42.71	36.4367	41.2033	14.9617	13.722	10.4228	12.6572	20.2586	2.95571	16.106	12.5613	17.3948	23.1224
Phatr3_J14145	308510	turquoise			LiUP	1.04014	3.60311	0	other localisation	nucleolus||ribosome biogenesis	hypothetical protein; K14843 pescadillo	pescadillo		PF06732	Pescadillo N-terminus	KOG2481	INFORMATION STORAGE AND PROCESSING	RNA processing and modification	Protein required for normal rRNA processing	Protein required for normal rRNA processing (14145)		257.897	31.8733	31.49	35.605	27.775	12.41	184.75	64.1667	23.18	27.17	21.32	26.605	164.816	74.4625	13.48	23.99	53.5267	22.26	125.686	13.1044	23.9851	24.7275	11.0521	2.92742	167.277	31.3417	10.55	0.650538
Phatr3_J14149	302384	turquoise				1.03909	1.2247	0	other localisation	methyltransferase activity	hypothetical protein; K14850 ribosomal RNA-processing protein 8 [EC:2.1.1.-]	ribosomal RNA-processing protein 8 [EC:2.1.1.-]		PF05148	Hypothetical methyltransferase	KOG3045	INFORMATION STORAGE AND PROCESSING	RNA processing and modification	Predicted RNA methylase involved in rRNA processing	Predicted RNA methylase involved in rRNA processing (14149)		69.7567	32.8833	34.62	45.62	27.64	30.785	70.34	41.37	42.895	41.43	26.355	36.195	57.878	34.335	23.8967	38.9067	51.6567	35.41	30.549	2.5972	7.21249	7.70746	7.70746	2.89207	46.0773	7.69132	6.04576	11.8511
Phatr3_J14161	306561	NULL			LiUP	1.06662	1.97772	0	other localisation	nucleic acid binding||DNA binding||helicase activity||ATP binding||hydrolase activity	helicase_3; K14806 ATP-dependent RNA helicase DDX31/DBP7 [EC:3.6.4.13]	ATP-dependent RNA helicase DDX31/DBP7 [EC:3.6.4.13]		PF00270||PF00271||PF04851||PF13959	DEAD/DEAH box helicase||Helicase conserved C-terminal domain||Type III restriction enzyme, res subunit||Domain of unknown function (DUF4217)	KOG0348	INFORMATION STORAGE AND PROCESSING	RNA processing and modification	ATP-dependent RNA helicase	ATP-dependent RNA helicase (14161)		39.51	7.98667	7.35	9.7	7.535	7.195	30.2367	12.4533	7.655	10.805	8.045	7.87	27.772	11.165	4.46667	8.80667	12.9367	7.04333	14.9828	1.03234	2.03647	2.74357	3.42947	2.25567	20.8082	3.10635	2.67993	3.98101
Phatr3_J14176	304477	turquoise			LiUP	0.840245	2.67058	0	other localisation	protein binding	hypothetical protein			PF00400	WD domain, G-beta repeat	KOG0296	POORLY CHARACTERIZED	Function unknown	Angio-associated migratory cell protein (contains WD40 repeats)	Angio-associated migratory cell protein (contains WD40 repeats) (14176)		312.94	86.6067	55.755	72.59	42.73	30.055	223.227	125.893	44.9	62.575	47.485	47.165	282.518	138.055	32.78	60.6967	96.0833	63.7233	73.906	35.6356	38.3181	29.5146	14.9765	12.1834	147.783	56.4954	28.4398	32.4491
Phatr3_J14177	306528	blue		LoFe-UP		1.3608	0.869483	0	other localisation	ubiquitin-protein ligase activity	hypothetical protein			PF00632	HECT-domain (ubiquitin-transferase)	KOG0940	CELLULAR PROCESSES AND SIGNALING	Posttranslational modification, protein turnover, chaperones	Ubiquitin protein ligase RSP5/NEDD4	Ubiquitin protein ligase RSP5/NEDD4 (14177)		24.7967	18.7933	27.585	27.89	39.75	25.93	21.68	18.7667	20.62	16.5	26.655	24.95	17.732	17.265	17.7633	15.4433	17.2667	20.3867	5.64419	1.97003	8.28022	13.1663	1.58392	2.77186	5.84732	3.21077	0.848528	3.5921
Phatr3_J14180	310590	NULL				1.16566	0.698283	0	mitochondrion	nucleic acid binding||DNA binding||helicase activity||protein binding||ATP binding||hydrolase activity	hypothetical protein; K10875 DNA repair and recombination protein RAD54 and RAD54-like protein [EC:3.6.4.-]	DNA repair and recombination protein RAD54 and RAD54-like protein [EC:3.6.4.-]	Homologous recombination	PF00176||PF00270||PF00271||PF00439||PF04851	SNF2 family N-terminal domain||DEAD/DEAH box helicase||Helicase conserved C-terminal domain||Bromodomain||Type III restriction enzyme, res subunit	KOG0390	INFORMATION STORAGE AND PROCESSING	Replication, recombination and repair	DNA repair protein, SNF2 family	DNA repair protein, SNF2 family (14180)		2.32333	5.72	6.175	9.44	9.065	3.58	4.84333	4.34	4.625	9.93	7.32	6.67	2.808	3.87	9.39	6.94	5.23	4.05	0.259294	2.89752	1.81726	7.97616	0.869741	1.66877	3.99401	2.51537	1.78898	11.2713
Phatr3_Jdraft1418	308246	turquoise				0.946983	1.16538	1	signal peptide	hydrolase activity	hypothetical protein			PF00149	Calcineurin-like phosphoesterase	KOG0373	CELLULAR PROCESSES AND SIGNALING	Cell cycle control, cell division, chromosome partitioning	Serine/threonine specific protein phosphatase involved in cell cycle control, PP2A-related	Serine/threonine specific protein phosphatase involved in cell cycle control, PP2A-related (1418_bd)		32.58	25.6967	23.235	24.12	21.315	15.54	34.7867	22.0133	21.645	28.035	22.5	15.88	30.756	22.65	24.23	29.6733	28.4333	18.3	3.10063	6.01453	1.52028	9.24896	3.62746	4.61034	1.53409	1.527	1.25158	3.83959
Phatr3_J14191	300389	darkred				1.0438	0.736122	0	signal peptide	metabolic process||methyltransferase activity	hypothetical protein			PF01209||PF03141||PF08241||PF08242||PF13489||PF13847	ubiE/COQ5 methyltransferase family||Putative S-adenosyl-L-methionine-dependent methyltransferase||Methyltransferase domain||Methyltransferase domain||Methyltransferase domain||Methyltransferase domain	KOG1269	METABOLISM	Lipid transport and metabolism	SAM-dependent methyltransferases	SAM-dependent methyltransferases (14191)		28.0167	48.0633	51.5	49.05	37.895	43.685	19.1067	42.2233	37.885	45.465	29.995	60.76	19.772	38.1925	38.2533	49.6567	46.3533	51.2367	13.2086	2.77563	26.6438	30.6602	0.0212132	17.6989	9.07485	3.74519	14.2623	18.6464
Phatr3_EG02276	308566	grey			LiUP	0.917791	1.22625	0	signal peptide	porphyrin-containing compound biosynthetic process||oxidoreductase activity||siroheme biosynthetic process||precorrin-2 dehydrogenase activity||cell redox homeostasis||flavin adenine dinucleotide binding||oxidation-reduction process				PF00070||PF00085||PF00890||PF03486||PF07992||PF13098||PF13241||PF13738	Pyridine nucleotide-disulphide oxidoreductase||Thioredoxin||FAD binding domain||HI0933-like protein||Pyridine nucleotide-disulphide oxidoreductase||Thioredoxin-like domain||Putative NAD(P)-binding||Pyridine nucleotide-disulphide oxidoreductase	KOG0404	CELLULAR PROCESSES AND SIGNALING	Posttranslational modification, protein turnover, chaperones	Thioredoxin reductase	Thioredoxin reductase (14192)		103.21	184.11	207.84	274.49	76.95	66.52	125.227	165.2	193.745	298.845	91.625	70.195	188.626	230.952	145.987	185.247	123.127	92.89	14.8234	94.1998	14.2553	174.373	18.4838	38.3818	23.185	57.6282	58.5979	87.8014
Phatr3_J14202	306525	black			LiUP	1.23162	1.02574	1	other localisation	diacylglycerol kinase activity||protein kinase C-activating G-protein coupled receptor signaling pathway	hypothetical protein; K00901 diacylglycerol kinase [EC:2.7.1.107]	diacylglycerol kinase (ATP dependent) [EC:2.7.1.107]	Glycerolipid metabolism || Glycerophospholipid metabolism || Phosphatidylinositol signaling system	PF00609||PF00781	Diacylglycerol kinase accessory domain||Diacylglycerol kinase catalytic domain	KOG1169	METABOLISM	Lipid transport and metabolism	Diacylglycerol kinase	Diacylglycerol kinase (14202)		29.27	25.1467	30.34	25.4	31.215	24.685	32.6633	21.99	19.485	24.145	32.515	26.275	26.012	20.055	21.62	22.5967	21.0533	17.9567	4.95277	5.17755	6.87308	8.20244	5.90434	1.26572	14.2001	6.6294	2.26981	2.49609
Phatr3_J14208	300379	purple				0.882423	1.04681	5	signal peptide	iron ion binding||fatty acid biosynthetic process||oxidoreductase activity||oxidation-reduction process	hypothetical protein; K00227 lathosterol oxidase [EC:1.14.21.6]	lathosterol oxidase [EC:1.14.21.6]	Steroid biosynthesis	PF04116	Fatty acid hydroxylase superfamily	KOG0872	METABOLISM	Lipid transport and metabolism	Sterol C5 desaturase	Sterol C5 desaturase (14208)		26.3433	56.8467	59.99	41.515	47.595	55.82	29.0567	50.7033	69.24	43.525	42.635	45.33	33.94	60.6075	80.6033	55.56	50.05	44.7567	4.90057	12.9927	6.4771	1.47785	0.954594	0.848528	11.2013	6.98204	18.9222	13.1875
Phatr3_J14212	310575	purple				1.18116	0.832927	0	other localisation	GTP binding||SRP-dependent cotranslational protein targeting to membrane	hypothetical protein; K13431 signal recognition particle receptor subunit alpha	signal recognition particle receptor subunit alpha	Protein export	PF00448||PF01656	SRP54-type protein, GTPase domain||CobQ/CobB/MinD/ParA nucleotide binding domain	KOG0781	CELLULAR PROCESSES AND SIGNALING	Intracellular trafficking, secretion, and vesicular transport	Signal recognition particle receptor, alpha subunit	Signal recognition particle receptor, alpha subunit (14212)		33.9867	45.2333	45.675	51.415	50.04	37.28	30.76	35.54	36.06	50.765	39.795	35.41	23.876	31.595	41.96	44.7367	37.38	33.0567	8.37987	12.4679	3.17491	19.8061	9.09339	1.18794	1.42201	12.9637	2.95571	11.0945
Phatr3_Jdraft1423	302092	grey		LoFe-UP	LoFe-UP	1.99218	0.827602	0	other localisation		hypothetical protein			PF07082	Protein of unknown function (DUF1350)				hypothetical protein	hypothetical protein (1423_bd)		25.6667	27.1967	25.52	25.085	22.695	35.4	16.98	19.6633	13.965	15.695	23.25	29.2	11.824	10.88	6.44333	11.0467	14.0333	15.85	7.80547	4.59175	6.6468	9.94899	4.40528	14.8068	11.0456	5.43656	6.55488	1.26572
Phatr3_J14242	302449	red		LiUP	LiUP	0.624822	25.8613	0	chloroplast					PF00504	Chlorophyll A-B binding protein				hypothetical protein	hypothetical protein (14242)		783.877	176.72	50.595	16.085	22.64	21.855	461.693	103.6	41.89	6.93	14.145	22.7	1080.48	82.975	44.4767	5.32333	10.0733	17.7967	284.463	190.17	0.954594	17.614	11.1299	16.0018	146.295	49.2089	21.694	5.37401
Phatr3_J14163	306552	turquoise		LoFe-UP+LiUP	LiUP	1.54773	1.63791	0	other localisation		hypothetical protein || hypothetical protein								hypothetical protein	hypothetical protein (14251)		90.99	73.0167	103.58	67.045	47.715	48.61	93.37	65.5933	38.925	35.79	30.34	43.46	67.182	37.1175	31.4933	34.95	33.4367	29.3833	48.3327	14.2646	20.5485	20.499	29.352	16.9706	9.30408	12.3224	3.65574	10.253
Phatr3_J14255	310567	salmon				1.10488	1.04025	0	other localisation	cellular metabolic process	hypothetical protein; K03680 translation initiation factor eIF-2B subunit delta	translation initiation factor eIF-2B subunit delta	RNA transport	PF01008	Initiation factor 2 subunit family	KOG1467	INFORMATION STORAGE AND PROCESSING	Translation, ribosomal structure and biogenesis	Translation initiation factor 2B, delta subunit (eIF-2Bdelta/GCD2)	Translation initiation factor 2B, delta subunit (eIF-2Bdelta/GCD2) (14255)		64.76	46.46	41.17	34.375	51.505	49.14	61.39	43.0233	42.795	41.27	51.46	53.875	53.27	34.0525	42.3067	38.0267	50.1833	47.1133	3.85267	8.13018	1.18794	4.57498	1.36472	22.0334	10.9389	2.48355	7.48826	7.72161
Phatr3_Jdraft1425	308227	NULL				1.22086	0.91323	0	other localisation	hydrolase activity	hypothetical protein			PF00753||PF12706	Metallo-beta-lactamase superfamily||Beta-lactamase superfamily domain				hypothetical protein	hypothetical protein (1425_bd)		11.12	4.68667	6.195	10.22	7.5	6.69	6.83667	5.90667	5.315	9.74	6.05	6.235	7.706	4.6375	4.29667	6.46	5.21667	6.27	6.81084	0.607399	0.92631	0.509117	1.65463	0.353553	4.96502	1.28535	2.04354	0.806102
Phatr3_J14260	306553	tan				1.09465	0.967935	0	mitochondrion	iron-sulfur cluster binding	hypothetical protein; K03941 NADH dehydrogenase (ubiquinone) Fe-S protein 8 [EC:1.6.5.3 1.6.99.3]	DH dehydrogenase (ubiquinone) Fe-S protein 8 [EC:1.6.5.3 1.6.99.3]	Oxidative phosphorylation || Alzheimer's disease || Parkinson's disease || Huntington's disease	PF00037||PF12797||PF12800||PF12837||PF12838||PF13183||PF13187||PF13237||PF13484||PF13534||PF13746||PF14697	4Fe-4S binding domain||4Fe-4S binding domain||4Fe-4S binding domain||4Fe-4S binding domain||4Fe-4S dicluster domain||4Fe-4S dicluster domain||4Fe-4S dicluster domain||4Fe-4S dicluster domain||4Fe-4S double cluster binding domain||4Fe-4S dicluster domain||4Fe-4S dicluster domain||4Fe-4S dicluster domain	KOG3256	METABOLISM	Energy production and conversion	DH:ubiquinone oxidoreductase, NDUFS8/23 kDa subunit	DH:ubiquinone oxidoreductase, NDUFS8/23 kDa subunit (14260)	"NADH-quinone oxidoreductase, chain I"	285.143	403.39	581.785	517.03	353.435	511.385	310	498.76	570.24	381.325	350.885	442.485	284.678	438.617	444.457	469.027	377.27	369.773	27.9876	191.812	78.0717	111.242	1.22329	129.393	165.94	102.899	253.045	97.8706
Phatr3_J14269	310608	darkgrey		HiFe-UP		0.590876	1.30564	0	no signal peptide or anchor	structural constituent of ribosome||intracellular||ribosome||translation	hypothetical protein			PF01779	Ribosomal L29e protein family	KOG3504	INFORMATION STORAGE AND PROCESSING	Translation, ribosomal structure and biogenesis	60S ribosomal protein L29	60S ribosomal protein L29 (14269)		4825.79	4116.5	3606.59	3193.38	1859.59	1874.37	5995.43	5868.52	2964.18	4628.43	2198.56	2725.07	6136.84	8607.18	5246.86	4591.86	8017.57	6353.87	1266.13	917.803	610.94	1830.66	462.596	1484.6	5111.18	2191.81	924.839	3448.71
Phatr3_J14284	302463	blue		DaUP		1.29546	0.732275	1	signal peptide	6-phosphofructokinase activity||6-phosphofructokinase complex||glycolytic process				PF00365	Phosphofructokinase	KOG2440	METABOLISM	Carbohydrate transport and metabolism	Pyrophosphate-dependent phosphofructo-1-kinase	Pyrophosphate-dependent phosphofructo-1-kinase (14284)		11.6	25.46	24.925	22.375	28.31	32.01	26.9133	12.7267	19.135	15.18	27.38	29.975	9.414	11.6175	26.21	21.1767	18.7633	23.9933	3.49913	2.65322	0.92631	12.1552	1.06066	6.30739	35.1931	2.1713	4.50427	6.25082
Phatr3_J14294	300391	brown		DaUP		0.961742	0.674709	0	other localisation		hypothetical protein			PF01042||PF06201||PF14588	Endoribonuclease L-PSP||PITH domain||YjgF/chorismate_mutase-like, putative endoribonuclease	KOG1730	CELLULAR PROCESSES AND SIGNALING	Posttranslational modification, protein turnover, chaperones	Thioredoxin-like protein	Thioredoxin-like protein (14294)		90.5133	74.5	67.975	113.54	102.71	120.295	66.94	111.023	68.19	112.56	100.785	118.83	87.34	78.245	57.73	126.55	119.533	132.21	10.14	24.0351	13.1451	8.34386	30.8581	3.30219	10.9227	21.0261	3.83252	13.4067
Phatr3_J14301	306518	purple			HiFe-UP+LiUP	0.945738	1.08456	1	signal anchor	calcium ion binding||pyrophosphatase activity	hypothetical protein; K12304 soluble calcium-activated nucleotidase 1 [EC:3.6.1.6]	soluble calcium-activated nucleotidase 1 [EC:3.6.1.6]	Purine metabolism || Pyrimidine metabolism	PF06079	Apyrase	KOG4494	METABOLISM	Nucleotide transport and metabolism	Cell surface ATP diphosphohydrolase Apyrase	Cell surface ATP diphosphohydrolase Apyrase (14301)		66.4867	80.51	94.385	83.745	85.225	62.62	69.34	93.7067	88.53	84.85	82.545	54.82	73.936	84.645	110.527	87.59	90.2167	58.08	14.1194	9.21045	5.12652	33.2835	19.8061	9.89949	13.1162	17.4954	15.9948	50.247
Phatr3_J14307	304493	NULL		DaUP	DaUP	0.941336	0.193365	0	other localisation	electron carrier activity||iron-sulfur cluster binding				PF00111	2Fe-2S iron-sulfur cluster binding domain				hypothetical protein	hypothetical protein (14307)		0.913333	8.55333	5.84	25.36	14.435	22.98	0.3	9.78333	5.835	25.15	15.64	28.44	0.194	6.895	5.62667	27.76	19.6433	29.3467	0.364737	4.8139	1.13137	4.96389	2.08597	10.2672	0.266646	2.54429	1.84555	11.8511
Phatr3_Jdraft1431	308230	purple				1.16251	0.806859	0	other localisation	"transferase activity, transferring phosphorus-containing groups"	hypothetical protein; K05305 fucokinase [EC:2.7.1.52]	fucokinase [EC:2.7.1.52]	Fructose and mannose metabolism || Amino sugar and nucleotide sugar metabolism	PF07959||PF08544	L-fucokinase||GHMP kinases C terminal	KOG4644	METABOLISM	Carbohydrate transport and metabolism	L-fucose kinase	L-fucose kinase (1431_bd)		8.94	20.31	15.3	13.55	20.86	14.765	11.19	13.15	11.37	19.8	24.56	15.11	7.376	16.6525	16.74	17.46	12.38	11.6967	4.87717	4.97772	2.34759	6.23668	5.41644	7.78525	1.66721	2.12459	5.14774	7.15592
Phatr3_J14322	302466	grey		DaUP		0.978625	0.711375	1	other localisation		hypothetical protein								hypothetical protein	hypothetical protein (14322)		20.5067	16.1833	17.375	24.125	34.805	34.835	21.85	14.2033	19.105	26.76	33.53	26.03	33.376	13.3225	16.2367	31.3233	24.3233	21.1233	6.82	4.38	5.5225	5.09824	4.57498	18.3353	3.07648	1.34656	11.5046	5.74171
Phatr3_J14327	310612	darkred				1.68964	0.70168	0	mitochondrion	protein binding	hypothetical protein			PF03031	NLI interacting factor-like phosphatase	KOG1605	INFORMATION STORAGE AND PROCESSING	Transcription	TFIIF-interacting CTD phosphatase, including NLI-interacting factor (involved in RNA polymerase II regulation)	TFIIF-interacting CTD phosphatase, including NLI-interacting factor (involved in RNA polymerase II regulation) (14327)		35.2867	16.4367	8.885	13.75	31.18	40.06	20.05	16.3333	8.225	7.125	18.55	41.35	11.952	10.6225	6.58333	6.57667	13.81	28.1033	4.95926	1.4677	3.45775	7.6509	0.763675	25.0316	13.9149	14.9164	5.49422	1.60513
Phatr3_J14334	304482	NULL		LoFe-UP+DaUP	LoFe-UP+DaUP			0	signal peptide		hypothetical protein								phosphoglyceratemutase	phosphoglyceratemutase (14334)		1.84	4.44333	3.71	40.65	204.71	158.455	1.00667	1.21	2.15	48.015	140.485	132.415	0.746	0.5575	1.63	40.8167	28.83	33.9333	0.882213	0.997263	0.39598	18.5828	139.47	2.11425	0.341223	0.363731	0.226274	15.7756
Phatr3_J14339	306531	red		LiUP	LiUP	1.06045	2.04236	0	chloroplast	"N-acetyltransferase activity||transferase activity, transferring acyl groups other than amino-acyl groups"				PF00583||PF08445	Acetyltransferase (GNAT) family||FR47-like protein	KOG3235	POORLY CHARACTERIZED	General function prediction only	Subunit of the major N alpha-acetyltransferase	Subunit of the major N alpha-acetyltransferase (14339)		107.387	96.2267	81.425	28.9	44.2	66.86	120.74	70.0467	66.085	33.485	40.225	61.79	115.22	63.1225	75.6567	27.35	38.1333	61.03	1.44306	9.37534	20.2303	11.3986	9.60251	22.9244	28.3877	18.5191	4.03758	14.6159
Phatr3_J14345	300422	blue		LoFe-UP+DaUP	LoFe-UP	1.63986	0.731211	0	other localisation	ubiquitin-protein ligase activity	hypothetical protein			PF00632	HECT-domain (ubiquitin-transferase)	KOG0940	CELLULAR PROCESSES AND SIGNALING	Posttranslational modification, protein turnover, chaperones	Ubiquitin protein ligase RSP5/NEDD4	Ubiquitin protein ligase RSP5/NEDD4 (14345)		53.8167	53.5667	52.41	65.36	89.135	66.875	58.9933	35.8667	40.76	53.49	69.96	67.885	28.356	28.71	38.2333	43.6333	43	36.3333	2.12003	12.4958	0.777817	20.5909	5.77706	7.65797	18.0211	3.89025	1.89505	11.2289
Phatr3_EG02507	309513	NULL		DaUP		2.16126	0.429534	1	signal anchor	protein binding||zinc ion binding||metal ion binding	hypothetical protein			PF00097||PF12678||PF13639||PF13920	Zinc finger, C3HC4 type (RING finger)||RING-H2 zinc finger||Ring finger domain||Zinc finger, C3HC4 type (RING finger)	KOG0800	CELLULAR PROCESSES AND SIGNALING	Posttranslational modification, protein turnover, chaperones	Predicted E3 ubiquitin ligase	Predicted E3 ubiquitin ligase (14355)		8.81667	9.19	28.265	71.535	26.65	11.945	5.05333	7.22667	13.02	40.605	11.435	5.74	6.654	7.2025	4.76333	11	13.0367	9.41333	1.25109	2.87757	26.3963	64.5094	28.1994	0.940452	2.59026	7.22864	10.451	15.62
Phatr3_J14356	308599	brown		DaUP	DaUP	0.696486	0.309767	0	mitochondrion	tetrahydrobiopterin biosynthetic process||4-alpha-hydroxytetrahydrobiopterin dehydratase activity	hypothetical protein; K01724 4a-hydroxytetrahydrobiopterin dehydratase [EC:4.2.1.96]	4a-hydroxytetrahydrobiopterin dehydratase [EC:4.2.1.96]		PF01329	Pterin 4 alpha carbinolamine dehydratase	KOG4073	INFORMATION STORAGE AND PROCESSING	Transcription	Pterin carbinolamine dehydratase PCBD/dimerization cofactor of HNF1	Pterin carbinolamine dehydratase PCBD/dimerization cofactor of HNF1 (14356)		54.93	65.8167	37.42	84.68	169.72	203.54	40.0767	98.1067	37.02	101.015	181.93	190.045	27.036	123.542	45.72	153.73	292.443	298.893	15.8627	25.1964	8.358	5.45886	44.081	114.82	1.98757	64.2954	3.18198	43.4376
Phatr3_Jdraft1435	308249	NULL		LiUP	HiFe-UP+LiUP	0.744556	2.122	0	other localisation		hypothetical protein								hypothetical protein	hypothetical protein (1435_bd)		6.21333	4.84	3.395	3.53	3.7	3.62	6.00333	4.98667	3.785	2.285	2.975	4.51	12.606	5.855	4.53333	2.5	1.65333	3.37	0.468224	1.62336	1.87383	1.78191	0.509117	2.00818	3.00377	2.73507	1.26572	0.799031
Phatr3_J14366	310581	grey				0.846262	1.07951	0	other localisation		hypothetical protein	"solute carrier family 25 (mitochondrial S-adenosylmethionine transporter), member 26"		PF00153	Mitochondrial carrier protein	KOG0768	METABOLISM	Energy production and conversion	Mitochondrial carrier protein PET8	Mitochondrial carrier protein PET8 (14366)		81.12	61.0133	43.595	89.365	48.14	58.125	69.29	100.403	52.99	76.055	55.58	46.785	97.188	86.215	43.1167	67.3267	88.89	78.1567	7.70563	13.6873	7.27613	43.8194	21.496	12.6077	35.8336	20.8173	23.2497	27.5135
Phatr3_J14373	310613	grey			HiFe-UP+LiUP	0.64259	1.33572	3	other localisation		hypothetical protein			PF04241	Protein of unknown function (DUF423)	KOG3472	POORLY CHARACTERIZED	Function unknown	Predicted small membrane protein	Predicted small membrane protein (14373)		36.1167	103.303	105.645	116.03	74.16	154.455	76.5233	58.27	139.9	104.465	97.95	65.365	252.946	101.263	179.903	123.073	47.7667	80.3	14.5043	21.9673	28.9419	53.2027	22.5001	73.1078	87.1306	22.4048	73.3411	48.5994
Phatr3_J14374	304474	grey		LiUP	LiUP	0.858712	1.6199	0	other localisation	sequence-specific DNA binding	hypothetical protein; K03627 putative transcription factor	putative transcription factor		PF01381||PF08523||PF12844	Helix-turn-helix||Multiprotein bridging factor 1||Helix-turn-helix domain	KOG3398	INFORMATION STORAGE AND PROCESSING	Transcription	Transcription factor MBF1	Transcription factor MBF1 (14374)		204.733	266.467	253.825	275.285	62.645	85.98	203.137	258.51	283.31	283.025	72.97	75.765	295.794	309.12	187.467	256.08	117.653	159.383	17.9326	128.075	45.1205	69.445	25.0387	28.058	21.8562	21.7473	266.975	112.663
Phatr3_Jdraft1437	308236	NULL		LiUP	HiFe-UP+LiUP	0.281617	13.9048	0	other localisation		hypothetical protein								hypothetical protein	hypothetical protein (1437_bd)		15.8667	1.04333	0.55	0.22	1.17	1.495	16.4167	1.89667	0.43	0.41	0.79	1.495	57.816	3.685	0.476667	0.556667	0.676667	2.47	8.65893	0.245017	0.0707107	0.0848528	0.763675	0.615183	10.5545	0.852897	0.19799	0.0848528
Phatr3_J14380	308615	NULL		DaUP	DaUP	1.52011	0.380093	1	signal peptide	serine-type endopeptidase activity||proteolysis	hypothetical protein			PF00082	Subtilase family	KOG1153	CELLULAR PROCESSES AND SIGNALING	Posttranslational modification, protein turnover, chaperones	Subtilisin-related protease/Vacuolar protease B	Subtilisin-related protease/Vacuolar protease B (14380)		5.05	6.23333	18.74	33.82	19.235	19.935	8.39	2.97667	11.04	25.75	15.935	14.35	4.328	3.9175	9.61333	23.6033	7.59333	10.1633	0.958593	2.36826	11.6248	16.914	6.93672	9.12875	6.10489	0.142945	0.141421	15.2311
Phatr3_J14386	302474	darkorange				0.808793	0.761041	0	chloroplast					PF00504	Chlorophyll A-B binding protein				hypothetical protein	hypothetical protein (14386)		38.4467	422.407	667.185	417.76	258.37	557.65	39.2333	322.73	755.245	375.35	331.37	449.65	100.858	315.592	905.95	482.45	354.683	787.99	20.1693	168.405	35.1644	36.4019	26.7852	335.664	4.63971	113.399	166.432	34.2947
Phatr3_J14387	302478	grey				0.842215	1.10223	0	other localisation		clpP; hypothetical protein			PF00574	Clp protease	KOG0840	CELLULAR PROCESSES AND SIGNALING	Posttranslational modification, protein turnover, chaperones	ATP-dependent Clp protease, proteolytic subunit	ATP-dependent Clp protease, proteolytic subunit (14387)		153.183	166.637	215.635	313.9	100.925	162	150.903	214.323	246.58	165.34	97.835	167.135	235.518	228.625	182.153	204.29	186.183	212.363	27.6321	43.2617	14.6583	130.574	17.6847	74.4725	20.3828	52.5548	37.3918	0.721249
Phatr3_Jdraft1438	304152	NULL		LiUP	LiUP	1.03063	2.73121	0	other localisation		hypothetical protein								hypothetical protein	hypothetical protein (1438_bd)		24.15	8.98	4.42	1.965	3.52	5.505	27.4	9.01667	3.015	3.42	3.885	9.195	21.188	10.325	2.24667	4.36	4.68333	7.18333	2.25426	2.66321	3.09713	0.813173	2.44659	1.29401	8.03007	2.53772	1.98697	1.31522
Phatr3_J14391	310630	blue		LoFe-UP		1.43756	0.813669	0	other localisation	GTPase activity||ATP binding||GTP binding||ATPase activity	hypothetical protein			PF00005||PF02463||PF03193||PF12848||PF13175||PF13304||PF13476||PF13555	ABC transporter||RecF/RecN/SMC N terminal domain||Protein of unknown function, DUF258||ABC transporter||AAA ATPase domain||AAA domain||AAA domain||P-loop containing region of AAA domain	KOG0062	METABOLISM	Amino acid transport and metabolism	ATPase component of ABC transporters with duplicated ATPase domains/Translation elongation factor EF-3b	ATPase component of ABC transporters with duplicated ATPase domains/Translation elongation factor EF-3b (14391)		23.4633	30.0633	25.415	25.735	38.04	28.46	28.5433	23.7333	23.975	23.845	28.44	35.21	12.414	18.5	20.6433	21.6733	25.2467	21.97	11.1236	3.4889	3.76888	7.16299	1.32936	1.31522	12.8474	0.947963	0.502046	2.22739
Phatr3_J14401	310662	NULL		DaUP	DaUP	0.587965	0.00909998	0	other localisation	isocitrate lyase activity||carboxylic acid metabolic process				PF00463||PF13714	Isocitrate lyase family||Phosphoenolpyruvate phosphomutase	KOG1260	METABOLISM	Energy production and conversion	Isocitrate lyase	Isocitrate lyase (14401)	isocitrate lyase	1.21667	2.62667	1.79	105.77	131.725	156.825	1.55	2.04333	2.075	125.49	215.03	224.135	1.672	2.355	1.77333	164.23	274.767	381.58	0.28006	2.26324	1.13137	60.4435	5.66393	23.4406	0.251595	2.14789	1.90212	37.5049
Phatr3_J14403	300487	red		LoFe-UP		1.38508	0.991281	10	signal anchor	cation transport||solute:hydrogen antiporter activity||integral component of membrane||transmembrane transport				PF00999	Sodium/hydrogen exchanger family	KOG1965	METABOLISM	Inorganic ion transport and metabolism	Sodium/hydrogen exchanger protein	Sodium/hydrogen exchanger protein (14403)		38.0567	16.4633	17.96	21.7	28.195	30.43	26.08	17.0033	15.08	14.66	19.26	30.215	26.07	10.8475	11.95	12.0267	13.9833	21.0533	2.56096	4.23654	1.96576	5.88313	1.15258	11.6531	3.24191	7.03936	0.452548	3.35169
Phatr3_J14412	304534	blue		DaUP	DaUP	0.862751	0.442237	0	other localisation	GTP binding||SRP-dependent cotranslational protein targeting to membrane	hypothetical protein			PF00448||PF02881||PF13191	SRP54-type protein, GTPase domain||SRP54-type protein, helical bundle domain||AAA ATPase domain	KOG0780	CELLULAR PROCESSES AND SIGNALING	Intracellular trafficking, secretion, and vesicular transport	Signal recognition particle, subunit Srp54	Signal recognition particle, subunit Srp54 (14412)	signal recognition particle-docking protein FtsY||_GAP_	37.59	33.8	5.045	22.81	77.095	56.37	28.9867	50.5167	5.19	22.52	63.07	74.175	18.962	45.99	4.81	18.4433	89.4333	114.653	9.71006	8.81599	1.50614	18.6959	4.67398	6.61852	16.8909	14.0604	3.71938	11.1157
Phatr3_J14426	302508	black				1.00956	0.867857	0	signal peptide					PF00091||PF12327	Tubulin/FtsZ family, GTPase domain||FtsZ family, C-terminal domain				hypothetical protein	hypothetical protein (14426)	cell division protein FtsZ||_GAP_	81.6533	62.4867	65.625	76.885	104.445	68.805	92.9967	65.1467	67.6	83.68	83.985	81.43	77.876	61.635	73.7433	98.31	84.2533	69.52	9.5685	9.83296	23.7234	50.2117	12.735	26.3114	25.9094	19.2566	8.57013	41.4365
Phatr3_J14427	304564	grey				0.750338	0.97019	4	other localisation		hypothetical protein								hypothetical protein	hypothetical protein (14427)		13.06	31.9333	22.36	21.645	16.18	39.355	11.2433	38.6067	28.92	16.7	22.185	34.775	23.104	44.6575	31.84	17.1933	29.3833	53.02	2.08324	4.48116	2.91328	3.9103	0.311127	19.2545	7.16174	5.31798	8.69741	9.85707
Phatr3_J14442	302489	darkorange				0.806671	1.27651	0	signal peptide					PF00504	Chlorophyll A-B binding protein				hypothetical protein	hypothetical protein (14442)		27.5567	630.297	929.125	402.775	183.785	420.595	21.1333	426.553	1155.4	333.885	222.1	274.305	62.376	486.085	1274.81	588.083	302.293	541.58	10.981	141.41	63.279	101.307	44.9225	239.108	2.41177	142.536	299.764	98.3373
Phatr3_J14444	306617	grey				0.923363	0.985743	0	other localisation		"udp-n-acetylglucosamine n-acetylglucosaminyltransferase; K07441 beta-1,4-N-acetylglucosaminyltransferase [EC:2.4.1.141]"	"beta-1,4-N-acetylglucosaminyltransferase [EC:2.4.1.141]"	N-Glycan biosynthesis || Various types of N-glycan biosynthesis	PF08660	Oligosaccharide biosynthesis protein Alg14 like	KOG3339	POORLY CHARACTERIZED	General function prediction only	Predicted glycosyltransferase	Predicted glycosyltransferase (14444)		52.9	42.75	29.515	46.145	36.965	33.67	35.5733	41.8167	23.75	63.365	39.005	31.215	52.028	44.6225	31.66	50.11	43.2167	33.77	17.136	12.7522	9.28431	8.47821	12.3673	9.44695	15.5642	8.43268	2.16375	2.36881
Phatr3_J14449	304573	NULL			LiUP	1.09373	1.66955	0	other localisation	threonine-type endopeptidase activity||proteasome core complex||proteolysis involved in cellular protein catabolic process	hypothetical protein; K02732 20S proteasome subunit beta 6 [EC:3.4.25.1]	20S proteasome subunit beta 6 [EC:3.4.25.1]	Proteasome	PF00227	Proteasome subunit	KOG0179	CELLULAR PROCESSES AND SIGNALING	Posttranslational modification, protein turnover, chaperones	20S proteasome, regulatory subunit beta type PSMB1/PRE7	20S proteasome, regulatory subunit beta type PSMB1/PRE7 (14449)		7.26667	23.95	23.88	11.695	10.265	8.78	7.32	19.9033	27.3	11.76	8.915	9.11	5.134	18.6775	28.58	11.4867	7.90667	9.70667	1.07431	5.66914	10.8046	2.58094	2.15668	5.51543	3.37871	12.1419	16.1362	8.73984
Phatr3_J14450	300439	turquoise			LiUP	0.992447	2.37681	0	other localisation		hypothetical protein			PF00327	Ribosomal protein L30p/L7e	KOG3184	INFORMATION STORAGE AND PROCESSING	Translation, ribosomal structure and biogenesis	60S ribosomal protein L7	60S ribosomal protein L7 (14450)		310.51	76.4833	58.77	70.58	39.41	53.13	197.85	176.73	59.515	46.305	34.07	58.455	228.504	102.912	31.7867	54.3367	90.1267	92.9367	75.0496	40.7915	21.6516	25.8094	11.243	0.254558	167.819	108.951	22.3799	1.03945
Phatr3_J14453	310676	green		DaUP	DaUP	0.728105	0.234739	0	other localisation	protein kinase activity||ATP binding||protein phosphorylation	hCDK7; hypothetical protein; K08293 mitogen-activated protein kinase [EC:2.7.11.24]	mitogen-activated protein kinase [EC:2.7.11.24]		PF00069||PF07714	Protein kinase domain||Protein tyrosine kinase	KOG0660	CELLULAR PROCESSES AND SIGNALING	Signal transduction mechanisms	Mitogen-activated protein kinase	Mitogen-activated protein kinase (14453)		4.66	21.7567	18.465	35.925	49.545	21.335	2.95333	13.6167	16.87	65.215	42.105	28.75	2.494	14.175	20.9567	83.0967	76.6367	31.5833	3.4773	8.75345	1.94454	28.857	18.4201	2.5668	0.58731	0.597188	1.8809	13.8522
[truncated: 9,928 more rows]
[truncated: 57 more columns]
