# Supplementary material for: Correction: Transcriptional Orchestration of the Global Cellular Response of a Model Pennate Diatom to Diel Light Cycling under Iron Limitation
Source: PLoS Genet. 2017 Mar 29;13(3):e1006688. doi: 10.1371/journal.pgen.1006688 (PMC5371279; doi:10.1371/journal.pgen.1006688)
Supplement: S2 Dataset — (XLSX) [file pgen.1006688.s002.xlsx]

## Sheet: S2 Dataset
S2 Dataset. List of highly low Fe responsive genes.
Columns A-B: Gene model identifiers, Phatr3 protein identifier (Phatr3 PID), alternate Phatr3 protein ID (Phatr3_AltID used for read mapping)
Columns C-H: Expression Pattern Response including WGCNA module assignment (Module_Color) with the order of genes plotted in Fig S8 specified, Response Type assignment by either Skillings-Mack or EdgeR (LiUP = upregulated during the light, DaUP = upregulated during the dark, LoFe-UP = upregulated at low Fe (20pM Fe' + 40pM Fe'), HiFe-UP = upregulated at high Fe (400pM Fe'), and response-type metr…
Columns I-V: Transmembrane domain predictions (Nr Transmembrane domains), predicted targeting, and functional annotations
Columns W-BF: Replicate-averaged RPKM and standard deviation
Columns BG-DC: Individual experiment Phatr3 RPKM
																						RPKM Average																		RPKM Standard Deviation
Phatr3 PID	Phatr3 Alt ID	Module_Color	S8 Fig Order	Response Type: Skillings-Mack	Response Type: EdgeR	Iron Depl. vs. Iron Repl.	Light vs. Dark	Nr Transmembrane domains	Predicted targeting	GO Description	Kegg Description	KO Description	KO Pathway	Pfam ID	Pfam Description	KOG ID	pt3_KOG_group	KOG class	pt3_KOG_desc	kog_phatr	pt3_TIGRFams_desc	L_10AM	L_2PM	L_6PM	L_10PM	L_2AM	L_6AM	M_10AM	M_2PM	M_6PM	M_10PM	M_2AM	M_6AM	H_10AM	H_2PM	H_6PM	H_10PM	H_2AM	H_6AM	L_10AM	L_2PM	L_6PM	L_10PM	L_2AM	L_6AM	M_10AM	M_2PM	M_6PM	M_10PM
Phatr3_J45758	310133	NULL	1		LoFe-UP+LiUP	1.42491	0.83973	0	other localisation	FMN binding||oxidoreductase activity||oxidation-reduction process	nadph-cytochrome P450 reductase; K00327 NADPH-ferrihemoprotein reductase [EC:1.6.2.4]	DPH-ferrihemoprotein reductase [EC:1.6.2.4]		PF00175||PF00258||PF00667	Oxidoreductase NAD-binding domain||Flavodoxin||FAD binding domain	KOG1158	METABOLISM	Energy production and conversion	DP/FAD dependent oxidoreductase	DP/FAD dependent oxidoreductase (45758)		4.75333	2.46667	3.48	13	3.345	1.245	7.31	3.23333	3.305	22.735	4.055	1.7	4.692	4.1075	7.15333	3.36	2.95333	1.13667	1.66296	0.804632	1.54149	11.045	0.544472	0.233345	6.03128	1.20923	0.586899	27.3721
Phatr3_J26405	307846	grey	2	LoFe-UP	LoFe-UP	54.9274	0.636768	5	other localisation	membrane||metal ion transport||metal ion transmembrane transporter activity||transmembrane transport	hypothetical protein			PF02535	ZIP Zinc transporter	KOG2474	METABOLISM	Inorganic ion transport and metabolism	Zinc transporter and related ZIP domain-containing proteins	Zinc transporter and related ZIP domain-containing proteins (26405)		204.267	191.41	217.815	256.75	352.8	277.02	155.003	179.63	183.76	256.67	414.725	212.445	7.584	1.3725	1.38	2.58	3.5	7.81333	63.9422	106.191	62.3456	137.278	143.925	138.876	39.405	71.5439	13.9866	153.711
Phatr3_J45706	303908	grey	3	LoFe-UP+DaUP	LoFe-UP	3.53367	0.751044	0	other localisation		hypothetical protein								hypothetical protein	hypothetical protein (45706)		41.97	42.44	48.575	43.03	61.78	53.265	60.6	44.9167	46.29	81.71	72.635	55.315	16.108	7.4375	12.3233	10.3	17.7167	28.6633	5.09886	18.2637	16.3412	0.311127	7.21249	10.6278	18.0622	14.9165	1.03238	21.9062
Phatr3_J47938	310618	grey	4	LoFe-UP	LoFe-UP	2.56717	0.851221	0	other localisation		hypothetical protein								hypothetical protein	hypothetical protein (47938)		15.9267	19.0267	31.755	21.1	27.81	24.5	23.6833	19.21	21.055	27.32	31.595	30.355	12.698	7.9725	7.31	8.24667	8.58	8.78333	2.91852	11.3882	23.3557	6.43467	18.7383	19.1343	5.02838	11.7045	18.208	13.7744
Phatr3_EG00903	310560	NULL	5	LoFe-UP	LoFe-UP	12.6647	0.960402	0	other localisation		hypothetical protein								hypothetical protein	hypothetical protein ()		2.73667	9.09333	5.24	2.775	3.58	2.565	3.14	6.85333	0.68	9.365	7.42	3.945	0.372	0.215	0.406667	0	0.933333	0.45	4.28092	8.22974	7.41048	3.92444	5.06288	3.62746	3.86579	6.00604	0.961665	13.2441
Phatr3_EG02047	312015	pink	6	LoFe-UP	LoFe-UP	3.59585	0.696964	6	other localisation	cation transport||cation transmembrane transporter activity||integral component of membrane||transmembrane transport	hypothetical protein			PF01545	Cation efflux family				Cation efflux family (CDF)	Cation efflux family (CDF) (46297)		166.25	141.99	86.16	69.155	221.725	167.04	181.94	78.9767	54.025	111.91	298.81	165.045	40.154	26.3225	22.2633	37.42	50.6933	69.54	20.9928	71.5402	23.4335	45.1205	62.2608	82.2931	10.0228	17.4805	4.77297	112.317
Phatr3_Jdraft223	304099	pink	7	LoFe-UP	LoFe-UP	1.98609	0.85145	0	other localisation	integral component of membrane	hypothetical protein			PF04117	Mpv17 / PMP22 family	KOG1944	POORLY CHARACTERIZED	General function prediction only	Peroxisomal membrane protein MPV17 and related proteins	Peroxisomal membrane protein MPV17 and related proteins (223_bd)		53.8667	39.5033	48.005	34.47	62.395	51.35	66.1533	44.1367	34.15	34.77	78.825	68.425	24.452	21.57	22.5967	21.95	34.72	31.9467	2.23081	7.0412	12.4663	15.7402	23.7517	16.7867	7.23381	6.6726	0.890955	21.1284
Phatr3_J33637	307617	NULL	8	LoFe-UP	LoFe-UP	2.40594	0.649733	0	other localisation		hypothetical protein								hypothetical protein	hypothetical protein (33637)		3.66333	2.87667	1.09	2.04	3.25	1.735	2.65667	0.98	1.155	1.33	6.35	3.81	0.598	0.5075	1.27667	1.84	1.73	0.966667	1.43197	2.09462	0.523259	0.0282843	0.947523	0.431335	1.59732	0.502693	0.0919239	0.254558
Phatr3_Jdraft251	304173	yellow	9	LoFe-UP	LiUP	1.25821	0.96091	0	other localisation	ATP binding	hypothetical protein			PF00004	ATPase family associated with various cellular activities (AAA)	KOG0737	CELLULAR PROCESSES AND SIGNALING	Posttranslational modification, protein turnover, chaperones	AAA+-type ATPase	AAA+-type ATPase (251_bd)		77.0633	78.0833	67.495	82.3	101.855	79.555	95.9467	65.0867	73.01	78.725	106.805	79.895	71.036	61.2575	73.6967	62.44	58.4767	59.8967	8.80171	10.9455	5.14067	6.87308	14.3755	15.9735	37.2758	2.31612	23.3911	0.304056
Phatr3_J12588	304048	grey	10	LoFe-UP	LoFe-UP	8.72463	0.841938	2	other localisation	heme oxygenase (decyclizing) activity||heme oxidation||oxidation-reduction process	hypothetical protein; K00510 heme oxygenase [EC:1.14.99.3]	heme oxygenase [EC:1.14.99.3]	Porphyrin and chlorophyll metabolism || Mineral absorption	PF01126	Heme oxygenase	KOG4480	METABOLISM	Inorganic ion transport and metabolism	Heme oxygenase	Heme oxygenase (12588)		126.83	150.257	79.765	36.395	130.57	179.535	75.2167	83.0567	37.75	14.27	223.26	118.54	22.442	4.4	7.07667	7.22	8.68333	18.1733	14.0617	23.4986	41.7405	34.5987	62.3102	56.8867	30.7292	2.44811	12.2471	8.79641
Phatr3_EG02180	302773	grey	11	LoFe-UP	LoFe-UP	2.08968	0.859643	0	other localisation		hypothetical protein								hypothetical protein	hypothetical protein ()		102.43	131.057	112.3	99.08	140.725	143.08	79.8567	114.113	88.715	72.36	170.68	122.51	56.254	46.605	52.2233	58.3233	56.6267	57.5233	21.2447	12.1152	27.3085	37.3635	3.58503	72.9876	19.7357	16.8397	5.28209	6.15183
Phatr3_J34716	309975	grey	12	LoFe-UP	LoFe-UP+LiUP	2.48216	1.06875	0	other localisation	"catalytic activity||3-beta-hydroxy-delta5-steroid dehydrogenase activity||steroid biosynthetic process||metabolic process||dTDP-4-dehydrorhamnose reductase activity||biosynthetic process||oxidoreductase activity||oxidoreductase activity, acting on the CH-OH group of donors, NAD or NADP as acceptor||cellular metabolic process||extracellular polysaccharide biosynthetic process||coenzyme binding||o…	nad-dependent epimerase/dehydratase			PF00106||PF01073||PF01370||PF02719||PF04321||PF07993||PF08659	short chain dehydrogenase||3-beta hydroxysteroid dehydrogenase/isomerase family||NAD dependent epimerase/dehydratase family||Polysaccharide biosynthesis protein||RmlD substrate binding domain||Male sterility protein||KR domain	KOG1371	CELLULAR PROCESSES AND SIGNALING	Cell wall/membrane/envelope biogenesis	UDP-glucose 4-epimerase/UDP-sulfoquinovose synthase	UDP-glucose 4-epimerase/UDP-sulfoquinovose synthase (34716)		145.15	215.03	166.56	64.87	168.385	243.565	90.1133	98.32	64.32	21.76	291.89	156.78	145.808	39.2625	22.8833	14.3	23.1167	47.4233	71.416	88.211	107.381	47.0792	124.613	157.777	11.1205	62.32	3.73352	3.36583
Phatr3_J1745	300411	grey	13	LoFe-UP		1.23559	0.947462	0	other localisation	calcium ion binding	"hypothetical protein; K11583 protein phosphatase 2 (formerly 2A), regulatory subunit B''"	"protein phosphatase 2 (formerly 2A), regulatory subunit B''"	mRNA surveillance pathway || PI3K-Akt signaling pathway || Dopaminergic synapse	PF13499	EF-hand domain pair	KOG2562	INFORMATION STORAGE AND PROCESSING	RNA processing and modification	Protein phosphatase 2 regulatory subunit	Protein phosphatase 2 regulatory subunit (1745)		52.1367	63.9067	58.435	46.525	66.125	64.115	59.07	51.7833	43.035	50.69	71.095	58.615	44.83	46.9175	45.9567	45.9133	46.4933	47.6833	4.51001	12.71	14.0926	0.756604	5.96091	4.09415	27.2291	10.7913	8.93076	14.3401
Phatr3_J45148	311809	midnightblue	14	LoFe-UP	LiUP	1.34542	0.979498	0	other localisation		hypothetical protein								hypothetical protein	hypothetical protein (45148)		44.3933	50.78	48.085	39.655	55.75	64.215	46.3667	49.3067	53.71	35.225	66.545	48.55	34.712	37.105	44.4167	39.8167	30.0267	37.8133	5.78738	22.0068	9.00147	0.120208	10.0268	6.22961	10.2395	17.2012	16.023	3.55675
Phatr3_J44997	307833	yellow	15	LoFe-UP		1.46821	0.807399	0	signal anchor		hypothetical protein								hypothetical protein	hypothetical protein (44997)		12.4833	19.5067	13.195	7.805	23.915	21.62	12.5733	11.27	13.165	9.455	23.955	19.545	7.242	9.4825	14.88	11.1467	11.9267	11.03	1.75825	4.12549	0.657609	0.33234	2.4678	5.09117	5.643	1.69461	0.813173	3.74059
Phatr3_J14867	302552	grey	16	LoFe-UP	LoFe-UP	6.91598	0.931908	1	signal peptide		hypothetical protein			PF01521	Iron-sulphur cluster biosynthesis	KOG1120	METABOLISM	Inorganic ion transport and metabolism	Fe-S cluster biosynthesis protein ISA1 (contains a HesB-like domain)	Fe-S cluster biosynthesis protein ISA1 (contains a HesB-like domain) (14867)	iron-sulfur cluster assembly accessory protein	1080.78	1686.04	1607.1	1094.16	1271.27	1742.18	735.447	1247.36	976.125	620.185	1526.86	1213.84	98.552	145.405	202.757	224.063	197.63	259.197	320.958	271.965	345.507	922.138	683.461	53.627	217.101	193.242	160.124	352.585
Phatr3_J24547	304960	grey	17	LoFe-UP	LoFe-UP	2.4909	0.997121	8	signal peptide	aspartic-type endopeptidase activity||integral component of membrane	hypothetical protein			PF02225||PF04258	PA domain||Signal peptide peptidase	KOG2442	POORLY CHARACTERIZED	General function prediction only	Uncharacterized conserved protein, contains PA domain	Uncharacterized conserved protein, contains PA domain (24547)		96.9567	124.977	124.545	80.345	114.075	152.97	86.8233	92.8	83.945	48.885	109.64	113.735	46.244	36.78	41.4833	36.7067	34.95	47.8867	7.63404	30.4767	43.3103	38.9969	58.5555	1.11723	12.1638	27.704	16.8928	4.53255
Phatr3_J41423	309570	grey	18	LoFe-UP	LoFe-UP	21.4301	1.25756	0	chloroplast	fructose-bisphosphate aldolase activity||glycolytic process				PF00274	Fructose-bisphosphate aldolase class-I	KOG1557	METABOLISM	Carbohydrate transport and metabolism	Fructose-biphosphate aldolase	Fructose-biphosphate aldolase (41423)		2640.64	3404.53	2872.84	1587.85	1942.57	3131.68	2206.42	3037.83	1802.53	702.05	2395.23	3044.54	230.394	43.5575	25.8833	35.2933	43.2967	256.383	349.881	1238.59	531.659	1812.4	932.497	127.993	1101.22	827.004	122.153	836.111
Phatr3_J53967	300786	grey	19	LoFe-UP	LoFe-UP	11.3173	1.03394	1	signal peptide		hypothetical protein								hypothetical protein	hypothetical protein (53967)		1649.18	1798.82	1505.59	754.44	1446.04	1757.89	1155.47	1429.86	832.98	477.29	1305.03	1905.02	121.498	18.825	22.0433	15.1767	72.3767	503.74	542.066	766.937	210.668	200.224	212.259	1252.12	414.936	511.642	604.223	190.905
Phatr3_J52498	309136	grey	20	LoFe-UP	LoFe-UP	6.04755	1.00006	1	signal peptide		cell surface protein								cell surface protein	cell surface protein (52498)		1112.04	1621.24	1404.57	803.71	1233.46	1576.68	1049.44	1170.3	1024.39	616.415	1140.47	1340.3	234.968	53.4525	59.9833	47.9667	129.647	669.457	190.301	231.389	328.826	1.35765	55.423	758.563	283.08	406.669	430.168	90.5167
Phatr3_J50250	311316	grey	21	LoFe-UP	LoFe-UP	2.54813	1.08853	0	other localisation		hypothetical protein								hypothetical protein	hypothetical protein (50250)		66.34	125.033	114.72	42.525	73.865	117.54	68.27	74.15	61.45	43.065	88.57	105.285	44.014	26.5225	26.39	13.5033	26.04	50.5533	10.1369	94.707	87.7944	10.5005	8.57721	53.3441	16.6235	43.3971	13.3219	12.5229
Phatr3_J43682	311373	grey	22	LoFe-UP	LoFe-UP	4.62937	1.19062	5	other localisation	integral component of membrane	cytochrome b-561-like protein			PF03188	Eukaryotic cytochrome b561	KOG1619	METABOLISM	Energy production and conversion	Cytochrome b	Cytochrome b (43682)		92.28	113.063	61.795	28.72	90.05	110.67	78.4033	81.0233	38.27	16.125	89.46	87.48	20.656	18.43	17.94	8.20333	8.41	21.9833	2.79979	66.9438	20.2869	8.51357	58.0393	32.5128	15.6964	34.0341	11.4693	5.29623
Phatr3_EG02404	302791	darkturquoise	23	LoFe-UP+LiUP	LoFe-UP+LiUP	6.82583	1.42513	0	other localisation	protein binding	hypothetical protein			PF00504||PF05739	Chlorophyll A-B binding protein||SNARE domain				hypothetical protein	hypothetical protein (43261)		3280.22	4717.2	3416.44	1125.23	2731.98	4024.41	2392.38	3367.55	2096.26	524.62	3576.2	3327.69	1118.45	416.69	246.66	82.5733	44.2633	243.737	712.261	569.581	844.293	1272.18	2423.35	147.198	445.769	702.262	54.9705	488.469
Phatr3_J7136	303801	darkturquoise	24	LoFe-UP	LoFe-UP+LiUP	5.20093	1.33152	4	signal peptide		hypothetical protein			PF06799	Protein of unknown function (DUF1230)				hypothetical protein	hypothetical protein (7136)		216.99	306.35	229.97	63.525	193.055	303.625	172.117	211.083	101.46	20.795	243.315	228.28	70.792	47.335	30.2733	1.12	10.2433	41.0467	56.9768	58.2362	42.384	58.8242	59.8566	95.4665	69.5908	52.0047	71.6299	12.735
Phatr3_J45168	307884	grey	25	LoFe-UP	LoFe-UP	3.70302	1.07184	2	signal peptide		hypothetical protein								hypothetical protein	hypothetical protein (45168)		103.587	152.723	86.56	43.09	107.32	125.905	68.1733	67.14	48.76	37.65	101.85	102.93	24.104	25.115	30.0667	19.9133	22.2367	21.7567	29.0831	75.3625	3.67696	5.38815	31.3814	64.4952	21.5622	24.1067	29.0197	25.6963
Phatr3_J5099	305395	grey	26	LoFe-UP	LiUP	1.8695	1.157	0	other localisation	endocytosis||membrane	hypothetical protein			PF07933	Protein of unknown function (DUF1681)	KOG2500	POORLY CHARACTERIZED	Function unknown	Uncharacterized conserved protein	Uncharacterized conserved protein (5099)		120.57	129.217	94.79	67.77	96.44	132.37	88.6267	92.5667	54.94	43.245	92.445	117.085	74.926	47.8875	43.0533	39.0367	29.6667	59.3867	16.6208	29.3998	6.88722	31.6925	21.496	38.1131	26.1461	36.2734	48.9601	30.6389
Phatr3_EG00689	304653	grey	27	LoFe-UP	LoFe-UP	2.41901	1.00649	1	other localisation										hypothetical protein	hypothetical protein ()		225.8	247.997	198.015	155.26	194.175	270.06	143.563	159.767	96.175	93.54	148.88	216.28	69.51	70.5275	87.0333	90.1833	58.52	78.9867	83.0179	149.492	25.2366	40.5172	60.8324	85.7721	9.59542	91.5056	55.9251	30.8299
Phatr3_J23053	307106	grey	28	LoFe-UP	LoFe-UP	1.9386	1.08152	3	other localisation		hypothetical protein			PF00153	Mitochondrial carrier protein	KOG0757	METABOLISM	Energy production and conversion	Mitochondrial carrier protein - Rim2p/Mrs12p	Mitochondrial carrier protein - Rim2p/Mrs12p (23053)		19.46	22.5133	19.39	13.505	15.175	20.655	14.8767	17.6733	11.225	11.28	14.38	18.545	8.08	7.655	10.21	8.74	6.97333	11.2567	1.14053	4.38534	3.02642	6.965	4.63155	6.5266	0.94986	8.89103	3.93858	3.76181
Phatr3_J46277	308139	grey	29	LoFe-UP		1.77291	1.16455	0	other localisation		hypothetical protein			PF13881	Ubiquitin-2 like Rad60 SUMO-like				hypothetical protein	hypothetical protein (46277)		58.2	64.65	48.835	40.105	39.265	62.94	52.3933	38.21	34.24	23.7	41.16	45.09	31.156	20.575	30.07	25.53	21.7767	28.1333	9.63784	23.6348	8.84591	19.2828	1.64756	27.1529	25.6623	12.7958	20.0535	16.5039
Phatr3_EG01668	305528	grey	30	LoFe-UP	LoFe-UP	9.18884	0.847362	0	signal peptide	electron carrier activity||iron-sulfur cluster binding				PF00111	2Fe-2S iron-sulfur cluster binding domain				hypothetical protein	hypothetical protein ()		320.09	292.963	245.4	173.745	276.95	500.105	191.693	242.217	123.325	63.745	312.13	351.74	24.592	22.2225	20.3867	21.9133	30.2267	53.7033	11.7917	44.0372	75.024	190.162	85.0791	23.681	77.5477	30.0897	11.4056	50.8198
Phatr3_J45119	309931	grey	31	LoFe-UP	LoFe-UP+DaUP	11.3435	0.841225	4	signal peptide	cation transport||cation transmembrane transporter activity||integral component of membrane||transmembrane transport	hypothetical protein			PF01545	Cation efflux family	KOG1485	METABOLISM	Inorganic ion transport and metabolism	Mitochondrial Fe2+ transporter MMT1 and related transporters (cation diffusion facilitator superfamily)	Mitochondrial Fe2+ transporter MMT1 and related transporters (cation diffusion facilitator superfamily) (45119)	cation diffusion facilitator family transporter||_GAP_	157.473	151.323	121.415	73.91	164.39	177.85	74.7267	101.383	55.895	32.76	128.1	175.45	2.31	4.89	9.17667	16.1633	8.82	28.5133	19.7584	90.14	1.74655	27.0539	93.5927	102.983	42.5756	51.2689	47.1852	2.55973
Phatr3_J50607	311501	darkred	32	LoFe-UP	LoFe-UP	3.06387	0.850421	0	signal anchor		hypothetical protein			PF05050	Methyltransferase FkbM domain				hypothetical protein	hypothetical protein (50607)		61.5533	81.7067	62.455	59.24	68.03	88.6	39.74	57.96	42.245	32.115	60.71	92.505	17.318	16.485	20.8633	24.6967	16.76	28.38	22.0736	19.5927	1.90212	5.11945	28.1853	33.8987	24.3887	6.6477	9.82171	0.120208
Phatr3_J12674	304060	midnightblue	33	LoFe-UP	LoFe-UP	2.20752	0.811406	0	other localisation		hypothetical protein			PF00505||PF09011||PF14887	HMG (high mobility group) box||HMG-box domain||HMG (high mobility group) box 5	KOG0381	POORLY CHARACTERIZED	General function prediction only	HMG box-containing protein	HMG box-containing protein (12674)		37.5367	48.1467	33.22	23.085	46.665	58.815	24.0033	33.64	20.55	16.52	45.48	44.77	11.754	13.6525	17.0067	17.02	17.08	25.2767	5.83713	21.0401	0.325269	8.66206	19.5798	5.53665	6.94738	9.81218	4.94975	0.367696
Phatr3_Jdraft1423	302092	grey	34	LoFe-UP	LoFe-UP	1.99218	0.827602	0	other localisation		hypothetical protein			PF07082	Protein of unknown function (DUF1350)				hypothetical protein	hypothetical protein (1423_bd)		25.6667	27.1967	25.52	25.085	22.695	35.4	16.98	19.6633	13.965	15.695	23.25	29.2	11.824	10.88	6.44333	11.0467	14.0333	15.85	7.80547	4.59175	6.6468	9.94899	4.40528	14.8068	11.0456	5.43656	6.55488	1.26572
Phatr3_J40658	307264	darkred	35	LoFe-UP	LoFe-UP	2.01666	0.829493	0	chloroplast		hypothetical protein								hypothetical protein	hypothetical protein (40658)		42.8633	64.5033	44.43	36.415	47.13	92.505	46.6067	46.6	38.925	31.625	56.55	78.04	17.64	25.74	29.0767	23.2933	21.8533	42.1767	15.72	31.6851	3.29512	0.233345	18.1019	56.2079	27.3219	7.88961	17.2746	14.8987
Phatr3_EG00617	300479	greenyellow	36	LoFe-UP		1.8495	0.915504	0	other localisation	"oxidoreductase activity||oxidoreductase activity, acting on paired donors, with incorporation or reduction of molecular oxygen, 2-oxoglutarate as one donor, and incorporation of one atom each of oxygen into both donors||oxidation-reduction process"	"2-oxoglutarate-dependent dioxygenase, putative"			PF13640||PF13661	2OG-Fe(II) oxygenase superfamily||2OG-Fe(II) oxygenase superfamily				hypothetical protein	hypothetical protein ()		19.2267	26.4067	21.935	17.55	21.37	31.855	18.76	17.83	15.5	16.07	19.625	23.735	7.724	12.6075	13.0067	10.9867	12.1767	12.81	5.32235	1.555	4.88611	4.32749	7.11349	14.1633	5.69979	7.30981	15.2169	5.35987
Phatr3_J46317	310199	grey	37	LoFe-UP	LoFe-UP	2.12671	1.083	0	other localisation		hypothetical protein			PF11998	Protein of unknown function (DUF3493)				hypothetical protein	hypothetical protein (46317)		85.4933	110.193	76.515	40.115	84.125	74.88	68.1	75.5533	50.33	39.095	83.685	87.1	27.61	32.7625	43.0933	29.7	31.2567	51.9	7.52194	14.0002	0.0777817	3.93858	0.176777	4.46891	3.85996	21.1157	25.7811	1.01116
Phatr3_J14736	300516	greenyellow	38	LoFe-UP		1.43571	1.0372	0	other localisation		hypothetical protein			PF00248	Aldo/keto reductase family	KOG1577	POORLY CHARACTERIZED	General function prediction only	Aldo/keto reductase family proteins	Aldo/keto reductase family proteins (14736)		16.6133	18.8967	14.94	12.2	17.255	15.805	13.6033	18.12	12.325	9.83	16.72	17.145	9.972	9.75	12.8267	11.7667	9.19	12.1933	3.58227	2.41794	5.54372	11.6107	0.148492	8.06809	7.14379	10.5142	6.05991	11.0874
Phatr3_J38270	304559	grey	39	LoFe-UP	LiUP	1.35419	1.01343	0	other localisation		hypothetical protein					KOG2249	INFORMATION STORAGE AND PROCESSING	Replication, recombination and repair	3'-5' exonuclease	3'-5' exonuclease (38270)		22.7767	18.7867	21.24	22.81	22.565	29.19	19.4667	23.76	14.47	13.37	22.825	23.345	18.452	17.1575	14.5833	14.04	12.0067	15.4	4.70834	2.06069	4.17193	1.65463	2.43952	4.36992	6.25223	13.7799	4.92146	2.71529
Phatr3_J46470	304216	NULL	40	LoFe-UP		1.77978	1.04718	0	other localisation		hypothetical protein								hypothetical protein	hypothetical protein (46470)		10.8167	11.6033	11.325	11.085	11.6	13.925	9.82	12.38	9.09	5.265	11.455	10.915	7.218	5.6975	5.84333	4.77	3.41333	8.93333	2.34558	6.89514	10.3591	9.0439	3.66281	4.9851	2.31784	7.94294	7.00036	2.8355
Phatr3_J43665	307487	NULL	41	LoFe-UP	LoFe-UP	1.95243	0.911149	1	signal anchor		hypothetical protein			PF00388	Phosphatidylinositol-specific phospholipase C, X domain				hypothetical protein	hypothetical protein (43665)		15.4133	15.04	12.21	11.9	20.645	17.05	7.44	6.76333	6.61	5.365	10.33	10.475	7.85	3.54	6.77	6.73667	4.83	5.23667	5.65123	6.06822	3.04056	7.0145	8.39336	5.88313	1.07503	4.79525	2.98399	4.49013
Phatr3_Jdraft1724	306181	NULL	42	LoFe-UP	LoFe-UP	5.57451	0.995305	0	other localisation	"sequence-specific DNA binding transcription factor activity||regulation of transcription, DNA-templated||sequence-specific DNA binding"	hypothetical protein			PF00170||PF07716	bZIP transcription factor||Basic region leucine zipper				hypothetical protein	hypothetical protein (1724_bd)		10.1533	9.59333	14.055	6.45	11.805	7.46	5.08	3.28333	3.675	2.54	4.76	9.215	0.712	1.2075	1.32333	1.62667	1.57333	1.84	3.91204	7.90386	18.6464	7.8206	4.57498	7.35391	2.10649	2.09204	3.95273	0.86267
Phatr3_J49842	307288	grey	43	LoFe-UP	LoFe-UP	9.4111	0.919579	8	signal anchor	sodium-dependent phosphate transmembrane transporter activity||membrane||sodium-dependent phosphate transport	hypothetical protein			PF02690	Na+/Pi-cotransporter				hypothetical protein	hypothetical protein (49842)		121.417	112.093	127.5	72.14	128.28	145.155	53.0433	54.5267	33.185	31.675	74.065	76.86	6.466	7.3875	7.10333	10.5533	14.21	11.2867	10.4998	19.9313	37.0807	42.9355	18.8515	31.8834	21.1286	21.0042	6.61145	19.3677
Phatr3_J37006	310428	grey	44	LoFe-UP	LoFe-UP	2.11917	1.05232	0	other localisation		hypothetical protein								hypothetical protein	hypothetical protein (37006)		31.7233	28.3667	31.05	16.86	32.27	37.775	19.06	21.0933	19.69	12.09	22.92	23.365	12.004	11.37	13.31	11.7233	8.74333	12.7833	7.05238	7.37716	9.37624	14.92	0.636396	13.9229	9.65675	15.851	15.7968	7.76403
Phatr3_EG00785	308398	grey	45	LoFe-UP		1.666	0.984573	1	signal anchor		hypothetical protein								hypothetical protein	hypothetical protein ()		28.4733	23.22	30.665	19.25	30.325	28.045	17.9	19.54	19.695	16.18	19.425	24.875	14.238	12.765	13.3333	11.05	14.0033	17.55	8.99942	3.05707	3.82545	10.4228	3.6416	3.83959	8.62028	7.97855	13.7674	0.424264
Phatr3_J48817	300665	greenyellow	46	LoFe-UP		2.18002	0.862918	0	other localisation		hypothetical protein								Pt_bHLH6	Pt_bHLH6 (48817)		43.65	45.9367	33.135	32.39	46.045	50.265	31.07	56.8567	27.24	18.225	40.01	65.68	16.934	14.9175	11.8067	11.25	15.2633	46.4233	9.56834	14.803	22.5072	29.4156	3.78302	28.0226	17.7964	44.7268	23.08	3.04763
Phatr3_J18745	307588	grey	47	LoFe-UP		1.64163	1.06603	0	other localisation	"oxidoreductase activity, acting on the CH-OH group of donors, NAD or NADP as acceptor||NAD binding||oxidation-reduction process"	UGDH1; UDP-glucose 6-dehydrogenase (EC:1.1.1.22); K00012 UDPglucose 6-dehydrogenase [EC:1.1.1.22]	UDPglucose 6-dehydrogenase [EC:1.1.1.22]	Pentose and glucuronate interconversions || Ascorbate and aldarate metabolism || Starch and sucrose metabolism || Amino sugar and nucleotide sugar metabolism	PF00984||PF03720||PF03721	UDP-glucose/GDP-mannose dehydrogenase family, central domain||UDP-glucose/GDP-mannose dehydrogenase family, UDP binding domain||UDP-glucose/GDP-mannose dehydrogenase family, NAD binding domain	KOG2666	METABOLISM	Carbohydrate transport and metabolism	UDP-glucose/GDP-mannose dehydrogenase	UDP-glucose/GDP-mannose dehydrogenase (18745)	nucleotide sugar dehydrogenase	61.7267	68.4367	44.425	40.88	43.49	52.165	40.6533	54.5633	40.865	23.1	35.805	61.12	25.554	24.515	30.1267	29.2133	24.4667	48.0033	9.51828	29.9093	20.1879	40.5455	1.04652	32.4491	15.4503	36.7635	24.7275	19.2757
Phatr3_J42361	303253	greenyellow	48	LoFe-UP		1.81244	1.04525	0	chloroplast					PF00091||PF12327	Tubulin/FtsZ family, GTPase domain||FtsZ family, C-terminal domain				hypothetical protein	hypothetical protein (42361)	cell division protein FtsZ||_GAP_	56.0367	59.04	45.465	38.85	38.18	47.915	37.9167	43.7467	26.01	22.945	33.46	57.675	22.132	22.355	21.26	22.96	17.4967	38.66	10.5548	17.3886	30.2005	31.1834	3.28098	40.7364	5.64222	21.9253	26.7852	21.4607
Phatr3_EG01452	305415	greenyellow	49	LoFe-UP		2.37632	1.04039	0	other localisation		hypothetical protein								hypothetical protein	hypothetical protein ()		142.45	232.937	191.995	121.31	131.98	200.53	88.7733	200.7	107.005	25.12	98.5	240.09	49.526	59.2175	51.6467	54.4067	28.0567	149.157	54.0497	140.34	198.633	144.801	70.3713	227.01	49.4818	158.737	136.083	20.4778
Phatr3_EG00160	309398	greenyellow	50	LoFe-UP		2.14547	0.994701	0	other localisation		hypothetical protein								hypothetical protein	hypothetical protein ()		21.7767	32.33	22.12	23.935	18.86	26.735	12.6267	23.9667	13.64	5.77	10.905	28.62	7.354	10.1	6.76667	9.51667	4.59	20.2033	7.10261	19.0155	25.8801	32.7037	7.70746	34.1886	2.93657	19.9164	18.9222	7.89131
Phatr3_J27135	310037	grey	51	LoFe-UP		1.58883	0.972965	0	other localisation										hypothetical protein	hypothetical protein ()		262.43	233.573	186.195	194.015	199.85	266.475	189.187	233.5	130.595	202.735	182.575	287.605	149.65	136.368	116.977	120.033	98.7433	185.933	40.1895	15.394	22.9598	49.349	67.3731	122.322	62.0868	65.4934	125.618	150.734
Phatr3_J46455	306293	grey	52	LoFe-UP		1.84406	0.969074	1	other localisation		hypothetical protein								hypothetical protein	hypothetical protein (46455)		95.9367	90.72	62.175	77.285	64.215	120.465	73.6333	75.8467	39.925	61.83	51.205	98.98	49.46	38.23	33.4933	31.3267	32.05	62.6333	9.085	14.4403	1.05359	2.7365	6.27204	57.9757	26.1773	12.718	27.8812	24.6356
Phatr3_J23658	309354	grey	53	LoFe-UP	LoFe-UP	8.06331	1.28017	0	signal peptide	FMN binding||oxidoreductase activity	flavodoxin; K03839 flavodoxin I	flavodoxin I		PF00258||PF12641	Flavodoxin||Flavodoxin domain				flavodoxin I	flavodoxin I (23658)	flavodoxin	24361.9	31591.1	27176.6	18850.9	20488.5	27914	24427.5	34282.9	25261.3	15044.8	24011.9	23289.5	7322.47	455.085	238.99	316.107	571.567	8015.72	5483.68	7394.75	7445.55	17334.1	5990.26	189.151	7577.05	7401.89	4701.84	14349.6
Phatr3_J35395	310023	grey	54	LoFe-UP	LoFe-UP	3.47179	0.934273	0	other localisation	heme binding	hypothetical protein			PF00173	Cytochrome b5-like Heme/Steroid binding domain	KOG0537	METABOLISM	Energy production and conversion	Cytochrome b5	Cytochrome b5 (35395)		820.94	615.3	714.755	731.52	600.36	873.64	626.41	732.2	663.685	589.775	660.725	711.5	255.114	130.75	65.8533	75.18	244.703	417.22	237.164	267.827	335.261	519.384	3.98808	113.83	65.1457	205.406	292.198	169.246
Phatr3_J50014	309357	grey	55	LoFe-UP		1.63286	1.00332	0	mitochondrion	peptidyl-prolyl cis-trans isomerase activity||protein folding	hypothetical protein			PF00160	Cyclophilin type peptidyl-prolyl cis-trans isomerase/CLD	KOG0865	CELLULAR PROCESSES AND SIGNALING	Posttranslational modification, protein turnover, chaperones	Cyclophilin type peptidyl-prolyl cis-trans isomerase	Cyclophilin type peptidyl-prolyl cis-trans isomerase (50014)		356.91	430.663	450.225	407.41	385.525	522.545	404.81	416.303	440.625	386.98	396.935	385.54	286.876	231.197	233.773	264.2	207.16	281.073	61.1284	31.1593	7.16299	148.167	30.9925	88.5368	46.3108	83.2836	30.6389	74.0341
Phatr3_J47937	308647	grey	56	LoFe-UP		2.47974	1.02256	4	signal peptide		hypothetical protein								hypothetical protein	hypothetical protein (47937)		131.867	188.1	243.11	196.305	132.44	254.42	101.51	249.09	233.08	107.995	152.325	207.525	71.634	71.4675	66.1167	56.1833	69.5433	104.227	38.4279	64.6554	95.3746	144.511	34.7897	88.2752	14.091	113.864	93.225	9.46816
Phatr3_J50251	301201	darkred	57	LoFe-UP	LoFe-UP	2.38616	0.883604	0	other localisation		dsCYC10; hypothetical protein			PF00134	Cyclin, N-terminal domain	KOG0656	CELLULAR PROCESSES AND SIGNALING	Cell cycle control, cell division, chromosome partitioning	dsCYC10	dsCYC10 (50251)		78.1833	112.153	79.065	35.635	93.255	123.115	61.42	68.81	66.59	23.71	64.035	166.63	20.97	20.44	57.04	27.51	20.4433	70.19	17.1447	35.1179	58.5272	21.1637	41.7688	117.217	19.4775	41.1034	58.1949	21.8496
Phatr3_J50193	305294	NULL	58	LoFe-UP		1.6704	0.844103	0	mitochondrion		hypothetical protein								hypothetical protein	hypothetical protein (50193)		10.33	15.3267	15.235	8.27	16.35	14.02	10.2833	8.32667	7.68	5.92	13.78	17.77	3.38	6.9275	10.2033	4.57333	7.52333	12.3467	4.08288	3.29357	11.1794	4.90732	1.30108	4.70933	6.04512	3.55175	3.21026	3.5921
Phatr3_J50347	305334	NULL	59	LoFe-UP		1.571	1.22486	0	other localisation	heme binding	hypothetical protein			PF00173	Cytochrome b5-like Heme/Steroid binding domain	KOG0537	METABOLISM	Energy production and conversion	Cytochrome b5	Cytochrome b5 (50347)		10.2067	18.4867	18.54	9.26	15.87	15.745	12.4333	16.1767	14.92	6.215	8.53	20.775	11.128	6.84	12.34	7.53333	5.29667	9.48333	6.04148	6.02234	11.8228	6.88722	5.68514	12.6219	7.09707	14.698	12.1481	4.40528
Phatr3_J37441	308506	greenyellow	60	LoFe-UP		1.76286	1.27845	0	other localisation		hypothetical protein; K07018			PF12695||PF12697	Alpha/beta hydrolase family||Alpha/beta hydrolase family				hypothetical protein	hypothetical protein (37441)		16.97	18.25	16.5	10.325	16.5	19.485	17.0467	17.5967	15.125	6.555	8.645	20.23	8.794	8.49	13.74	5.94	5.72	10.5	2.0458	7.47665	9.29138	6.22961	4.83661	15.1957	5.77555	7.45306	10.9955	5.76292
Phatr3_J50611	303455	grey	61	LoFe-UP+DaUP	LoFe-UP+DaUP	1.68255	0.734694	0	other localisation		hypothetical protein					KOG4308	POORLY CHARACTERIZED	Function unknown	LRR-containing protein	LRR-containing protein (50611)		14.88	13.15	13.18	12.595	15.115	16.315	8.21	12.9767	9.055	11.595	13.045	15.42	4.888	5.8375	5.95	7.35333	11.7567	12.5433	0.671789	3.25811	3.90323	5.36694	2.45366	1.70413	2.06487	4.1901	5.57907	4.58912
Phatr3_EG01339	301661	darkred	62	LoFe-UP+DaUP	LoFe-UP	1.62748	0.655178	1	other localisation										hypothetical protein	hypothetical protein ()		21.66	28.32	26.045	33.345	24.02	36.77	13.4	27.1233	14.92	19.615	28.84	35.74	8.126	13.495	11.8733	17.8433	19.3433	28.4833	0.510979	4.25254	11.745	13.1734	8.10344	8.11759	2.41156	9.77605	10.55	12.5087
Phatr3_J15338	308858	NULL	63	LoFe-UP+DaUP	LoFe-UP	1.9725	0.643939	0	other localisation	protein binding	hypothetical protein; K13108 smad nuclear-interacting protein 1	smad nuclear-interacting protein 1		PF00498	FHA domain	KOG1882	CELLULAR PROCESSES AND SIGNALING	Signal transduction mechanisms	Transcriptional regulator SNIP1, contains FHA domain	Transcriptional regulator SNIP1, contains FHA domain (15338)		3.18	6.45667	5.985	5.845	5.82	8.78	2.56	4.59667	3.135	3.195	5.455	7.25	1.414	1.9775	2.16667	2.69667	3.64	4.41333	0.825288	0.96033	2.62337	0.162635	0.678823	1.92333	0.533948	2.55737	1.80312	0.120208
Phatr3_J46867	300210	grey	64	LoFe-UP	LoFe-UP	1.91273	0.728465	12	other localisation	hedgehog receptor activity||membrane	hypothetical protein; K12385 Niemann-Pick C1 protein	Niemann-Pick C1 protein	Lysosome	PF02460||PF12349	Patched family||Sterol-sensing domain of SREBP cleavage-activation	KOG1934	POORLY CHARACTERIZED	General function prediction only	Predicted membrane protein (patched superfamily)	Predicted membrane protein (patched superfamily) (46867)		51.55	79.82	81.715	80.085	78.2	90.94	31.8033	48.94	38.79	34.01	48.385	61.425	19.462	24.0575	23.3633	31.6167	19.9967	77.9267	53.8479	35.7231	22.4506	18.5616	50.8127	108.201	19.6139	36.3316	2.53144	10.5217
Phatr3_J34096	309788	yellow	65	LoFe-UP+DaUP		1.33215	0.821749	0	other localisation	nucleic acid binding	hypothetical protein			PF00076||PF13893||PF14259	RNA recognition motif. (a.k.a. RRM, RBD, or RNP domain)||RNA recognition motif. (a.k.a. RRM, RBD, or RNP domain)||RNA recognition motif (a.k.a. RRM, RBD, or RNP domain)				hypothetical protein	hypothetical protein (34096)		30.3567	32.48	32.195	37.14	35.905	37.105	24.5333	29.1033	21.29	25.805	31.66	30.61	18.034	23.705	18.5133	24.0833	25.8067	29.9833	3.68655	9.40688	1.23744	1.62635	3.74059	6.56902	2.45594	3.20016	7.17006	1.43543
Phatr3_J43479	307506	grey	66	LoFe-UP+DaUP		1.37823	0.770427	1	other localisation	protein binding	hypothetical protein			PF00595||PF13180	PDZ domain (Also known as DHR or GLGF)||PDZ domain	KOG3528	POORLY CHARACTERIZED	Function unknown	PDZ domain	PDZ domain (43479)		103.593	115.97	121.39	136.105	127.28	158.435	69.66	101.773	80.92	125.5	107.62	116.095	80.648	78.335	48.9467	87.2567	82.6133	108.21	10.9064	45.3492	38.608	18.3918	6.26497	17.7696	27.9346	91.441	11.8511	36.9393
Phatr3_Jdraft1616	304104	blue	67	LoFe-UP+DaUP		1.16734	0.85257	8	other localisation	membrane	hypothetical protein			PF00892	EamA-like transporter family				hypothetical protein	hypothetical protein (1616_bd)		10.5667	11.8367	11.355	12.38	13.34	15.18	7.72	12.0533	9.585	9.1	10.465	11.24	7.998	11.0675	6.6	7.96	11.2533	12.88	0.791854	2.2989	1.80312	0.66468	2.95571	0.678823	0.891123	2.455	4.63155	2.31931
Phatr3_EG00666	300378	yellow	68	LoFe-UP		1.25281	0.815745	0	other localisation	metabolic process||methyltransferase activity	hypothetical protein			PF08241||PF12847||PF13489||PF13649||PF13847	Methyltransferase domain||Methyltransferase domain||Methyltransferase domain||Methyltransferase domain||Methyltransferase domain	KOG2352	METABOLISM	Amino acid transport and metabolism	Predicted spermine/spermidine synthase	Predicted spermine/spermidine synthase ()		15.24	19.32	24.695	17.775	23.725	22.245	12.2933	17.7033	12.12	17.685	21.095	21.62	11.194	17.35	12.2533	14.7667	18.4467	15.63	2.74394	2.68944	0.770746	0.92631	5.66393	0.869741	3.351	2.06253	3.9598	3.48604
Phatr3_J52343	304610	brown	69	LoFe-UP+DaUP	LoFe-UP+DaUP	4.16597	0.483654	7	signal anchor	membrane||metal ion transport||metal ion transmembrane transporter activity||transmembrane transport	"ZIP1; iron permease 1; K07238 zinc transporter, ZIP family"	"zinc transporter, ZIP family"		PF02535	ZIP Zinc transporter	KOG2474	METABOLISM	Inorganic ion transport and metabolism	Zinc transporter and related ZIP domain-containing proteins	Zinc transporter and related ZIP domain-containing proteins ()		624.36	1271.79	1422.93	1257.39	1912.52	2543.06	544.367	1204.12	1311.74	1171.74	2096.26	1874.18	71.47	127.767	120.277	234.347	453.76	1189.34	126.658	150.36	341.936	1033.2	1342.11	215.533	214.87	304.942	473.429	1050.58
Phatr3_J55031	302991	brown	70	LoFe-UP+DaUP	LoFe-UP+DaUP	51.2716	0.513633	1	signal peptide		ISIP1; iron starvation induced protein								ISIP1; iron starvation induced protein	ISIP1; iron starvation induced protein (55031)		5525.02	9209.3	6846.47	7412.96	12921.9	17368.6	3256.94	6804.47	5756.42	7129.93	12167.5	15102.3	120.548	60.6525	36.4	84.58	106.147	679.853	1760.29	3159.6	2754.35	6636.4	5556.38	96.0251	2567.85	1150.13	1733.74	8007.37
Phatr3_EG00563	300580	brown	71	LoFe-UP+DaUP	LoFe-UP+DaUP	4.48985	0.622152	5	signal peptide		hypothetical protein								hypothetical protein	hypothetical protein ()		876.233	1233.15	831.24	810.325	1378.81	1895.39	754.49	927.31	674.245	705.45	1711.53	1404.04	164.394	112.44	107.283	201.28	257.273	691.577	49.6797	211.679	240.6	497.216	520.593	404.783	144.459	96.0989	40.8354	362.208
Phatr3_J32661	311422	NULL	72	LoFe-UP+DaUP	LoFe-UP	2.01799	0.647312	1	signal peptide	hydrolase activity	"hypothetical protein; K03574 7,8-dihydro-8-oxoguanine triphosphatase [EC:3.6.1.-]"	"7,8-dihydro-8-oxoguanine triphosphatase [EC:3.6.1.-]"		PF00293	NUDIX domain				hypothetical protein	hypothetical protein (32661)		10.2367	14.0233	10.38	13.66	16.61	21.22	9.43	11.1267	7.455	9.93	19.35	20.525	5.464	5.165	6.24333	6.6	7.33333	10.0033	2.75177	5.24901	0.608112	1.20208	5.34573	1.86676	4.11669	4.3844	3.41533	4.75176
Phatr3_J54486	303991	brown	73	LoFe-UP+DaUP	LoFe-UP+DaUP	4.22617	0.769554	10	other localisation	protein binding||zinc ion binding||oxidoreductase activity||oxidation-reduction process	FRE1; ferric reductase 1			PF01794||PF08022||PF08030||PF12678||PF13639	Ferric reductase like transmembrane component||FAD-binding domain||Ferric reductase NAD binding domain||RING-H2 zinc finger||Ring finger domain	KOG0039	METABOLISM	Inorganic ion transport and metabolism	Ferric reductase, NADH/NADPH oxidase and related proteins	Ferric reductase, NADH/NADPH oxidase and related proteins (54486)		106.75	105.987	94.32	74.095	138.725	132.76	84.3167	85.5333	81.195	75.41	129.48	116.155	20.074	13.8875	11.3533	12.1167	34.17	57.9167	8.08423	25.2536	24.2538	11.9855	30.3278	20.1101	1.60886	15.607	21.8142	30.844
Phatr3_J54987	300932	brown	74	LoFe-UP	LoFe-UP	8.47146	0.773212	0	signal peptide		ISIP2B; iron starvation induced protein								ISIP2B; iron starvation induced protein	ISIP2B; iron starvation induced protein (54987)		4792.06	4532.48	3372.98	2999.51	5891.6	7046.8	4486.73	3780.3	3081.61	2772.29	5767.19	5959.37	798.558	45.565	23.8967	40.7533	168.387	2110.1	674.331	856.681	285.685	2212.43	3459.23	1559.96	774.316	1082.03	232.589	2542.78
Phatr3_J54986	307042	brown	75	LoFe-UP	LoFe-UP	6.31879	0.82053	1	signal peptide		cell surface protein								cell surface protein	cell surface protein (54986)		1732.3	1764.19	1483.25	1316.92	2208.38	2692.48	1518.35	1629.86	1580.7	1103.64	1847.62	1904.55	342.438	63.4675	49.5233	52.4767	200.17	949.853	209.357	565.369	214.663	408.87	911.701	170.222	267.847	350.467	80.9142	291.222
Phatr3_EG01121	308144	magenta	76	LoFe-UP+DaUP	LoFe-UP+DaUP	6.80824	0.556611	0	other localisation										hypothetical protein	hypothetical protein ()		61.3133	97.6	88.715	106.015	118.615	153.19	28.68	25.6767	31.745	49.585	78.125	79.925	8.962	5.39	7.72333	14.2167	13.76	17.5133	20.0041	28.1476	39.8738	41.5991	10.8682	91.2733	8.54929	3.23336	1.26572	16.8786
Phatr3_J36008	312005	magenta	77	LoFe-UP+DaUP	LoFe-UP+DaUP	5.98131	0.55784	0	signal peptide		hypothetical protein								hypothetical protein	hypothetical protein (36008)		45.8633	73.4267	69.155	82.485	81.86	122.405	20.32	20.4733	24.31	34.24	62.465	60.445	7.912	4.7775	6.85667	11.5667	12.08	14.9333	14.2922	22.5529	29.0409	32.831	0.523259	64.8205	4.25571	5.03005	4.04465	6.88722
Phatr3_J36006	301951	magenta	78	LoFe-UP+DaUP	LoFe-UP+DaUP	7.98344	0.557866	0	signal peptide		hypothetical protein								hypothetical protein	hypothetical protein (36006)		44.4067	65.3633	55.045	74.845	73.39	95.18	19.0767	16.7133	21.45	32.63	50.255	57.085	3.736	3.37	3.70333	8.46667	8.28333	11.3033	6.53186	10.8445	14.1633	40.1	8.66913	24.7629	6.2808	5.16629	0.0565685	7.22663
Phatr3_EG01088	310179	magenta	79	LoFe-UP+DaUP	LoFe-UP+DaUP	8.13121	0.565474	0	signal peptide										hypothetical protein	hypothetical protein ()		38.8267	56.4433	49.37	64.25	63.95	80.145	16.7733	13.9667	18.45	29.1	43.455	49.555	3.31	2.945	3.16	7	6.97	9.54	4.8544	9.99518	15.4715	32.1168	11.9218	22.0264	5.43949	4.00395	0.0989949	7.46705
Phatr3_EG01070	306102	magenta	80	LoFe-UP+DaUP	LoFe-UP+DaUP	3.10767	0.552425	0	other localisation										hypothetical protein	hypothetical protein ()		43.1033	67.23	57.765	72.505	91.015	103.445	24.93	25.45	27.33	50.355	64.74	63.7	14.068	13.7475	11.7333	23.9433	22.37	24.3733	0.508167	15.195	19.0848	16.7231	34.4856	11.2642	2.57816	2.61264	0.820244	8.47821
Phatr3_J36009	306056	brown	81	LoFe-UP+DaUP	LoFe-UP+DaUP	3.15039	0.545559	0	signal peptide		hypothetical protein								hypothetical protein	hypothetical protein (36009)		36.15	52.87	46.24	59.475	69.355	89.05	17.8433	20.36	22.54	36.845	52.21	50.59	10.796	10.055	10.02	17.69	18.07	20.7667	2.04507	8.38576	15.0897	15.5351	15.5493	6.60438	1.00301	4.43544	2.07889	3.71231
Phatr3_J49880	303155	NULL	82	LoFe-UP+DaUP	LoFe-UP+DaUP	3.43773	0.543496	0	other localisation		hypothetical protein								hypothetical protein	hypothetical protein (49880)		20.3533	28.31	18.47	31.025	25.13	36.2	6.63667	7.41333	5.855	15.375	18.385	25.65	3.928	2.6425	3.18667	10.79	6.23	9.01667	6.49358	39.6003	15.3301	34.1745	0.721249	24.7063	2.38793	8.34601	0.219203	12.3673
Phatr3_J44828	307822	blue	83	LoFe-UP+DaUP	LoFe-UP	2.39645	0.667003	0	other localisation		hypothetical protein								hypothetical protein	hypothetical protein (44828)		130.463	268.847	139.1	211.51	259.69	289.95	126.523	87.0133	101.245	108.61	180.03	232.75	41.544	68.2825	72.8567	108.437	73.6967	94.2633	35.7774	130.641	36.2887	127.661	34.6624	30.9571	81.1843	40.4481	27.1175	60.8395
Phatr3_J49570	307218	green	84	LoFe-UP	LoFe-UP	1.95444	0.802933	0	other localisation		hypothetical protein			PF00561||PF12695||PF12697	alpha/beta hydrolase fold||Alpha/beta hydrolase family||Alpha/beta hydrolase family	KOG4178	METABOLISM	Lipid transport and metabolism	Soluble epoxide hydrolase	Soluble epoxide hydrolase (49570)		25.5733	37.4367	37.025	39.445	36.775	41.415	22.1667	23.14	20.59	22.745	29.13	36.975	9.584	16.42	18.87	18.3933	16.29	17.71	7.02897	11.9957	5.32451	21.2203	4.30628	7.064	10.2864	8.66933	12.8835	13.1593
Phatr3_EG00381	302713	purple	85	LoFe-UP+DaUP	LoFe-UP	3.47694	0.799234	0	other localisation										hypothetical protein	hypothetical protein ()		108.3	142.81	160.955	123.23	141.05	158.865	79.2033	67.44	80.33	87.29	127.33	145.155	27.822	27.8125	35.63	43.05	34.5567	36.3933	15.3815	41.9606	50.0844	67.1893	43.6143	21.2627	10.7679	11.8113	6.23668	0.834386
Phatr3_EG00559	300568	green	86	LoFe-UP+DaUP	LoFe-UP	1.86318	0.804968	1	signal anchor		hypothetical protein								hypothetical protein	hypothetical protein ()		61.6367	63.3333	57.225	70.78	72.645	79.12	50.3567	36.1233	40.5	54.785	60.49	57.69	24.208	25.23	41.6833	43.79	25.23	32.79	11.3832	10.5892	3.99515	34.7614	1.15258	15.4574	7.92111	8.33163	6.15183	14.0219
Phatr3_J43542	301313	greenyellow	87	LoFe-UP		2.09158	0.815947	0	other localisation		hypothetical protein								hypothetical protein	hypothetical protein (43542)		47.65	46.38	50.19	52.78	54.99	69.035	37.8067	33.12	34.045	34.92	39.705	53.285	12.94	21.6775	28.7467	31.7667	14.9233	26.2233	6.07556	17.7282	36.1614	51.5622	2.57387	67.7055	13.5597	23.4392	32.6613	34.422
Phatr3_J50127	309389	darkred	88	LoFe-UP	LoFe-UP	2.59371	0.788155	0	other localisation		hypothetical protein								hypothetical protein	hypothetical protein (50127)		23.5867	31.4167	26.825	36.315	30.59	45.43	18.35	17.52	26.965	18.31	18.925	36.21	10.324	10.17	8.03	10.64	6.59	16.4333	4.92325	11.5112	16.0584	0.544472	8.21658	40.1919	4.68657	10.5558	30.6672	8.66913
Phatr3_J44303	303595	NULL	89	LoFe-UP+DaUP	LoFe-UP	1.57209	0.753874	0	other localisation		hypothetical protein					KOG1971	CELLULAR PROCESSES AND SIGNALING	Posttranslational modification, protein turnover, chaperones	Lysyl hydroxylase	Lysyl hydroxylase (44303)		8.21667	7.08333	7.41	9.015	9.23	10.255	7.08333	4.54333	5.16	5.81	8.46	6.77	3.994	3.5325	3.92333	5.39333	6.29667	5.62	0.639557	2.60297	1.21622	7.064	3.37997	0.572756	2.86708	0.702163	2.80014	1.9799
Phatr3_J42762	304887	NULL	90	LoFe-UP		1.41833	0.794783	0	other localisation	protein binding	hypothetical protein			PF00515||PF07719||PF13176||PF13181||PF13374||PF13414||PF13424||PF13428||PF13432	Tetratricopeptide repeat||Tetratricopeptide repeat||Tetratricopeptide repeat||Tetratricopeptide repeat||Tetratricopeptide repeat||TPR repeat||Tetratricopeptide repeat||Tetratricopeptide repeat||Tetratricopeptide repeat				hypothetical protein	hypothetical protein (42762)		6.95	6.11667	6.37	7.29	8.905	8.57	4.86	4.49667	4.485	5.235	6.32	6.285	4.156	3.645	4.22333	4.7	3.9	6.09333	0.802994	1.79695	0.537401	5.44472	1.59099	3.26683	1.59433	1.62189	2.12839	3.03349
Phatr3_J7736	307587	blue	91	LoFe-UP+DaUP	LoFe-UP	2.0016	0.707935	0	other localisation		hypothetical protein			PF04502	Family of unknown function (DUF572)	KOG2989	POORLY CHARACTERIZED	Function unknown	Uncharacterized conserved protein	Uncharacterized conserved protein (7736)		84.4667	73.3933	81.23	80.62	127.855	93.085	52.6267	47.8333	56.22	67.41	84.78	91.965	33.194	29.7825	31.4633	44.9667	45.15	50.8333	19.8424	8.52057	58.1949	45.071	3.23148	22.3375	5.82773	23.4719	38.7636	37.8444
Phatr3_J46732	300173	NULL	92	LoFe-UP	LoFe-UP	2.58753	0.765066	0	other localisation		hypothetical protein								hypothetical protein	hypothetical protein (46732)		12.5	15.0733	13.26	11.39	19.84	18.06	8.10667	9.79667	6.715	10.405	14.02	14.685	5.448	3.64	3.95333	4.69333	5.21667	6.32667	2.79183	4.72638	1.28693	1.40007	0.296985	5.48715	2.24019	2.80154	0.72832	3.45775
Phatr3_EG00550	300573	blue	93	LoFe-UP	LoFe-UP	2.50397	0.791596	0	other localisation										hypothetical protein	hypothetical protein ()		26.9033	29.4167	29.605	26.015	47.965	31.665	27.02	23.1267	17.795	21.935	29.775	33.81	8.55	8.025	14.1567	12.84	11.9367	15.6433	4.86284	3.54113	6.58316	13.5411	5.77706	17.2888	14.1413	6.36245	13.0461	15.2523
Phatr3_J2762	308033	grey	94	LoFe-UP	LoFe-UP	2.50013	0.827892	8	other localisation	integral component of membrane||transmembrane transport	hypothetical protein			PF01699	Sodium/calcium exchanger protein	KOG1397	METABOLISM	Inorganic ion transport and metabolism	Ca2+/H+ antiporter VCX1 and related proteins	Ca2+/H+ antiporter VCX1 and related proteins (2762)		53.6367	43.8533	39.04	40.97	52.25	54.765	37.1867	27.18	27.905	24.435	49.7	49.08	11.742	14.6375	18.5867	26.32	17.33	14.8567	6.36359	4.33715	1.38593	1.01823	7.48119	0.289914	1.68957	5.11102	4.39113	7.03571
Phatr3_J44169	303531	green	95	LoFe-UP	LoFe-UP	1.68296	0.835932	0	other localisation		hypothetical protein								hypothetical protein	hypothetical protein (44169)		14.7767	14.72	14.945	14.6	18.135	16.39	13.9067	12.2667	8.71	12.185	17.04	18.05	7.21	7.81	9.53667	11.6167	8.39333	8.5	0.72037	2.48851	1.74655	6.23668	0.558614	0.608112	2.3758	3.18422	3.71938	3.52846
Phatr3_J12887	308161	grey	96	LoFe-UP		1.55719	0.851503	1	mitochondrion	protein binding||zinc ion binding	hypothetical protein			PF00498||PF12906	FHA domain||RING-variant domain	KOG1609	INFORMATION STORAGE AND PROCESSING	RNA processing and modification	Protein involved in mRNA turnover and stability	Protein involved in mRNA turnover and stability (12887)		185.643	184.037	192.7	206.575	217.16	233.89	181.363	135.043	135.56	163.585	204.99	214.66	133.226	103.48	99.6067	124.68	130.443	119.527	37.9262	41.291	13.6047	49.4763	27.6196	109.63	54.5343	8.04929	24.1972	24.2043
Phatr3_J36022	304033	NULL	97	LoFe-UP	LoFe-UP	12.8949	0.674909	0	other localisation		hypothetical protein								hypothetical protein	hypothetical protein (36022)		15.87	64.5233	13.165	15.115	43.025	71.935	5.44333	16.5433	3.35	11.345	37.78	13.405	2.716	1.83	0.83	1.40333	1.62333	3.24	1.51159	22.7201	5.09824	8.76105	41.7264	60.295	1.83957	9.16528	0.226274	9.99142
Phatr3_J8940	302903	NULL	98	LoFe-UP	LoFe-UP	1.97865	0.757565	0	signal peptide	protein folding	hypothetical protein			PF00254	FKBP-type peptidyl-prolyl cis-trans isomerase	KOG0552	CELLULAR PROCESSES AND SIGNALING	Posttranslational modification, protein turnover, chaperones	FKBP-type peptidyl-prolyl cis-trans isomerase	FKBP-type peptidyl-prolyl cis-trans isomerase (8940)		10.63	12.01	7.1	11.75	13.76	17.31	4.81	7.61	7.715	6.765	13.28	9.185	2.886	6.8325	5.57	4.22333	4.69667	6.83	5.73024	5.44289	2.37588	5.61443	6.02455	9.4328	0.759737	2.95579	1.05359	1.33643
Phatr3_J10271	303491	NULL	99	LoFe-UP		1.5839	0.755957	0	other localisation	ubiquitin-protein ligase activity||protein binding||anaphase-promoting complex||zinc ion binding||metal ion binding	APC11; hypothetical protein; K03358 anaphase-promoting complex subunit 11	anaphase-promoting complex subunit 11	Cell cycle || Cell cycle - yeast || Meiosis - yeast || Oocyte meiosis || Ubiquitin mediated proteolysis || Progesterone-mediated oocyte maturation || HTLV-I infection	PF00097||PF12678||PF12861||PF13639||PF13920||PF13923	Zinc finger, C3HC4 type (RING finger)||RING-H2 zinc finger||Anaphase-promoting complex subunit 11 RING-H2 finger||Ring finger domain||Zinc finger, C3HC4 type (RING finger)||Zinc finger, C3HC4 type (RING finger)	KOG1493	CELLULAR PROCESSES AND SIGNALING	Cell cycle control, cell division, chromosome partitioning	Anaphase-promoting complex (APC), subunit 11	Anaphase-promoting complex (APC), subunit 11 (10271)		11.2	12.3333	7.68	13.295	11.745	17.195	8.32	8.70667	6.855	10.17	14.855	11.785	6.282	6.17	7.2	6.13	5.91667	10.8033	5.65851	2.59431	1.13137	4.65983	3.9103	15.1674	1.24467	4.875	8.09637	8.11759
Phatr3_J44545	305723	blue	100	LoFe-UP		1.34519	0.959272	4	other localisation	protein binding	hypothetical protein			PF00240	Ubiquitin family				hypothetical protein	hypothetical protein (44545)		49.5433	51.5233	42.525	50.65	56.66	58.835	51.3033	44.6533	39.2	44.73	45.035	42.385	34.262	36.8975	35.87	38.2533	31.53	39.1467	2.21428	8.17172	2.32638	7.99031	9.46109	20.0041	26.4385	12.7726	13.732	21.1566
Phatr3_J43626	305394	blue	101	LoFe-UP		1.45454	0.750515	0	signal peptide	rRNA processing	hypothetical protein			PF01782	RimM N-terminal domain	KOG2388	CELLULAR PROCESSES AND SIGNALING	Cell wall/membrane/envelope biogenesis	UDP-N-acetylglucosamine pyrophosphorylase	UDP-N-acetylglucosamine pyrophosphorylase (43626)	16S rRNA processing protein RimM	22.4733	19.2	14.305	18.375	27.89	28.765	17.7567	16.1267	15.9	18.595	20.63	21.195	10.606	10.655	13.42	18.9	13.6367	18.0633	1.62211	6.97185	4.16486	9.46816	6.71751	15.5351	9.28092	7.04564	13.4775	11.7168
Phatr3_J14808	300500	midnightblue	102	LoFe-UP+DaUP	LoFe-UP	2.35307	0.705673	0	other localisation		hypothetical protein					KOG4313	METABOLISM	Nucleotide transport and metabolism	Thiamine pyrophosphokinase	Thiamine pyrophosphokinase (14808)		72.9867	153.013	112.115	122.565	164.66	179.395	56.2533	89.6967	94.03	93.14	153.885	125.35	20.81	49.4675	73.1933	64.41	38.0933	64.2967	12.81	43.1019	4.15072	32.3501	76.509	14.2906	4.02823	12.0333	10.6915	18.4555
Phatr3_J45614	301797	blue	103	LoFe-UP+DaUP	LoFe-UP	2.05296	0.680634	0	signal peptide		hypothetical protein								hypothetical protein	hypothetical protein (45614)		23.16	39.81	42.435	35.36	57.1	50.745	19.1167	34.0067	22.305	36.135	40.56	38.885	6.804	14.3875	25.7333	23.7533	21.3767	19.82	7.00591	13.0342	1.393	5.55786	3.79009	8.36507	10.9625	12.8915	2.58094	1.97283
Phatr3_EG02540	311979	blue	104	LoFe-UP	LoFe-UP	1.85391	0.758803	1	other localisation		hypothetical protein								hypothetical protein	hypothetical protein (46542)		36.8933	80.9333	71.51	62.465	90.745	71.02	37.3967	64.6767	45.96	39.305	84.69	73.875	15.712	34.135	39.51	39.94	35.05	48.2833	9.95021	15.502	33.6583	27.556	25.1376	11.6531	17.8622	30.0943	29.0904	13.3572
Phatr3_J48724	302725	NULL	105	LoFe-UP+DaUP	LoFe-UP	2.72934	0.631758	0	other localisation		hypothetical protein								hypothetical protein	hypothetical protein (48724)		8.90667	13.9467	11.24	12.34	18.96	16.345	6.57	8.08667	5.905	8.385	15.17	19.66	1.294	4.2025	7.13	8.31	3.78333	3.11	2.05685	6.04902	2.75772	6.49124	1.06066	4.12243	0.606548	4.33581	1.74655	7.41755
Phatr3_J45811	311955	blue	106	LoFe-UP	LoFe-UP	2.35653	0.747839	0	other localisation		hypothetical protein			PF00650	CRAL/TRIO domain				hypothetical protein	hypothetical protein (45811)		202.07	352.413	321.555	269.34	424.33	418.205	210.857	254.613	224.42	154.15	358.35	437.775	73.428	118.6	151.277	184.273	134.447	127.487	37.5869	36.0814	28.5318	54.6311	123.631	76.3605	38.2057	62.3329	40.3192	66.468
Phatr3_J15747	302993	blue	107	LoFe-UP+DaUP		1.64686	0.69641	0	other localisation		hypothetical protein			PF00226	DnaJ domain	KOG0717	CELLULAR PROCESSES AND SIGNALING	Posttranslational modification, protein turnover, chaperones	Molecular chaperone (DnaJ superfamily)	Molecular chaperone (DnaJ superfamily) (15747)		9.65	18.2167	17.52	19	19.605	22.875	9.05667	12.37	12.36	13.62	17.84	18.825	2.38	9.47	14.9067	14.6333	9.04	10.28	5.56844	4.65602	3.49311	6.42053	6.32861	6.03162	6.91047	4.16169	9.58837	8.48528
Phatr3_J7988	309609	greenyellow	108	LoFe-UP		1.50766	0.845986	0	other localisation	ARF GTPase activator activity||zinc ion binding||regulation of ARF GTPase activity	hypothetical protein			PF01412	Putative GTPase activating protein for Arf	KOG0704	CELLULAR PROCESSES AND SIGNALING	Signal transduction mechanisms	ADP-ribosylation factor GTPase activator	ADP-ribosylation factor GTPase activator (7988)		48.5167	69.4467	63.22	66.5	70.89	74.71	42.6267	55.86	46.85	41.59	58.145	63.765	21.61	37.8175	52.5433	45.1867	35.2433	49.33	12.107	10.1529	12.7421	46.1458	9.09339	34.8462	20.6671	22.9496	19.8273	23.7729
Phatr3_J46194	304044	greenyellow	109	LoFe-UP		1.8665	0.839651	6	other localisation	Golgi membrane||sugar:hydrogen symporter activity||carbohydrate transport||integral component of membrane	hypothetical protein			PF04142	Nucleotide-sugar transporter	KOG2234	METABOLISM	Carbohydrate transport and metabolism	Predicted UDP-galactose transporter	Predicted UDP-galactose transporter (46194)	UDP-galactose transporter||_GAP_	27.93	59.8667	40.595	41.4	61.895	59.35	38.5033	36.6933	34.54	30.63	52.53	47.03	8.408	23.62	43.7367	28.9667	15.2733	30.5833	17.0413	20.3292	11.943	28.4116	29.6348	41.8749	34.9572	23.6597	29.9955	26.3609
Phatr3_J47184	302347	purple	110	LoFe-UP		1.28601	0.911094	0	other localisation		hypothetical protein			PF08700	Vps51/Vps67				hypothetical protein	hypothetical protein (47184)		25.6467	31.06	26.965	24.39	34.525	29.985	22.1267	25.2333	22.33	20.425	29.425	27.615	16.014	19.43	25.69	24.16	21.94	20.1533	5.107	6.5047	7.03571	1.96576	2.0294	7.04985	2.52003	7.4038	5.10531	1.15258
Phatr3_J15801	302990	NULL	111	LoFe-UP+DaUP	LoFe-UP+DaUP	2.92854	0.537247	0	other localisation		hypothetical protein			PF07081	Protein of unknown function (DUF1349)				hypothetical protein	hypothetical protein (15801)		4.7	15.46	7.62	11.865	19.505	10.245	3.34	5.35333	4.385	8.79	15.05	9.17	1.378	2.54	2.86333	4.88	3.94667	4.80667	2.06201	12.8872	0.494975	5.90434	5.55079	1.40714	1.84684	0.605007	1.84555	0.0282843
Phatr3_J39214	306766	blue	112	LoFe-UP+DaUP	LoFe-UP+DaUP	2.26151	0.538328	1	mitochondrion		hypothetical protein								hypothetical protein	hypothetical protein (39214)		13	24.44	21.39	24.375	39.945	26.735	9.49667	10.4367	9.3	18.72	29.57	28.885	3.778	6.415	13.03	12.0367	9.71	13.38	5.00383	5.83824	0.282843	8.98733	6.27204	3.66988	1.4155	4.25176	7.46705	10.9036
Phatr3_Jdraft1619	302068	NULL	113	LoFe-UP+DaUP	LoFe-UP	2.3547	0.576085	0	other localisation	"3',5'-cyclic-nucleotide phosphodiesterase activity||signal transduction"	hypothetical protein			PF00233||PF00248	3'5'-cyclic nucleotide phosphodiesterase||Aldo/keto reductase family	KOG1577	POORLY CHARACTERIZED	General function prediction only	Aldo/keto reductase family proteins	Aldo/keto reductase family proteins (1619_bd)		3.57667	5.68	4.715	4.905	8.36	6.44	1.79667	2.87333	2.265	3.805	5.705	5.66	1.112	1.3425	1.73667	2.44333	2.53333	2.96667	2.24478	0.933435	0.388909	1.25158	2.72943	0.353553	0.127017	1.25508	0.700036	0.0494975
Phatr3_EG00486	304762	blue	114	LoFe-UP		1.72315	0.777806	0	other localisation										hypothetical protein	hypothetical protein ()		23.32	32.2833	26.13	26.92	36.97	29.395	20.7567	15.73	11.085	21.965	34.475	22.53	9.512	14.3475	17.4433	14.7	16.3333	17.4033	3.42934	10.4414	11.837	9.71565	3.6911	5.73464	11.6612	6.40115	5.5225	6.89429
Phatr3_J37941	302429	NULL	115	LoFe-UP+DaUP	LoFe-UP	2.43997	0.531383	1	signal peptide		hypothetical protein			PF05050	Methyltransferase FkbM domain				hypothetical protein	hypothetical protein (37941)		2.13667	8.86333	7.315	4.76	16.72	12.51	2.67	3.53667	3.575	6.965	8.275	9.115	1.022	2.7025	4.58	3.46667	2.30667	3.81667	1.20674	2.30429	0.869741	0.905097	0.452548	1.73948	2.23998	0.828513	0.0494975	3.83959
Phatr3_EG02581	302032	NULL	116	LoFe-UP		2.42486	0.654826	0	other localisation		hypothetical protein								hypothetical protein	hypothetical protein (49917)		6.44667	21.24	13.355	12.465	27.28	21.125	12.23	6.45	9.2	13.66	19.515	18.185	1.3	5.99	11.58	6.74667	5.17	8.48333	3.18089	7.20729	3.35876	12.5511	7.72161	15.3513	14.4258	2.65187	10.3662	12.6431
Phatr3_J50155	305276	NULL	117	LoFe-UP	LoFe-UP	1.79716	0.764726	0	signal peptide	"hydrolase activity, hydrolyzing O-glycosyl compounds||extracellular region||carbohydrate metabolic process||chitin metabolic process||chitin binding"	chitinase chitin binding glycoside hydrolase family 1 (EC:3.2.1.14)			PF00187||PF00704||PF01607	Chitin recognition protein||Glycosyl hydrolases family 18||Chitin binding Peritrophin-A domain				hypothetical protein	hypothetical protein (50155)		6.93667	12.5567	10.47	9.39	14.13	11.81	4.79	6.18	6.145	6.815	9.945	9.7	2.944	4.255	7.08	4.48	4.67333	7.71333	2.24634	2.29003	5.64271	6.43467	3.30926	2.33345	1.95732	2.20143	4.03758	3.47189
Phatr3_J48643	310787	blue	118	LoFe-UP		1.29448	0.857371	0	other localisation	antioxidant activity||oxidoreductase activity||cell redox homeostasis||oxidation-reduction process	hypothetical protein			PF00085||PF00578||PF08534||PF13098||PF13899||PF13905	Thioredoxin||AhpC/TSA family||Redoxin||Thioredoxin-like domain||Thioredoxin-like||Thioredoxin-like	KOG2501	POORLY CHARACTERIZED	General function prediction only	Thioredoxin, nucleoredoxin and related proteins	Thioredoxin, nucleoredoxin and related proteins (48643)		32.82	42.2367	47.715	35.08	51.61	44.81	31.5333	28.8067	31.88	30.4	43.4	43.09	21.532	29.6125	34.44	29.8833	28.47	36.97	10.4659	5.17093	21.7294	16.2776	21.1991	12.2188	16.9023	6.51722	6.42053	12.9825
Phatr3_J9007	306879	midnightblue	119	LoFe-UP		1.58954	0.844943	0	signal peptide		hypothetical protein			PF08670	MEKHLA domain				hypothetical protein	hypothetical protein (9007)		11.69	16.4333	15.025	12.865	23.05	24.29	7.38667	17.7233	10.035	9.225	20.835	16.605	4.026	13.8875	14.92	9.84	5.62	11.01	4.27827	3.49331	2.92035	1.73241	17.7625	12.9966	3.07359	9.06595	10.3874	9.05804
Phatr3_J37328	310478	NULL	120	LoFe-UP	LoFe-UP	1.79236	0.757191	0	mitochondrion	"metabolic process||oxidoreductase activity, acting on the aldehyde or oxo group of donors, disulfide as acceptor"	hypothetical protein			PF00676	Dehydrogenase E1 component	KOG0450	METABOLISM	Carbohydrate transport and metabolism	2-oxoglutarate dehydrogenase, E1 subunit	2-oxoglutarate dehydrogenase, E1 subunit (37328)		4.96333	4.30333	5.045	3.57	7.055	7.555	4.61333	3.38	3.595	2.6	3.54	6.165	1.622	1.4775	3.19333	4.18667	3.56667	2.51667	0.845951	0.349619	1.61927	1.01823	0.106066	4.09415	2.28257	1.4683	1.59099	0.127279
Phatr3_J48471	308773	blue	121	LoFe-UP+DaUP		1.48017	0.74779	0	other localisation	protein binding	hypothetical protein			PF00515||PF07719||PF13176||PF13181||PF13374||PF13414||PF13424||PF13432	Tetratricopeptide repeat||Tetratricopeptide repeat||Tetratricopeptide repeat||Tetratricopeptide repeat||Tetratricopeptide repeat||TPR repeat||Tetratricopeptide repeat||Tetratricopeptide repeat	KOG1840	CELLULAR PROCESSES AND SIGNALING	Cytoskeleton	Kinesin light chain	Kinesin light chain (48471)		32.03	31.5333	45.825	33.89	46.85	56.825	31.2433	27.5333	38.07	29.43	25.78	57.13	19.264	14.465	29.7633	39.3	26.5667	27.7233	3.64748	12.3128	7.78525	4.01637	4.17193	22.7476	15.8247	10.6449	9.10754	12.6148
Phatr3_J47007	306402	darkred	122	LoFe-UP	LoFe-UP	1.65171	0.784298	0	signal peptide	sulfotransferase activity	hypothetical protein			PF00685	Sulfotransferase domain				hypothetical protein	hypothetical protein (47007)		22.8267	27.89	31.795	28.045	28.45	32.515	17.9933	17.1733	24.295	19.05	22.7	28.74	10.296	10.8525	15.76	21.3767	15.6633	19.83	5.40441	13.7011	7.29027	2.39709	4.52548	21.4324	5.79721	6.41541	0.205061	1.21622
Phatr3_J45726	301905	greenyellow	123	LoFe-UP	LoFe-UP	1.44777	0.834204	0	other localisation		hypothetical protein								hypothetical protein	hypothetical protein (45726)		14.73	18.2133	17.95	14.945	20.105	17.89	12.4533	13.2133	10.985	11.755	13.7	19.72	7.932	8.785	11.7233	14.1867	11.1267	12.27	0.471487	6.35466	9.48937	8.52064	0.304056	0.353553	3.40955	2.29147	0.473762	4.33456
Phatr3_J43699	303346	blue	124	LoFe-UP		1.47458	0.863263	0	other localisation		hypothetical protein			PF01753	MYND finger				hypothetical protein	hypothetical protein (43699)		116.267	145.957	144.615	112.17	150.525	175.785	93.2467	107.69	103.19	88.255	111.455	152.285	59.3	69.4925	112.82	109.317	77.9767	96.0267	11.0629	17.2737	19.9051	75.5897	17.3312	77.7747	27.8528	32.2307	27.6903	64.2124
Phatr3_J43773	309510	blue	125	LoFe-UP		1.49929	0.901453	0	other localisation		hypothetical protein			PF08235	LNS2 (Lipin/Ned1/Smp2)	KOG2116	CELLULAR PROCESSES AND SIGNALING	Cell motility	Protein involved in plasmid maintenance/nuclear protein involved in lipid metabolism	Protein involved in plasmid maintenance/nuclear protein involved in lipid metabolism (43773)		40.45	55.6567	58.84	49.18	52.675	61.725	46.95	41.58	44.7	46.84	41.445	63.1	27.048	30.57	40.1767	37.3	33.16	35.4533	15.6886	4.45904	19.601	15.4149	0.233345	15.3796	25.7842	5.68105	12.7279	27.3226
Phatr3_J50197	311299	blue	126	LoFe-UP		1.84251	0.823202	0	signal peptide	antioxidant activity||oxidoreductase activity||oxidation-reduction process	hypothetical protein			PF00578||PF08534||PF13905||PF14595	AhpC/TSA family||Redoxin||Thioredoxin-like||Thioredoxin	KOG2501	POORLY CHARACTERIZED	General function prediction only	Thioredoxin, nucleoredoxin and related proteins	Thioredoxin, nucleoredoxin and related proteins (50197)		19.1333	25.01	37.305	25.4	31.505	41.8	19.7433	26.8933	23.365	20.965	21.72	50.11	12.152	14.79	19.4133	17.7533	12.95	15.2933	0.797768	3.70982	2.79307	3.64867	9.32674	21.9486	12.3367	9.62996	11.1228	10.4581
Phatr3_EG01855	310932	blue	127	LoFe-UP		2.12913	0.698952	0	other localisation										hypothetical protein	hypothetical protein ()		64.1333	45.1333	58.265	65.54	104.57	79.9	38.87	60.24	29.045	24.39	59.64	92.995	15.598	23.35	35.8867	45.98	20.5	34.6933	11.7613	16.4851	28.0934	74.826	13.8027	49.6248	13.0466	41.5445	37.611	22.0476
Phatr3_J42501	300846	greenyellow	128	LoFe-UP		1.71382	0.766359	1	signal peptide		hypothetical protein								hypothetical protein	hypothetical protein (42501)		35.1467	26.5033	34.255	38.98	45.65	41.515	22.2167	25.6233	20.57	17.765	28.59	39.785	13.242	15.2675	20.4667	26.9933	16.0833	19.8733	5.26142	3.86841	5.97505	30.4339	13.6613	26.5801	5.01664	9.51442	4.89318	14.0785
Phatr3_J49955	301129	NULL	129	LoFe-UP		1.64315	0.980432	0	other localisation		hypothetical protein								hypothetical protein	hypothetical protein (49955)		5.67667	6.43667	5.095	5.68	6.76	6.925	4.97333	5.97	4.735	2.805	4.825	7.22	2.706	3.47	4.51	3.55333	3.16333	3.56333	1.97854	2.43001	3.28805	4.24264	1.13137	4.7164	1.3027	2.4704	4.82954	2.36881
Phatr3_EG00209	305238	NULL	130	LoFe-UP		1.65658	0.880784	0	other localisation										hypothetical protein	hypothetical protein ()		9.26333	11.6333	13.09	13.775	12.36	13.45	6.8	10.8433	9.22	5.575	10.415	13.74	6.466	6.105	5.83667	6.52	6.34	7.49	3.13873	4.1675	3.70524	10.246	0.523259	1.06066	4.38086	5.28197	7.86303	3.03349
Phatr3_EG01732	311579	NULL	131	LoFe-UP		2.42453	0.686912	0	other localisation										hypothetical protein	hypothetical protein ()		3.5	7.09667	10.18	10.095	9.455	10.69	3.37333	6.91	6.46	1.35	6.095	12.29	1.506	3.3475	1.92	4.24	1.32333	5.74	1.11315	3.461	5.92555	13.3148	4.06586	10.8187	1.23294	3.85864	8.00445	1.41421
Phatr3_J38018	304525	grey	132	LoFe-UP	LoFe-UP	33.6826	0.874114	1	other localisation		hypothetical protein								hypothetical protein	hypothetical protein (38018)		297.557	559.113	503.89	324.705	445.33	587.765	132.163	163.22	108.135	44.315	366.935	210.305	6.866	5.8625	5.03	11.7567	11.92	16.1533	239.274	284.299	459.209	393.088	424.886	576.752	131.311	157.186	125.349	35.0513
Phatr3_J48086	308694	grey	133	LoFe-UP	LoFe-UP	2.05297	0.879037	1	signal peptide		hypothetical protein			PF03724	META domain				hypothetical protein	hypothetical protein (48086)		179.62	280.503	231.185	221.6	204.16	283.44	130.71	126.167	120.99	128.34	200.495	203.645	97.594	90.3575	76.1567	85.7133	74.17	130.947	32.3971	10.1663	17.2746	79.1535	83.8487	71.3329	52.7601	16.0036	50.6571	40.8142
Phatr3_J39218	300635	grey	134	LoFe-UP	LoFe-UP+LiUP	3.71728	1.06053	0	other localisation		hypothetical protein								hypothetical protein	hypothetical protein (39218)		37.4133	82.1733	70.16	59.935	58.35	74.61	17.6467	38.3167	24.555	21.025	32.45	21.085	10.024	18.865	12.9867	8.01	11.97	9.30667	11.0924	30.7065	21.6658	20.9091	10.946	27.2943	7.37846	24.2947	3.88202	6.17304
Phatr3_J46398	306270	grey	135	LoFe-UP	LoFe-UP	6.29129	0.958495	0	other localisation		hypothetical protein								hypothetical protein	hypothetical protein (46398)		128.497	368.87	461.94	257.255	241.22	407.365	103.123	161.887	93.985	49.035	176.115	202.97	38.282	32.4975	29.67	29.0833	33.7067	41.49	76.3847	260.014	426.329	301.715	210.888	454.846	40.7115	145.708	70.7319	30.9783
Phatr3_J41316	305335	grey	136	LoFe-UP	LoFe-UP	17.5203	0.904358	0	signal peptide		hypothetical protein								hypothetical protein	hypothetical protein (41316)		72.1467	245.793	179.84	212.785	115.205	159.75	36.9867	47.1633	59.745	25.4	95.99	107.225	11.92	5.1225	3.99333	2.89667	1.98667	8.92	38.0609	222.958	47.3337	243.761	103.81	48.2671	34.0307	17.1676	7.91252	26.5024
Phatr3_J43898	305537	NULL	137	LoFe-UP		1.78638	0.880788	0	other localisation		hypothetical protein			PF08209	Sgf11 (transcriptional regulation protein)				hypothetical protein	hypothetical protein (43898)		4.71	8.11667	6.45	6.065	6.24	7.51	4.97333	4.68667	4.575	4.885	5.135	5.94	2.774	2.8225	2.94667	2.99667	3.96333	4.24667	0.447102	1.31074	0.933381	2.51023	0.721249	6.26497	2.832	2.95029	3.55675	3.47189
Phatr3_EG00362	302711	grey	138	LoFe-UP	LoFe-UP	2.89725	0.803111	0	other localisation										hypothetical protein	hypothetical protein ()		102.753	175.553	134.28	143.545	134.095	206.295	85.1433	89.3833	141.65	87.915	173.11	139.75	37.268	48.265	35.2067	54.7	61.5867	39.5633	29.2282	49.5059	74.7553	151.498	1.0253	48.3732	26.7343	36.1845	126.445	68.6954
Phatr3_EG02182	309040	midnightblue	139	LoFe-UP		1.77926	0.973039	1	other localisation		hypothetical protein								hypothetical protein	hypothetical protein ()		188.013	227.08	193.515	194.35	195.69	267.23	167.237	149.727	174.94	135.22	199.115	155.205	76.486	123.565	128.683	139.927	84.7733	88.78	41.2926	68.3513	67.7055	55.1543	45.269	105.5	66.0911	10.2528	30.6743	42.2284
Phatr3_EG02560	310218	NULL	140	LoFe-UP	LoFe-UP	1.98232	1.04881	1	signal anchor		hypothetical protein								hypothetical protein	hypothetical protein (49427)		5.26333	11.33	7.77	6.175	9.34	5.9	3.87333	5.64333	3.18	3.36	4.88	8.06	2.386	3.7925	4.61333	2.74	2.32333	3.44333	1.65183	2.93838	1.8809	6.10233	1.3435	2.07889	1.31705	2.83198	2.13546	2.30517
Phatr3_J36569	310329	NULL	141	LoFe-UP	LoFe-UP	1.64355	0.985625	0	other localisation	ubiquitin-dependent protein catabolic process||cullin-RING ubiquitin ligase complex||ubiquitin protein ligase binding	hypothetical protein			PF00888	Cullin family	KOG2166	CELLULAR PROCESSES AND SIGNALING	Cell cycle control, cell division, chromosome partitioning	Cullins	Cullins (36569)		11.5167	20.14	15.72	11.03	16.575	14.5	8.1	9.20333	9.65	11.365	10.66	13.785	4.82	7.4025	13.66	7.67333	7.58667	6.94	2.07158	4.72863	3.57796	6.08112	5.39522	2.63044	3.81629	3.18172	2.09304	6.80944
Phatr3_J50582	303448	NULL	142	LoFe-UP	LoFe-UP	4.03187	0.890101	0	signal peptide		hypothetical protein								hypothetical protein	hypothetical protein (50582)		6.06	33.2233	25.905	17.725	23.4	22.285	4.26	10.7933	8.23	16.62	14.935	10.395	2.616	2.6025	9.91	4.98667	1.85333	2.82667	4.10691	13.4857	7.48826	15.9735	3.54968	15.2806	2.60574	6.97919	3.37997	18.1019
Phatr3_J49907	307303	grey	143	LoFe-UP	LoFe-UP	3.72408	0.918835	0	other localisation		hypothetical protein								hypothetical protein	hypothetical protein (49907)		16.8833	30.2133	28.15	17.635	25.315	24.75	8.28667	14.0233	14.55	13.08	17.35	17.31	2.564	4.9575	6.89	8.14333	4.28	5.01333	4.89531	7.84519	1.85262	0.162635	1.13844	5.21845	2.23393	5.94596	1.15966	4.62448
Phatr3_J48461	302596	grey	144	LoFe-UP		1.89025	1.12862	0	other localisation		hypothetical protein								hypothetical protein	hypothetical protein (48461)		22.5033	43.9533	30.55	22.005	31.305	31.415	18.8233	22.05	21.855	18.855	21.74	26.01	11.398	18.0575	18.7	13.2567	9.24	12.2067	10.5159	20.5386	16.6453	15.323	8.9449	24.9679	11.2788	18.6991	20.202	14.0785
Phatr3_J51591	311516	grey	145	LoFe-UP	LoFe-UP	1.55583	0.897733	0	other localisation	calcium ion binding||proteinaceous extracellular matrix||signal transduction	CBP; calcium binding protein			PF00036||PF10591||PF12763||PF13202||PF13405||PF13499||PF13833||PF14658	EF hand||Secreted protein acidic and rich in cysteine Ca binding region||Cytoskeletal-regulatory complex EF hand||EF hand||EF-hand domain||EF-hand domain pair||EF-hand domain pair||EF-hand domain	KOG0027	CELLULAR PROCESSES AND SIGNALING	Signal transduction mechanisms	Calmodulin and related proteins (EF-Hand superfamily)	Calmodulin and related proteins (EF-Hand superfamily) (51591)		178.347	235.217	264.325	197.475	237.965	236.28	170.467	189.443	129.89	189.9	180.84	186.28	88.722	119.163	155.177	154.027	138.927	139.55	58.711	67.4879	79.5849	14.2765	52.5168	19.2333	108.482	44.9845	36.8827	93.0835
Phatr3_J35519	306013	greenyellow	146	LoFe-UP	LoFe-UP	1.81974	0.817389	0	other localisation	methyltransferase activity	hypothetical protein			PF05175||PF10294	Methyltransferase small domain||Putative methyltransferase				hypothetical protein	hypothetical protein (35519)		22.3833	32.04	28.71	27.71	33.3	33.28	15.1733	26.9067	15.7	23.355	21.83	25.725	7.136	13.27	18.28	18.23	14.7267	16.5433	10.7284	2.45721	12.2471	22.4719	5.37401	15.1887	8.52599	11.5001	13.93	15.026
Phatr3_EG02263	310777	purple	147	LoFe-UP	LoFe-UP	1.68616	0.926595	2	other localisation	"3',5'-cyclic-nucleotide phosphodiesterase activity||signal transduction||cyclic nucleotide biosynthetic process||phosphorus-oxygen lyase activity||intracellular signal transduction"	hypothetical protein			PF00211||PF00233	Adenylate and Guanylate cyclase catalytic domain||3'5'-cyclic nucleotide phosphodiesterase	KOG1023	CELLULAR PROCESSES AND SIGNALING	Signal transduction mechanisms	Natriuretic peptide receptor, guanylate cyclase	Natriuretic peptide receptor, guanylate cyclase ()		10.0367	15.49	16.285	14.33	15.765	12.935	11.03	10.8333	11.265	12.195	11.565	12.555	5.562	8.5075	8.37333	8.03667	7.19667	8.55667	3.85903	5.03551	0.0494975	8.358	6.05991	3.3729	5.79578	1.46943	2.8355	4.90025
Phatr3_J48910	308892	greenyellow	148	LoFe-UP		1.48164	0.982607	0	other localisation		hypothetical protein			PF09811	Essential protein Yae1, N terminal				hypothetical protein	hypothetical protein (48910)		45.9067	58.05	50.785	46.68	56.115	49.625	48.0267	48.3267	41.245	45.335	45.295	45.575	25.428	33.955	38.56	35.5933	27.2967	40.75	12.258	4.30543	16.1857	5.65685	2.84964	14.9695	30.7775	8.0086	32.1239	32.138
Phatr3_Jdraft313	306161	greenyellow	149	LoFe-UP		1.4629	0.887377	1	signal peptide	fatty-acyl-CoA binding||protein binding	hypothetical protein || hypothetical protein			PF00023||PF00887||PF12796||PF13606||PF13637||PF13857	Ankyrin repeat||Acyl CoA binding protein||Ankyrin repeats (3 copies)||Ankyrin repeat||Ankyrin repeats (many copies)||Ankyrin repeats (many copies)	KOG0817	METABOLISM	Lipid transport and metabolism	Acyl-CoA-binding protein	Acyl-CoA-binding protein ()		19.15	28.2733	25.845	24.19	23.985	22.85	14.2867	23.7867	18.61	23.175	18.95	23.885	7.11	16.0975	20.8333	19.52	13.2467	18.95	9.43589	4.49001	12.1127	12.4875	3.76888	7.1842	7.84707	5.19136	11.7097	18.5898
Phatr3_Jdraft252	310251	greenyellow	150	LoFe-UP		1.5236	0.914266	1	signal peptide	fatty-acyl-CoA binding||protein binding	hypothetical protein || hypothetical protein			PF00023||PF00887||PF12796||PF13606||PF13637||PF13857	Ankyrin repeat||Acyl CoA binding protein||Ankyrin repeats (3 copies)||Ankyrin repeat||Ankyrin repeats (many copies)||Ankyrin repeats (many copies)	KOG0817	METABOLISM	Lipid transport and metabolism	Acyl-CoA-binding protein	Acyl-CoA-binding protein (313_bd)		14.1233	21.7367	17.565	16.33	16.345	19.785	11.6067	16.2333	13.25	16.735	13.71	17.36	6.444	11.6475	13.3433	13.0567	9.16333	12.54	7.7581	4.2138	6.17304	6.01041	3.1042	12.1976	5.98328	5.63466	9.88535	13.428
Phatr3_EG00116	301226	greenyellow	151	LoFe-UP		1.48322	1.02834	0	signal peptide		hypothetical protein								hypothetical protein	hypothetical protein ()		57.5433	96.2533	73.645	63.16	68.535	74.615	46.7533	79.2067	69.425	58.315	60.21	64.745	26.572	51.6525	64.45	52.0667	41.3067	50.04	31.0332	9.95999	9.82171	22.6698	26.2973	18.8727	18.1004	17.6381	19.9899	22.0405
Phatr3_J48566	310819	NULL	152	LoFe-UP		1.5287	1.0026	0	other localisation		hypothetical protein								hypothetical protein	hypothetical protein (48566)		8.65333	12.13	13.21	10.52	9.405	12.515	6.48	12.5233	9.255	9.46	8.555	10.435	4.398	7.955	8.61333	7.18667	6.74	6.30667	3.68225	1.36525	1.32936	5.55786	2.53851	1.74655	2.52291	3.96752	3.16077	5.58614
Phatr3_J8765	300801	grey	153	LoFe-UP	LoFe-UP	1.54062	0.868015	0	mitochondrion	3-methyl-2-oxobutanoate hydroxymethyltransferase activity||pantothenate biosynthetic process	hypothetical protein; K00606 3-methyl-2-oxobutanoate hydroxymethyltransferase [EC:2.1.2.11]	3-methyl-2-oxobutanoate hydroxymethyltransferase [EC:2.1.2.11]	Pantothenate and CoA biosynthesis	PF02548	Ketopantoate hydroxymethyltransferase	KOG2949	METABOLISM	Coenzyme transport and metabolism	Ketopantoate hydroxymethyltransferase	Ketopantoate hydroxymethyltransferase (8765)	3-methyl-2-oxobutanoate hydroxymethyltransferase||_GAP_	17.97	40.5567	39.555	26	25.545	28.87	16.9333	24.24	24.2	20.565	27.08	35.275	9.734	16.7875	19.47	19.6833	20.59	23.8867	7.10513	8.28429	19.0565	17.409	3.68403	2.50316	4.04085	11.2344	18.5686	11.6036
Phatr3_J45414	310002	greenyellow	154	LoFe-UP		1.34275	0.923478	1	signal anchor	"transferase activity, transferring hexosyl groups||intrinsic component of endoplasmic reticulum membrane"	hypothetical protein			PF09258	Glycosyl transferase family 64 domain				hypothetical protein	hypothetical protein (45414)		11.2067	17.59	14.58	12.04	12.945	13.115	9.67	13.0033	9.485	11.98	12.375	15.46	6.978	9.815	10.51	11.2467	8.86	11.39	1.75321	1.63331	6.18011	5.43058	2.34052	3.76888	1.78278	3.86183	6.49831	7.32563
Phatr3_J10437	309704	NULL	155	LoFe-UP		1.54819	0.95178	0	signal peptide		hypothetical protein			PF01980	Uncharacterised protein family UPF0066	KOG2942	POORLY CHARACTERIZED	Function unknown	Uncharacterized conserved protein	Uncharacterized conserved protein (10437)	"probable methyltransferase, YaeB/AF_0241 family||_GAP_"	6.38667	14.01	8.98	8.89	9.105	9.34	6.07333	9.46667	7.045	6.2	7.27	11.19	3.578	6.355	6.42667	5.73667	5.6	7.17667	0.837636	4.52726	0.494975	5.20431	1.20915	0.919239	3.04633	3.51251	2.31224	5.26087
Phatr3_J44204	301540	midnightblue	156	LoFe-UP		1.59601	0.896726	0	mitochondrion	protein binding	hypothetical protein			PF00856	SET domain	KOG1083	INFORMATION STORAGE AND PROCESSING	Transcription	Putative transcription factor ASH1/LIN-59	Putative transcription factor ASH1/LIN-59 (44204)		28.1033	45.27	45.325	29.825	27.11	48.195	22.51	43.4533	21.175	24.95	30.39	46.455	8.58	24.0475	27.4067	26.3067	20.79	30.27	7.83573	24.8524	11.745	1.77484	1.00409	10.9814	6.32256	14.8452	7.92667	10.2672
Phatr3_J32097	308998	NULL	157	LoFe-UP	LoFe-UP	3.51466	0.778532	0	other localisation	ATP binding||DNA repair||DNA recombination||four-way junction helicase activity	hypothetical protein; K12196 vacuolar protein-sorting-associated protein 4	vacuolar protein-sorting-associated protein 4	Endocytosis	PF00004||PF05496	ATPase family associated with various cellular activities (AAA)||Holliday junction DNA helicase ruvB N-terminus	KOG0739	CELLULAR PROCESSES AND SIGNALING	Posttranslational modification, protein turnover, chaperones	AAA+-type ATPase	AAA+-type ATPase (32097)		2.05333	9.40333	10.645	4.785	10.54	13.365	8.18667	1.76	5.87	5.51	6.77	11.515	2.508	1.6775	2.82667	2.15	1.58667	1.40333	0.892767	4.96347	1.56271	5.15481	3.39411	8.76105	10.8627	0.948209	4.82247	5.60029
Phatr3_J45404	311926	grey	158	LoFe-UP		1.42997	0.831151	0	mitochondrion	ATP binding||ATPase activity	hypothetical protein			PF00005||PF13304||PF13481||PF13558	ABC transporter||AAA domain||AAA domain||Putative exonuclease SbcCD, C subunit	KOG0927	POORLY CHARACTERIZED	General function prediction only	Predicted transporter (ABC superfamily)	Predicted transporter (ABC superfamily) (45404)		32.7167	37.54	48.64	37.675	48.705	58.205	33.9267	20.92	34.895	36.16	38.94	37.48	24.42	26.21	25.83	29.3967	24.44	29.43	2.19805	5.22771	14.2694	9.36916	7.17713	18.8585	22.164	6.20631	10.1328	16.8433
Phatr3_J49059	305050	blue	159	LoFe-UP		1.59366	0.698769	1	signal peptide	serine-type endopeptidase inhibitor activity||response to wounding	proteinase inhibitor			PF00280	Potato inhibitor I family				hypothetical protein	hypothetical protein (49059)		121.093	259.047	353.87	295.895	296.485	439.805	158.167	146.553	213.275	279.605	255.485	212.175	50.83	120.23	287.43	274.86	120.283	130.937	17.719	61.6365	114.042	44.2012	30.3702	219.861	154.427	5.75154	27.6267	208.505
Phatr3_J38622	304631	midnightblue	160	LoFe-UP		1.84636	0.852833	3	signal peptide		hypothetical protein								hypothetical protein	hypothetical protein (38622)		32.6667	68.2633	104.205	67.595	70.22	112.545	76.85	35.99	49.765	59.845	67.595	61.14	15.332	33.7375	68.74	53.12	24.6567	30.3433	24.1999	14.7567	51.4844	2.58094	11.0874	60.5354	105.539	13.5024	3.96687	63.3638
Phatr3_J50605	309601	magenta	161	LoFe-UP		2.15116	0.784665	0	other localisation	"transferase activity, transferring glycosyl groups"	hypothetical protein			PF04577	Protein of unknown function (DUF563)				hypothetical protein	hypothetical protein (50605)		34.57	41.8167	81.255	53.22	87.23	78.645	62.1	19.9833	70.28	61.06	65.215	51.91	18.46	13.365	53.4867	40.35	22.3267	18.0633	4.79637	3.9924	12.3532	16.914	19.1343	1.91626	63.207	2.31332	22.8537	12.1198
Phatr3_Jdraft853	300013	royalblue	162	LoFe-UP		1.29602	0.87467	0	other localisation	GTP binding||intracellular||small GTPase mediated signal transduction	hypothetical protein || PtRabX1; hypothetical protein			PF00025||PF00071||PF08477	ADP-ribosylation factor family||Ras family||Miro-like protein	KOG0078	CELLULAR PROCESSES AND SIGNALING	Signal transduction mechanisms	GTP-binding protein SEC4, small G protein superfamily, and related Ras family GTP-binding proteins	GTP-binding protein SEC4, small G protein superfamily, and related Ras family GTP-binding proteins (998_bd)	small GTP-binding protein domain||_GAP_	128.083	137.783	158.175	148.88	187.135	202.325	154.473	113.497	150.68	180.69	154.355	162.58	93.154	119.375	161.547	145.863	108.707	97.2167	38.9626	17.1357	4.77297	34.0684	69.5298	94.3634	81.8362	48.6491	16.815	127.59
Phatr3_Jdraft1216	310250	NULL	163	LoFe-UP		1.81636	0.763051	0	signal peptide	"DNA binding||sequence-specific DNA binding transcription factor activity||DNA-templated transcription, initiation||regulation of transcription, DNA-templated||sigma factor activity"	hypothetical protein || hypothetical protein			PF04539	Sigma-70 region 3				hypothetical protein	hypothetical protein (1251_bd)		5.42667	8.07333	10.72	9.865	10.605	13.51	8.02	5.36667	9.185	10.305	9.85	8.295	2.666	3.645	8.81	7.72333	4.10333	3.82667	4.23502	2.06195	1.86676	3.68403	0.72832	9.4328	8.90019	1.16723	2.63751	7.30441
Phatr3_J44975	305747	NULL	164	LoFe-UP		1.44099	0.948268	1	other localisation	"transferase activity, transferring hexosyl groups||intrinsic component of endoplasmic reticulum membrane"	hypothetical protein			PF09258	Glycosyl transferase family 64 domain				hypothetical protein	hypothetical protein (44975)		7.55333	8.92	10.755	9.09	9.39	11.605	8.68667	5.90333	11.58	6.8	9.875	7.88	5.224	5.4625	7.99667	10.18	3.71333	4.99667	3.20776	2.86093	1.52028	1.30108	2.58801	4.65983	0.497427	1.66656	2.57387	1.55563
Phatr3_J17199	308926	blue	165	LoFe-UP		1.33446	0.885935	11	other localisation	calcium ion binding||proteinaceous extracellular matrix||signal transduction||integral component of membrane||transmembrane transport				PF00036||PF01699||PF10591||PF13202||PF13405||PF13499||PF13833	EF hand||Sodium/calcium exchanger protein||Secreted protein acidic and rich in cysteine Ca binding region||EF hand||EF-hand domain||EF-hand domain pair||EF-hand domain pair	KOG1307	METABOLISM	Inorganic ion transport and metabolism	K+-dependent Ca2+/Na+ exchanger NCKX1 and related proteins	K+-dependent Ca2+/Na+ exchanger NCKX1 and related proteins (17199)	K+-dependent Na+/Ca+ exchanger homolog	47.5533	50.47	60.065	47.59	64.455	65.47	44.78	35.4833	54.715	38.08	60.98	56.12	32.46	30.3	53.8567	42.7533	33.62	43.1333	5.29213	8.44791	8.81762	15.9948	14.7432	0.367696	27.4845	6.07771	12.4804	7.08521
Phatr3_J48211	310717	midnightblue	166	LoFe-UP		1.34805	0.809316	0	other localisation		hypothetical protein								hypothetical protein	hypothetical protein (48211)		35.32	48.9967	49.02	52.85	62.155	66.16	39.9833	38.99	46.415	40.295	56.785	48.49	28.812	24.8175	51.2267	42.9	31.6567	40.54	10.7233	12.4597	3.22441	4.1295	28.3762	3.8608	18.9112	4.66132	9.72272	18.5333
Phatr3_J50257	303242	purple	167	LoFe-UP		1.45722	0.826209	1	other localisation		hypothetical protein					KOG2246	METABOLISM	Carbohydrate transport and metabolism	Galactosyltransferases	Galactosyltransferases (50257)		12.8333	24.5833	29.8	20.705	27.92	25.465	13.94	15.3267	25.265	22.11	24.985	22.835	8.952	13.9575	21.3967	19.6533	15.4667	12.5833	4.70836	1.74749	0.0707107	4.51841	3.47897	7.89838	3.47475	3.23209	5.46594	6.12354
Phatr3_J45782	301898	tan	168	LoFe-UP		1.4632	0.818277	10	signal anchor		hypothetical protein			PF04515	Plasma-membrane choline transporter	KOG1362	METABOLISM	Lipid transport and metabolism	Choline transporter-like protein	Choline transporter-like protein (45782)		32.89	63.2367	75.215	56.375	79.945	70.28	34.6733	46.7	61.055	44.365	60.315	62.34	22.032	36.0125	55.2767	50.7433	43.4633	31	3.38306	16.2409	9.42573	11.2642	16.5392	6.6468	16.3984	16.3202	22.6769	10.8824
Phatr3_EG02502	305325	blue	169	LoFe-UP		1.4336	0.845425	1	signal peptide		hypothetical protein					KOG1217	CELLULAR PROCESSES AND SIGNALING	Signal transduction mechanisms	Fibrillins and related proteins containing Ca2+-binding EGF-like domains	Fibrillins and related proteins containing Ca2+-binding EGF-like domains (47878)		10.07	19.31	20.89	16.465	21.305	20.815	11.1	13.77	14.685	14.42	22.09	16.27	9.278	9.545	16.6967	15.0767	10.75	8.91667	1.40897	2.31579	1.00409	3.25976	6.48417	1.20915	5.98028	2.21928	2.77893	1.81019
Phatr3_EG01542	309731	NULL	170	LoFe-UP+DaUP		1.68886	0.704916	0	other localisation										hypothetical protein	hypothetical protein ()		3.30667	11.4967	9.585	6.28	14.28	10.51	2.05	5.86667	7.675	6.92	10.445	9.055	0.726	3.6025	10.5233	7.74333	3.96667	3.97333	2.32981	4.22448	0.289914	3.67696	3.25269	4.69519	1.1049	2.34344	4.34871	5.74171
Phatr3_J48364	310738	greenyellow	171	LoFe-UP		1.67302	0.951572	2	other localisation		hypothetical protein								hypothetical protein	hypothetical protein (48364)		13.8767	27.8533	24.19	16.41	24.14	22.06	8.72	16.5467	16.665	15.36	23.94	15.88	3.272	11.465	24.95	14.09	8.64667	9.02	9.20767	9.62308	2.41831	7.59433	1.3435	7.9196	5.51196	3.25511	15.6624	10.748
Phatr3_J48237	308699	green	172	LoFe-UP		1.32465	0.798396	0	chloroplast		hypothetical protein			PF05957||PF14013	Bacterial protein of unknown function (DUF883)||MT0933-like antitoxin protein				hypothetical protein	hypothetical protein (48237)		22.41	50.6167	70.865	36.33	67.06	46.04	19.3067	20.7233	46.95	43.09	48.995	49.4	18.144	28.7025	51.2433	35.8633	28.2867	34.3867	14.3944	24.6153	26.6509	18.7808	37.2645	11.6531	18.6873	11.0978	10.1399	21.9627
Phatr3_J48987	305047	tan	173	LoFe-UP		1.3627	0.876636	1	signal peptide		hypothetical protein								hypothetical protein	hypothetical protein (48987)		41.5867	84.4467	100.425	63.005	74.785	90.41	66.34	56.52	74.695	75.3	82.88	97.105	46.83	48.7625	66.1133	63.91	54.4267	51.1233	9.6111	21.8042	20.2303	3.5426	3.35876	12.6855	50.5991	21.5195	16.2847	13.0956
Phatr3_Jdraft1526	308258	NULL	174	LoFe-UP		1.4427	0.731227	0	other localisation		hypothetical protein								hypothetical protein	hypothetical protein (1526_bd)		5.54667	12.0133	17.91	8.965	13.16	15.86	6.92333	5.41667	9.905	9.89	9.7	16.415	4.194	5.9575	9.98	9.61333	8.79667	7.50333	1.9956	4.26828	7.17006	3.69817	6.23668	4.14365	3.20088	1.62124	2.60922	1.38593
Phatr3_EG00251	301103	NULL	175	LoFe-UP		1.4712	0.891286	1	signal peptide					PF07209	Protein of unknown function (DUF1415)				hypothetical protein	hypothetical protein ()		8.36333	14.2133	18.635	11.76	14.29	16.45	7.65	12.43	11.64	10.69	10.97	15.24	5.406	8.3725	11.9067	11.22	7.33667	8.38333	2.1591	4.48292	5.81949	7.8206	3.06884	10.7056	3.33798	7.30362	9.64494	4.34164
Phatr3_J45045	305854	NULL	176	LoFe-UP	LoFe-UP+LiUP	1.68391	1.31442	0	other localisation		hypothetical protein								hypothetical protein	hypothetical protein (45045)		4.83	6.25	7.05	5.255	6.82	9.285	8.10333	2.97	4.88	1.565	3.945	5.935	6.996	1.995	3.40667	1.26	1.45333	2.71	0.0608276	0.822861	0.763675	3.17491	2.37588	4.24971	8.73621	0.672235	2.50316	0.346482
Phatr3_J50346	309416	NULL	177	LoFe-UP	LiUP	1.67142	1.06045	0	other localisation		hypothetical protein								hypothetical protein	hypothetical protein (50346)		16.41	13.88	14.03	15.575	16.77	19.2	17.8533	6.80333	10.475	6.105	13.16	16.25	14.866	3.9175	8.45667	5.89	4.71	8.97333	4.46874	4.34829	4.29921	11.0097	7.86303	4.38406	4.77764	1.41536	4.10829	1.47785
Phatr3_J49357	311163	NULL	178	LoFe-UP	LiUP	1.6166	1.05334	0	signal peptide		hypothetical protein								hypothetical protein	hypothetical protein (49357)		10.3667	8.73	6.495	9.115	9.08	12.555	10.4467	3.89	6.135	4.185	7.48	9.81	9.354	2.6575	4.57333	3.87333	2.89333	5.09667	1.72106	3.72328	2.4678	5.87606	0.565685	2.48194	3.10584	1.63147	1.54856	0.784889
Phatr3_J49026	307043	red	179	LoFe-UP	LiUP	1.29954	1.25372	7	other localisation		hypothetical protein			PF13632||PF13641	Glycosyl transferase family group 2||Glycosyltransferase like family 2				hypothetical protein	hypothetical protein (49026)		58.3733	37.6333	40.055	38.55	54.42	43.785	43.27	32.4833	28.855	20.785	36.285	31.55	52.038	28.2975	20.9333	24.7267	20.26	21.9733	16.5443	10.4695	2.24153	26.9691	11.1864	3.83959	21.9586	9.35448	9.73686	9.66615
Phatr3_EG00643	300425	grey	180	LoFe-UP	LiUP	1.39078	1.14257	1	other localisation	ubiquitin-protein ligase activity||protein binding||anaphase-promoting complex||zinc ion binding	hypothetical protein			PF12678||PF12861||PF13639	RING-H2 zinc finger||Anaphase-promoting complex subunit 11 RING-H2 finger||Ring finger domain	KOG0800	CELLULAR PROCESSES AND SIGNALING	Posttranslational modification, protein turnover, chaperones	Predicted E3 ubiquitin ligase	Predicted E3 ubiquitin ligase ()		60.9133	47.8667	44.215	53.165	48.415	63.535	55.8433	47.53	28.01	28.995	34.12	50.315	47.6	39.2725	22.4567	24.3067	25.8067	36.2467	13.1122	4.20278	24.5012	33.7643	10.0056	17.3736	19.269	27.0963	5.1336	12.5794
Phatr3_J29633	310784	red	181	LoFe-UP		1.42745	1.10516	0	other localisation	metabolic process||methyltransferase activity||lipid biosynthetic process||oxidoreductase activity||oxidation-reduction process	hypothetical protein			PF01266||PF01593||PF02353||PF08241||PF12847||PF13450||PF13489||PF13847	FAD dependent oxidoreductase||Flavin containing amine oxidoreductase||Mycolic acid cyclopropane synthetase||Methyltransferase domain||Methyltransferase domain||NAD(P)-binding Rossmann-like domain||Methyltransferase domain||Methyltransferase domain				hypothetical protein	hypothetical protein (29633)		40.0433	28.8967	26.675	27.785	33.035	33.98	32.6133	21.93	16.865	15.745	22.79	22.94	27.754	16.545	12.4367	14.6233	17.06	22.4333	13.5807	4.50234	0.502046	6.66802	13.8805	16.419	16.8047	1.51199	0.388909	1.59099
Phatr3_J47669	306527	grey	182	LoFe-UP	LiUP	1.3874	1.02194	0	other localisation		hypothetical protein			PF01753	MYND finger				hypothetical protein	hypothetical protein (47669)		20.4133	23.75	25.955	23.75	31.075	25.735	27	17.0867	15.835	18.28	24.675	21.21	24.702	14.145	12.75	11.3967	11.4967	19.25	4.7949	3.52166	3.18905	5.37401	6.4276	5.16895	11.3049	2.78504	2.63751	7.84889
Phatr3_J49592	301063	NULL	183	LoFe-UP	LiUP	1.4589	1.03226	1	signal anchor		hypothetical protein			PF14421	A distinct subfamily of CDD/CDA-like deaminases				hypothetical protein	hypothetical protein (49592)		5.17667	8.21333	8.91	6.71	10.995	7.225	8.42	5.01667	5.835	4.265	7.315	7.195	6.196	4.3525	4.91	4.43667	3.96667	4.38	0.742249	2.82854	2.16375	1.59806	3.13248	1.63342	5.22133	0.160728	0.572756	1.01116
Phatr3_J54940	300652	grey	184	LoFe-UP	LoFe-UP+LiUP	3.53369	1.04192	5	signal peptide	integral component of membrane	FRE3; ferric reductase			PF03188||PF03351	Eukaryotic cytochrome b561||DOMON domain	KOG4293	CELLULAR PROCESSES AND SIGNALING	Signal transduction mechanisms	Predicted membrane protein, contains DoH and Cytochrome b-561/ferric reductase transmembrane domains	Predicted membrane protein, contains DoH and Cytochrome b-561/ferric reductase transmembrane domains (54940)		293.407	325.42	223.215	134.22	290.02	400.925	244.583	205.347	149.425	101.53	273.91	288.59	86.512	57.8025	89.7833	67.8433	39.4833	71.91	9.576	42.5873	60.7334	76.4665	92.7158	23.6527	37.6367	67.235	23.7517	3.98808
Phatr3_J46301	308116	grey	185	LoFe-UP	LoFe-UP	3.92109	0.980482	1	other localisation		hypothetical protein								hypothetical protein	hypothetical protein (46301)		392.993	421.42	215.98	142.26	315.245	515.8	281.027	188.867	112.235	108.93	310.005	376.285	101.998	50.8575	69.4333	85.96	44.3333	75.4867	53.1208	345.429	15.7402	10.1541	135.63	27.5489	81.7387	99.7903	24.8265	0.226274
Phatr3_EG01115	304049	grey	186	LoFe-UP	LoFe-UP	2.75542	0.936109	2	other localisation										hypothetical protein	hypothetical protein ()		1091.87	1013.14	609.45	499.095	904.91	1504.46	994.633	439.333	475.66	476.38	1028.97	1067.47	447.42	195.45	322.84	332.267	212.01	281.403	113.635	646.983	158.194	308.914	355.378	805.911	369.462	119.515	162.125	257.5
Phatr3_EG02577	304079	grey	187	LoFe-UP	LoFe-UP	3.54424	0.768858	0	other localisation	intracellular protein transport||membrane	hypothetical protein; K08493 vesicle transport through interaction with t-SNAREs 1	vesicle transport through interaction with t-SNAREs 1	SNARE interactions in vesicular transport	PF05008||PF12352	Vesicle transport v-SNARE protein N-terminus||Snare region anchored in the vesicle membrane C-terminus	KOG1666	CELLULAR PROCESSES AND SIGNALING	Intracellular trafficking, secretion, and vesicular transport	V-SNARE	V-SNARE ()		869.063	785.583	395.115	361.715	1104.72	1247.8	701.927	461.983	253.395	332.28	968.545	783.245	185.118	167.512	173.037	172.723	222.38	264.82	133.521	131.069	45.3043	181.239	453.277	746.238	257.016	162.55	22.7759	156.172
Phatr3_J40521	307231	grey	188	LoFe-UP	LoFe-UP	3.56276	0.77193	1	other localisation	intracellular protein transport||membrane	hypothetical protein; K08493 vesicle transport through interaction with t-SNAREs 1	vesicle transport through interaction with t-SNAREs 1	SNARE interactions in vesicular transport	PF05008||PF12352	Vesicle transport v-SNARE protein N-terminus||Snare region anchored in the vesicle membrane C-terminus	KOG1666	CELLULAR PROCESSES AND SIGNALING	Intracellular trafficking, secretion, and vesicular transport	V-SNARE	V-SNARE (40521)		810.383	732.597	369.01	333.595	1021.65	1164.48	645.997	432.427	234.715	303.935	893.805	729.22	170.916	154.998	161.297	158.37	205.357	244.067	123.542	118.501	38.4525	158.738	406.141	683.348	230.176	157.415	26.368	135.814
Phatr3_J54855	306638	midnightblue	189	LoFe-UP	LoFe-UP	1.95268	0.780097	1	other localisation		hypothetical protein								hypothetical protein	hypothetical protein (54855)		236.913	254.947	129.12	160.06	294.17	385.415	166.483	166.203	111.695	115.51	271.33	266.72	91.598	111.058	111.763	135.65	91.9833	120.57	16.2961	162.411	15.4856	30.1793	92.7441	105.677	9.20741	90.7458	47.0014	36.9817
Phatr3_J44552	307793	grey	190	LoFe-UP		1.50335	0.844132	0	mitochondrion		hypothetical protein								hypothetical protein	hypothetical protein (44552)		57.4333	58.1767	40.305	41.88	60.495	79.915	50.5767	49.2567	33.6	39.005	64.4	68.19	38.114	30.17	28.89	37.6	36.7533	42.7667	3.70516	24.53	10.8682	9.12168	22.1254	4.5467	11.6011	15.9699	1.03238	6.88015
Phatr3_J48175	304629	yellow	191	LoFe-UP+DaUP	LoFe-UP	6.00788	0.607423	0	other localisation	response to metal ion||glutathione gamma-glutamylcysteinyltransferase activity||metal ion binding||phytochelatin biosynthetic process	hypothetical protein			PF05023	Phytochelatin synthase	KOG0632	METABOLISM	Inorganic ion transport and metabolism	Phytochelatin synthase	Phytochelatin synthase (48175)		60.61	54.31	35.97	22.935	86.165	94.745	44.1467	36.3867	17.58	18.485	103.99	93.195	7.836	6	4.91	7.18667	12.3033	18.31	6.83834	10.1534	11.144	22.0122	9.72272	61.1152	19.3436	7.04174	3.54968	14.5028
Phatr3_EG02342	306150	blue	192	LoFe-UP	LoFe-UP	4.96728	0.629181	4	other localisation	nucleotide binding||metal ion binding	hypothetical protein; K01534 Cd2+/Zn2+-exporting ATPase [EC:3.6.3.3 3.6.3.5]	Cd2+/Zn2+-exporting ATPase [EC:3.6.3.3 3.6.3.5]		PF00122||PF00702||PF12710	E1-E2 ATPase||haloacid dehalogenase-like hydrolase||haloacid dehalogenase-like hydrolase	KOG0207	METABOLISM	Inorganic ion transport and metabolism	Cation transport ATPase	Cation transport ATPase ()	heavy metal translocating P-type ATPase||_GAP_	100.093	72.03	67.875	46.005	165.37	137.41	91.27	54.59	35.135	29.04	150.44	147.445	16.798	9.7875	11.8567	10.41	17.2667	45.8167	8.17351	8.6096	4.64569	2.17082	11.0309	11.3561	40.0246	28.0192	17.0483	9.65908
Phatr3_J7629	305834	grey	193	LoFe-UP	LoFe-UP	6.02334	0.742002	0	other localisation	guanosine tetraphosphate metabolic process				PF04607||PF13328	Region found in RelA / SpoT proteins||HD domain	KOG1157	CELLULAR PROCESSES AND SIGNALING	Signal transduction mechanisms	Predicted guanosine polyphosphate pyrophosphohydrolase/synthase	Predicted guanosine polyphosphate pyrophosphohydrolase/synthase (7629)		128.66	181.603	119.09	71.375	205.61	206.53	131.413	88.2233	73.515	40.605	196.935	241.445	23.76	5.1125	22.28	18.0867	16.64	58.4433	5.77296	41.7925	10.451	41.2031	18.4838	47.4044	65.4429	44.1321	15.521	20.499
Phatr3_J50619	303454	NULL	194	LoFe-UP+DaUP	LoFe-UP+DaUP	4.28165	0.545164	1	other localisation		hypothetical protein								hypothetical protein	hypothetical protein (50619)		17.1933	17.5167	10.495	7.44	17.655	37.88	9.67667	3.82	3.985	3.52	11.9	29.83	1.852	1.155	1.82333	2.42	4.05667	9.84667	7.03686	3.92933	1.59099	4.18607	0.13435	0.59397	3.79057	0.744849	0.346482	2.43245
Phatr3_J47750	310603	NULL	195	LoFe-UP+DaUP	LoFe-UP	6.37674	0.67437	3	other localisation	ionotropic glutamate receptor activity||extracellular-glutamate-gated ion channel activity||membrane	hypothetical protein			PF00060	Ligand-gated ion channel				hypothetical protein	hypothetical protein (47750)		22.3667	25.31	14.885	8.27	33.67	31.96	12.7367	5.46333	4.51	5.06	21.46	29.085	1.466	1.8025	3.73	3.56333	2.88	4.40333	3.3299	10.1858	1.22329	0.763675	4.70933	3.46482	1.22394	0.145029	0.0424264	3.11127
Phatr3_EG01928	301074	yellow	196	LoFe-UP	LoFe-UP	2.37268	0.650612	0	other localisation		hypothetical protein								hypothetical protein	hypothetical protein ()		65.3633	70.9933	53.865	31.205	100.41	109.185	45.69	38.6333	27.245	26.235	86.75	120.25	17.768	24.4875	24.1567	22.5433	27.7167	50.0633	14.3975	14.6907	8.28022	5.93263	19.5727	30.8652	14.5013	6.02905	11.0662	7.68625
Phatr3_J47760	304510	darkred	197	LoFe-UP	LoFe-UP	8.82226	0.690872	0	other localisation		hypothetical protein								hypothetical protein	hypothetical protein (47760)		122.04	135.603	54.74	39.18	108.41	220.475	86.25	48.4833	34.88	22.84	123.545	208.045	11.72	7.8475	3.67667	5.24333	11.38	29.0867	22.6978	73.3378	11.4551	12.5865	40.7011	143.055	67.5731	23.1213	24.6922	0.66468
Phatr3_J49811	309275	brown	198	LoFe-UP	LoFe-UP	6.32264	0.680837	0	other localisation		hypothetical protein								hypothetical protein	hypothetical protein (49811)		39.8733	35.7	23.89	14.615	50.535	62.37	27.8067	16.04	11.825	9.885	36.755	61.42	5.242	2.3625	4.71667	5.22	4.78333	9.01333	8.90612	10.6157	5.75585	4.06586	28.2489	5.1336	9.11386	4.83814	3.57089	6.30032
Phatr3_J12097	307975	NULL	199	LoFe-UP	LoFe-UP	10.8274	0.601919	0	other localisation		hypothetical protein					KOG1940	POORLY CHARACTERIZED	General function prediction only	Zn-finger protein	Zn-finger protein ()		38.99	30.9567	16.92	11.035	51.565	58.945	18.2667	15.8567	8.175	4.5	32.38	58.895	1.692	1.14	1.34333	2.09667	2.21	8.41333	6.02351	12.2286	12.0067	5.43765	19.3111	67.8469	5.99442	10.2515	8.53478	0.353553
Phatr3_J48041	300457	NULL	200	LoFe-UP	LoFe-UP	5.62702	0.693263	0	other localisation		hypothetical protein								hypothetical protein	hypothetical protein (48041)		25.4967	22.04	11.365	8.165	27.08	42.795	17.3133	8.97333	7.805	6.24	20.265	37.71	3.306	2.5625	3.24	3.39	3.03667	5.59	5.2903	7.98951	0.855599	1.32229	8.98026	3.95273	5.69289	1.87442	2.52437	3.06884
Phatr3_J44256	305724	grey	201	LoFe-UP	LoFe-UP	7.37431	0.724093	0	other localisation	chromatin binding	hypothetical protein			PF00249||PF13921	Myb-like DNA-binding domain||Myb-like DNA-binding domain	KOG0724	CELLULAR PROCESSES AND SIGNALING	Posttranslational modification, protein turnover, chaperones	Zuotin and related molecular chaperones (DnaJ superfamily), contains DNA-binding domains	Zuotin and related molecular chaperones (DnaJ superfamily), contains DNA-binding domains (44256)	"myb-like DNA-binding domain, SHAQKYF class||_GAP_"	70.47	37.9333	33.94	18.095	90.905	93.965	58.97	14.8867	13.13	10.365	53.3	83.53	7.96	2.755	11.3667	7.42333	3.18333	6.55667	16.4532	16.9002	3.93151	3.61332	38.3605	93.2603	41.6677	4.11221	2.70115	8.25194
Phatr3_J46138	301978	grey	202	LoFe-UP	LoFe-UP	10.4391	0.699487	0	mitochondrion		hypothetical protein								hypothetical protein	hypothetical protein (46138)		95.7467	52.94	32.75	25.62	100.555	89.565	56.1433	25.6933	13.18	10.135	86.225	102.29	5.61	2.7875	3.76	3.88	3.51	14.3933	19.4026	14.0855	0.0282843	2.44659	36.4372	14.2906	22.9753	9.06129	0.961665	6.72459
Phatr3_Jdraft391	300011	blue	203	LoFe-UP	LoFe-UP	4.64916	0.713252	4	other localisation	nucleotide binding||metal ion binding	hypothetical protein			PF00122||PF00702||PF12710	E1-E2 ATPase||haloacid dehalogenase-like hydrolase||haloacid dehalogenase-like hydrolase	KOG0207	METABOLISM	Inorganic ion transport and metabolism	Cation transport ATPase	Cation transport ATPase (391_bd)	heavy metal translocating P-type ATPase||_GAP_	43.42	27.0533	24.13	17.385	53.98	54.165	34.8433	20.56	13.465	10.83	42.405	52.395	6.524	4.6525	4.66333	4.53667	7.12	15.8133	13.1686	2.88039	0.0848528	1.19501	12.9966	17.9817	12.7769	10.0208	7.54483	1.21622
Phatr3_J39303	300701	NULL	204	LoFe-UP	LoFe-UP	5.72317	0.834216	0	other localisation		hypothetical protein								hypothetical protein	hypothetical protein (39303)		29.6	12.5867	10.7	9.99	21.675	29.795	13.7033	4.49333	3.485	2.12	16.67	22.97	5.122	1.73	1.89667	1.44333	2.04667	1.94	10.4933	2.34039	4.94975	5.43058	6.86601	8.11051	8.20939	1.98535	1.20915	0.692965
Phatr3_J48726	306816	grey	205	LoFe-UP	LoFe-UP	2.07032	0.869931	0	other localisation		hypothetical protein								hypothetical protein	hypothetical protein (48726)		39.0567	25.9467	21.84	21.525	33.93	40.765	28.83	21.05	16.92	16.145	27	42.69	15.222	8.0375	14.9267	17.5333	11.04	15.36	4.90017	5.83404	3.3234	20.1313	2.53144	19.1697	2.84723	9.87368	5.55786	9.05804
Phatr3_EG00730	304230	grey	206	LoFe-UP		1.85126	0.952768	1	other localisation										hypothetical protein	hypothetical protein ()		17.4	12.6133	12.92	10.79	16.4	18.29	12.9133	11.2733	7.98	5.75	15.355	19.92	7.798	6.9325	8.53667	6.62667	6.99667	6.56667	4.11365	3.19024	0.339411	3.81838	4.28507	1.01823	5.06391	3.97002	6.26497	4.31335
Phatr3_J46475	308276	grey	207	LoFe-UP+DaUP	LoFe-UP	1.79181	0.731477	0	other localisation		hypothetical protein								hypothetical protein	hypothetical protein (46475)		28.4767	26.1367	23.875	23.86	37.1	47.045	23.99	13.5367	19.555	17.12	32.165	39.095	16.102	10.145	15.06	15.6567	16.25	18.1567	3.97334	2.01498	4.26385	5.9397	9.1641	8.98733	6.28652	2.54245	6.73873	0.155563
Phatr3_J25433	307461	grey	208	LoFe-UP+DaUP		2.10365	0.546913	0	signal peptide	proteolysis||cysteine-type peptidase activity	hypothetical protein; K01365 cathepsin L [EC:3.4.22.15]	cathepsin L [EC:3.4.22.15]	Lysosome || Phagosome || Antigen processing and presentation || Proteoglycans in cancer || Rheumatoid arthritis	PF00112||PF08246	Papain family cysteine protease||Cathepsin propeptide inhibitor domain (I29)	KOG1543	CELLULAR PROCESSES AND SIGNALING	Posttranslational modification, protein turnover, chaperones	Cysteine proteinase Cathepsin L	Cysteine proteinase Cathepsin L (25433)		764.96	1476.3	1123.67	1163.57	2387.54	3461.68	1430.57	630.223	960.61	824.725	2300.92	2660.1	941.728	281.457	500.413	621.373	627.823	1376.72	32.5775	451.861	285.6	267.322	837.964	516.124	1393.51	88.0139	590.759	37.1302
Phatr3_J4936	309536	brown	209	LoFe-UP+DaUP		3.37491	0.441536	0	signal peptide	proteolysis||cysteine-type peptidase activity	hypothetical protein; K08568 cathepsin X [EC:3.4.18.1]	cathepsin X [EC:3.4.18.1]	Lysosome	PF00112	Papain family cysteine protease	KOG1543	CELLULAR PROCESSES AND SIGNALING	Posttranslational modification, protein turnover, chaperones	Cysteine proteinase Cathepsin L	Cysteine proteinase Cathepsin L (4936)		169.157	294.733	202.22	242.93	529.61	841.58	347.817	94.6933	139.66	149.45	447.025	725.255	71.314	42.255	90.6767	121.377	73.84	225.94	24.0682	179.13	38.806	22.2456	286.576	415.227	458.814	42.2001	81.9961	50.5864
Phatr3_J49486	303035	blue	210	LoFe-UP		1.63848	0.755661	0	other localisation		"D-glucono-1,5-lactone lactonohydrolase (EC:3.1.1.17)"			PF08450	SMP-30/Gluconolaconase/LRE-like region	KOG4499	METABOLISM	Inorganic ion transport and metabolism	Ca2+-binding protein Regucalcin/SMP30	Ca2+-binding protein Regucalcin/SMP30 (49486)		16.55	14.6433	14.2	14.98	21.415	27.895	15.7433	13.2533	10.56	11.5	17.985	28.355	9.976	8.2475	11.36	10.2567	8.68667	14.45	0.177764	3.55742	0.0424264	8.11759	5.45179	18.1939	5.5472	5.09084	3.94566	8.25901
Phatr3_J30909	311310	blue	211	LoFe-UP		1.51376	0.900894	2	signal peptide		hypothetical protein								hypothetical protein	hypothetical protein (30909)		56.5133	65.4867	60.39	51.51	81.32	89.77	71.67	51.0167	35.615	42.23	63.44	79.705	42.186	39.8275	41.7667	30.1667	37	55.35	10.1507	8.4041	9.50352	22.684	11.0167	33.7149	44.8936	15.5669	14.8987	21.1708
Phatr3_EG02570	308173	grey	212	LoFe-UP		1.67438	1.01523	0	other localisation	chromatin binding	hypothetical protein			PF00249	Myb-like DNA-binding domain	KOG0724	CELLULAR PROCESSES AND SIGNALING	Posttranslational modification, protein turnover, chaperones	Zuotin and related molecular chaperones (DnaJ superfamily), contains DNA-binding domains	Zuotin and related molecular chaperones (DnaJ superfamily), contains DNA-binding domains (49525)	"myb-like DNA-binding domain, SHAQKYF class||_GAP_"	16.1033	13.3367	11.91	8.48	14.39	18.12	17.24	11.42	12.2	6.815	15.745	19.53	10.628	5.59	8.55	6.70333	6.85667	10.7567	2.25779	3.11288	1.03238	2.44659	2.54558	4.59619	7.78247	2.24889	0.339411	3.07591
Phatr3_J48855	300660	grey	213	LoFe-UP+DaUP	LoFe-UP+DaUP	2.36543	0.626281	0	other localisation		hypothetical protein			PF03205||PF06807	Molybdopterin guanine dinucleotide synthesis protein B||Pre-mRNA cleavage complex II protein Clp1	KOG2750	POORLY CHARACTERIZED	General function prediction only	Uncharacterized conserved protein similar to ATP/GTP-binding protein	Uncharacterized conserved protein similar to ATP/GTP-binding protein (48855)		46.9233	31.5933	19.3	22.72	43.85	50.46	29.7167	20.4133	15.615	19.22	41.945	56.015	7.524	7.7025	9.9	17.8267	18.1333	29.0067	13.9613	7.53177	5.48715	6.54781	0.311127	3.76181	13.1344	5.73769	5.32451	1.85262
Phatr3_J49797	301112	grey	214	LoFe-UP	LoFe-UP	2.37892	0.766545	0	other localisation		hypothetical protein								hypothetical protein	hypothetical protein (49797)		37.5867	20.6833	11.985	14.675	33.81	35.045	27.8	13.9733	8.19	11.675	24.005	44.36	8.78	7.4725	9.85667	9.50667	8.35	17.85	6.44508	2.51747	2.49609	13.8239	10.0692	23.4547	8.03239	8.15409	4.82247	9.36916
Phatr3_J47283	300328	grey	215	LoFe-UP		1.6671	0.8276	0	other localisation		hypothetical protein								hypothetical protein	hypothetical protein (47283)		69.2467	56.7467	51.315	50.52	71.985	76.455	62.3567	46.5033	34.88	36.55	63.795	90.9	33.424	31.1175	30.6833	32.7433	41.4667	46.45	1.40158	5.80755	13.3714	13.5623	22.9598	5.2538	8.49406	13.0429	3.94566	18.71
Phatr3_J46866	308376	salmon	216	LoFe-UP	LoFe-UP	1.84768	0.814011	0	other localisation		hypothetical protein								hypothetical protein	hypothetical protein (46866)		38.3633	29.7533	23.155	31.16	38.58	34.905	29.3833	20.3767	14.195	14.75	30.185	40.49	13.882	14.1275	12.4433	13.74	17.7233	23.51	14.65	9.33742	7.45998	13.9017	4.10122	2.90621	8.61192	5.73031	2.51023	3.01227
Phatr3_J13053	308340	NULL	217	LoFe-UP		1.54086	0.864351	0	other localisation		hypothetical protein; K12867 pre-mRNA-splicing factor SYF1	pre-mRNA-splicing factor SYF1	Spliceosome	PF08424	NRDE-2, necessary for RNA interference	KOG2047	INFORMATION STORAGE AND PROCESSING	RNA processing and modification	mRNA splicing factor	mRNA splicing factor (13053)		10.4333	8.48	7.235	6.125	10.62	9.53	8.26667	6.55667	5.205	5.075	8.385	10.74	5.516	3.9625	3.73667	4.53	6.67333	7.42	3.63127	0.781729	2.32638	0.997021	0.947523	0.961665	2.145	1.5211	1.52028	0.572756
Phatr3_J49656	311190	blue	218	LoFe-UP		1.4486	0.801015	0	signal peptide		hypothetical protein			PF04832||PF10184	SOUL heme-binding protein||Uncharacterized conserved protein (DUF2358)				hypothetical protein	hypothetical protein (49656)		121.527	107.867	79.925	77.33	138.52	130.535	127.227	78.6567	62.395	75	98.32	146.18	62.704	53.1525	57.98	76.51	85.0833	109.37	21.4272	10.7801	27.4287	41.2385	29.4722	52.7007	103.054	30.3802	16.5251	34.3371
Phatr3_J47059	310462	NULL	219	LoFe-UP		1.45319	0.847088	0	chloroplast	protein binding	hypothetical protein			PF00856	SET domain				hypothetical protein	hypothetical protein (47059)		13.09	11.25	9.345	9.99	13.99	13.005	14.17	9.02667	4.59	6.655	10.75	15.58	7.106	6.145	6.34333	7.43333	9.63	9.96	4.99613	1.80701	5.2538	7.17006	0.282843	4.5467	5.27757	3.15218	1.3435	2.45366
Phatr3_J46154	306053	salmon	220	LoFe-UP		1.49711	0.865052	0	other localisation	protein kinase activity||ATP binding||protein phosphorylation	hypothetical protein			PF00069||PF07714	Protein kinase domain||Protein tyrosine kinase	KOG1989	CELLULAR PROCESSES AND SIGNALING	Signal transduction mechanisms	ARK protein kinase family	ARK protein kinase family (46154)		70.31	48.5567	36.3	36.225	72.51	48.52	57.6633	42.7433	29.94	34.85	61.67	77.145	37.294	26.7975	27.8267	35.39	45.4833	35.9033	22.7131	13.453	6.13769	13.2865	17.4655	5.99627	23.348	15.3276	4.24264	4.36992
Phatr3_EG02644	308187	grey	221	LoFe-UP		1.96432	0.896455	1	signal anchor		hypothetical protein								hypothetical protein	hypothetical protein (44539)		48.5867	36.0633	18.435	18.585	43.525	41.94	43.24	21.5533	15.525	18.91	40.13	54.765	13.52	17.0575	21.38	24.0667	16.2333	14.2	23.6449	10.5264	1.05359	0.53033	7.43169	33.432	19.5973	2.89234	0.190919	7.08521
Phatr3_J50492	301380	NULL	222	LoFe-UP	LoFe-UP	4.34623	0.801138	0	other localisation		hypothetical protein								hypothetical protein	hypothetical protein (50492)		37.18	28.6267	19.69	20.675	29.21	44.135	36.7967	11.8067	12.895	8.975	20.13	58.765	5.718	3.1725	5.98667	10.3767	4.33667	9.95667	2.20735	17.046	17.6777	21.2627	7.35391	51.6824	17.0918	15.053	11.9855	9.49644
Phatr3_EG01841	304973	grey	223	LoFe-UP		2.12087	0.959366	0	other localisation	protein binding				PF00023||PF12796||PF13637||PF13857	Ankyrin repeat||Ankyrin repeats (3 copies)||Ankyrin repeats (many copies)||Ankyrin repeats (many copies)				hypothetical protein	hypothetical protein ()		34.63	21.19	18.785	13.905	21.03	34.07	26.3267	9.58	15.435	6.865	14.525	39.765	11.228	7.6525	9.48333	8.47	6.18667	18.1333	7.16718	5.95839	12.9471	10.8541	1.66877	23.4194	6.92914	7.18002	16.7231	5.14067
Phatr3_EG00776	310314	NULL	224	LoFe-UP		2.04796	0.805999	0	other localisation		hypothetical protein								hypothetical protein	hypothetical protein ()		19.4667	11.3533	7.775	9.775	16.49	12.59	15.0533	5.80333	6.775	5.52	11.65	27.325	6.146	3.7275	6.17	6.51	6.16	8.77333	0.793872	4.63177	7.79939	10.6844	4.63862	11.441	1.17053	3.57892	6.4276	3.06884
Phatr3_J49372	307179	NULL	225	LoFe-UP		1.49511	0.817802	0	other localisation	cellular amino acid metabolic process||biosynthetic process||lyase activity||pyridoxal phosphate binding	hypothetical protein; K01620 threonine aldolase [EC:4.1.2.5]	threonine aldolase [EC:4.1.2.5]	"Glycine, serine and threonine metabolism"	PF00155||PF01212	Aminotransferase class I and II||Beta-eliminating lyase	KOG1368	METABOLISM	Amino acid transport and metabolism	Threonine aldolase	Threonine aldolase (49372)		11.5967	12.2	7.49	8.575	12.435	14.025	12.3	8.81333	7.15	11.46	12.41	16.695	5.658	7.655	7.99333	7.71667	6.95	10.41	5.04977	0.115326	0.183848	2.96278	0.431335	3.03349	7.48868	3.24777	6.46296	5.44472
Phatr3_J43168	304843	NULL	226	LoFe-UP		1.48325	0.759242	0	other localisation	"oxidoreductase activity||oxidoreductase activity, acting on paired donors, with incorporation or reduction of molecular oxygen, 2-oxoglutarate as one donor, and incorporation of one atom each of oxygen into both donors||oxidation-reduction process"	hypothetical protein			PF13640	2OG-Fe(II) oxygenase superfamily				hypothetical protein	hypothetical protein (43168)		8.98333	9.1	6.765	4.69	10.96	13.335	10.58	5.95333	5.17	5.65	10.71	13.895	4.832	4.8275	5.09667	5.43333	6.77667	9.7	3.37675	1.09995	1.46371	1.20208	3.77595	2.84964	1.96977	2.94627	1.45664	0.254558
Phatr3_J45275	303813	grey	227	LoFe-UP		1.37375	0.891034	0	other localisation		hypothetical protein								hypothetical protein	hypothetical protein (45275)		29.7667	20.6933	22.73	24.225	37.475	34.885	28.3067	18.9233	18.655	18.365	29.17	29.65	24.072	14.5	17.67	19.73	16.0167	18.7733	2.86175	0.603849	4.3982	9.72272	8.12466	1.18087	13.6682	1.97257	0.784889	4.87197
Phatr3_EG00609	302477	NULL	228	LoFe-UP		1.45925	0.82577	0	other localisation	protein binding	ankyrin			PF00023||PF12796||PF13606||PF13637||PF13857	Ankyrin repeat||Ankyrin repeats (3 copies)||Ankyrin repeat||Ankyrin repeats (many copies)||Ankyrin repeats (many copies)	KOG4177	CELLULAR PROCESSES AND SIGNALING	Cell wall/membrane/envelope biogenesis	Ankyrin	Ankyrin ()		9.69	8.21667	7.485	8.125	13.16	11.84	10.33	5.07333	5.465	7.475	11.555	10.62	7.88	4.9825	4.76	6.35	5.46667	6.71333	2.06303	1.32644	0.0353553	0.671751	2.82843	1.82434	5.80594	1.93169	1.57685	0.346482
Phatr3_J46341	306225	pink	229	LoFe-UP		1.37444	0.953406	5	other localisation		hypothetical protein			PF07885	Ion channel				hypothetical protein	hypothetical protein (46341)		19.18	15.27	15.45	13.255	18.925	18.37	18.0667	12.57	11.86	10.13	21.04	18.51	13.464	10.6825	9.89	10.5667	11.9133	12.86	3.87114	0.85738	0.0141421	0.799031	2.5668	5.671	8.02688	1.15892	0.834386	3.01227
Phatr3_J43219	300740	NULL	230	LoFe-UP		1.76795	0.942469	1	other localisation		hypothetical protein								hypothetical protein	hypothetical protein (43219)		17.2667	7.30667	7.43	6.355	13.285	13.235	13.5567	6.19	4.895	4.95	14.545	12.005	7.73	3.785	5.23667	5.67333	6.07667	5.57667	3.71933	1.27336	1.64049	0.106066	0.502046	2.39709	1.15509	2.62189	0.954594	0.692965
Phatr3_J44851	303744	black	231	LoFe-UP	LoFe-UP	2.27097	0.938049	0	other localisation	metabolic process||methyltransferase activity||S-adenosylmethionine-dependent methyltransferase activity||oligosaccharide biosynthetic process||nodulation	hypothetical protein			PF01209||PF01739||PF03848||PF05175||PF05219||PF05401||PF08241||PF08242||PF12847||PF13489||PF13649||PF13659||PF13847	ubiE/COQ5 methyltransferase family||CheR methyltransferase, SAM binding domain||Tellurite resistance protein TehB||Methyltransferase small domain||DREV methyltransferase||Nodulation protein S (NodS)||Methyltransferase domain||Methyltransferase domain||Methyltransferase domain||Methyltransferase domain||Methyltransferase domain||Methyltransferase domain||Methyltransferase domain	KOG1270	METABOLISM	Coenzyme transport and metabolism	Methyltransferases	Methyltransferases (44851)		84.4733	101.407	70.55	51.53	90.36	68.6	58.7033	52.81	36.965	46.125	61.965	101.56	23.18	27.775	35.14	38.4867	31.6367	33.46	12.9393	31.8302	26.2337	34.8745	37.6464	14.3401	15.1109	23.9344	24.0911	36.9322
Phatr3_EG02553	302026	grey	232	LoFe-UP	LoFe-UP	6.81257	1.16093	1	signal peptide	ubiquitin-protein ligase activity||protein binding||anaphase-promoting complex||zinc ion binding||metal ion binding	hypothetical protein			PF00097||PF12678||PF12861||PF13639	Zinc finger, C3HC4 type (RING finger)||RING-H2 zinc finger||Anaphase-promoting complex subunit 11 RING-H2 finger||Ring finger domain	KOG0800	CELLULAR PROCESSES AND SIGNALING	Posttranslational modification, protein turnover, chaperones	Predicted E3 ubiquitin ligase	Predicted E3 ubiquitin ligase (49361)		146.74	133.577	98.515	50.685	155.02	95.055	104.177	73.3133	27.145	18.275	79.275	112.185	13.738	13.0825	12.8433	12.82	12.66	18.4267	11.8819	11.625	45.1771	19.5232	49.2005	57.5656	20.9017	43.6296	25.0245	0.954594
Phatr3_J48646	306756	grey	233	LoFe-UP	LoFe-UP	6.05231	1.09443	0	other localisation	protein transport	hypothetical protein			PF03357	Snf7				hypothetical protein	hypothetical protein (48646)		114.223	112.727	74.765	40.08	89.77	67.81	63.7033	39.62	17.195	22.72	59.19	81.74	3.338	9.24	12.32	18.8633	15.1367	14.17	128.994	65.5775	44.9225	12.5441	54.3482	61.9567	78.2015	28.7746	5.32451	9.70151
Phatr3_J46703	304280	salmon	234	LoFe-UP	LoFe-UP	4.24914	1.09355	0	other localisation		hypothetical protein			PF06911	Senescence-associated protein				hypothetical protein	hypothetical protein (46703)		90.91	78.2433	38.435	27.75	84.125	51.97	38.88	40.4767	16.295	18.905	44.365	49.755	7.494	12.8875	13.0367	12.27	11.9533	15.95	16.2412	5.86526	12.9471	10.8329	21.0364	10.55	21.009	13.0029	16.2847	5.23966
Phatr3_EG02615	308179	black	235	LoFe-UP	LoFe-UP	2.81758	0.997927	0	other localisation	"retrograde transport, endosome to Golgi"	hypothetical protein			PF07928	Vps54-like protein	KOG2115	CELLULAR PROCESSES AND SIGNALING	Intracellular trafficking, secretion, and vesicular transport	Vacuolar sorting protein VPS45	Vacuolar sorting protein VPS45 (50446)		52.7133	55.4933	31.96	21.04	47.185	34.155	40.91	19.5767	14.975	21.305	49.33	45.2	10.63	13.11	14.55	15.82	12.8767	13.5133	5.47874	26.9826	11.342	2.13546	10.5005	14.2765	3.93524	3.83518	0.304056	1.46371
Phatr3_EG02616	304086	salmon	236	LoFe-UP	LoFe-UP	2.03382	0.931296	0	other localisation		hypothetical protein								hypothetical protein	hypothetical protein ()		47.0833	51.82	32.395	26.245	51.455	32.235	30.07	26.61	14.39	20.495	40.1	42.28	13.716	15.68	18.6333	18.7167	20.8467	19.23	14.5682	14.6498	2.43952	8.91662	0.756604	13.2158	3.44312	6.68276	6.22254	7.20542
Phatr3_EG01204	310466	pink	237	LoFe-UP	LoFe-UP	5.95815	0.710533	0	other localisation		hypothetical protein			PF07575	Nup85 Nucleoporin				Nup85 Nucleoporin	Nup85 Nucleoporin ()		308.18	261.537	139.965	73.1	500.965	214.26	195.703	121.317	64.05	62.225	356.73	360.93	32.796	25.0625	21.9967	25.5667	37.5267	87.1767	113.841	100.085	37.7241	13.8734	94.9857	9.40452	68.7839	27.1526	51.9158	40.4112
Phatr3_J48109	304601	pink	238	LoFe-UP	LoFe-UP	4.60955	0.877084	0	other localisation		hypothetical protein			PF02373	JmjC domain, hydroxylase	KOG0958	INFORMATION STORAGE AND PROCESSING	Replication, recombination and repair	DNA damage-responsive repressor GIS1/RPH1, jumonji superfamily	DNA damage-responsive repressor GIS1/RPH1, jumonji superfamily (48109)		108.607	112.973	81.375	36.86	162.405	92.715	73.9967	49.0267	34.36	33.745	105.205	85.93	11.632	19.8575	12.6833	20.1567	23.7	22.2833	24.6589	23.0725	15.818	9.82878	6.24375	13.4845	25.7924	10.1179	27.9873	8.98733
Phatr3_J45586	307955	salmon	239	LoFe-UP		1.37165	0.993787	1	other localisation		hypothetical protein								hypothetical protein	hypothetical protein (45586)		56.32	51.0133	47.98	36.21	60.05	51.555	45.6033	39.9333	33.825	35.485	51.36	53.18	33.768	34.49	37.5767	32.43	31.79	36.14	7.83142	7.80048	0.113137	13.7603	1.8809	8.66206	7.20968	6.59091	4.94268	8.54892
Phatr3_J54552	310205	grey	240	LoFe-UP+DaUP	LoFe-UP+DaUP	6.25734	0.725408	5	signal peptide	cation transport||cation transmembrane transporter activity||integral component of membrane||transmembrane transport	metal ion transporter			PF01545	Cation efflux family				metal ion transporter	metal ion transporter (54552)		91.3167	74.8367	44.045	41.99	103.53	70.96	62.7367	39.5033	19.25	39.94	85.025	86.01	7.018	1.98	2.98667	5.08667	11.4867	37.4867	6.68487	43.0992	3.76888	8.0893	38.7212	9.88535	12.2847	2.5891	7.80646	36.9393
Phatr3_J54143	311393	pink	241	LoFe-UP	LoFe-UP	1.90382	0.957396	0	other localisation	ARF guanyl-nucleotide exchange factor activity||regulation of ARF protein signal transduction	hypothetical protein			PF01369	Sec7 domain	KOG0928	CELLULAR PROCESSES AND SIGNALING	Intracellular trafficking, secretion, and vesicular transport	Pattern-formation protein/guanine nucleotide exchange factor	Pattern-formation protein/guanine nucleotide exchange factor (54143)		42.4733	42.7167	33.63	23.74	48.795	42.69	38.79	26.0767	23.51	22.33	43.99	48.6	20.592	20.2475	17.5233	18.8	19.2067	17.7167	5.56455	10.7683	4.05879	0.46669	3.57089	16.7584	6.19862	5.33791	2.65872	1.20208
Phatr3_J46273	310170	yellow	242	LoFe-UP		1.66492	0.902145	0	other localisation	protein binding	hypothetical protein			PF00240	Ubiquitin family				hypothetical protein	hypothetical protein (46273)		23.0967	23.3633	17.795	17.055	26.25	23.77	22.7	12.5133	13.575	16.39	23.5	25.965	13.404	10.5	12.5133	11.39	11.5067	14.3833	3.01122	7.5563	2.49609	1.53442	0.311127	1.03238	4.65378	1.95014	2.08597	0.692965
Phatr3_J40111	301046	grey	243	LoFe-UP		1.26169	0.941356	0	other localisation		hypothetical protein; K10684 ubiquitin-like 1-activating enzyme E1 A [EC:6.3.2.19]	ubiquitin-like 1-activating enzyme E1 A [EC:6.3.2.19]	Ubiquitin mediated proteolysis			KOG2014	CELLULAR PROCESSES AND SIGNALING	Posttranslational modification, protein turnover, chaperones	SMT3/SUMO-activating complex, AOS1/RAD31 component	SMT3/SUMO-activating complex, AOS1/RAD31 component (40111)		70.7633	74.1633	60.32	48.855	71.06	70.265	61.9633	59.7667	47.64	53.975	65.505	74.315	52.222	45.08	41.8967	57.2933	52.3567	54.7733	4.87582	15.4758	6.94379	8.1388	15.4715	7.44583	16.0661	8.21515	20.7324	12.8057
Phatr3_J49932	309317	salmon	244	LoFe-UP	LoFe-UP	2.33013	1.11699	0	other localisation	protein binding	hypothetical protein			PF02985||PF13513||PF13646	HEAT repeat||HEAT-like repeat||HEAT repeats	KOG0211	CELLULAR PROCESSES AND SIGNALING	Signal transduction mechanisms	Protein phosphatase 2A regulatory subunit A and related proteins	Protein phosphatase 2A regulatory subunit A and related proteins (49932)		51.3767	46.2367	33.485	18.645	52.515	22.165	50.9233	25.09	21.335	17.895	47.325	52.385	19.304	13.4825	17.1033	16.0967	17.3033	12.2567	9.85836	11.8028	4.40528	5.60736	14.729	12.1834	19.5651	2.55748	1.22329	4.8154
Phatr3_J21135	300229	grey	245	LoFe-UP		1.46159	1.03321	0	mitochondrion	threonine-type endopeptidase activity||proteasome core complex||proteolysis involved in cellular protein catabolic process	"hypothetical protein; K01419 ATP-dependent HslUV protease, peptidase subunit HslV [EC:3.4.25.-]"	"ATP-dependent HslUV protease, peptidase subunit HslV [EC:3.4.25.2]"		PF00227	Proteasome subunit				hypothetical protein	hypothetical protein (21135)	"ATP-dependent protease HslVU, peptidase subunit"	292.92	335.52	223.115	176.645	269.94	223.265	271.35	227.783	170.595	205.375	269.815	267.195	178.676	155.105	149.477	206.527	179.343	156.457	29.4387	74.992	18.4626	29.1399	9.63079	11.2784	53.8372	66.5489	34.1462	50.1409
Phatr3_J50456	301376	grey	246	LoFe-UP		1.57642	1.02406	0	mitochondrion		hypothetical protein								hypothetical protein	hypothetical protein (50456)		43.3367	42.4033	31.26	27.62	33.535	31.365	39.0167	26.7	22.775	23.165	33.905	44.175	23.358	18.035	19.2933	23.4567	23.0433	21.8833	5.39469	18.5015	18.2716	25.3851	9.39745	13.131	7.14776	16.3989	18.802	14.1068
Phatr3_J47984	304533	yellow	247	LoFe-UP	LoFe-UP	1.76156	0.852446	0	signal peptide	RNA binding||ribonuclease activity	hypothetical protein			PF00773	RNB domain				hypothetical protein	hypothetical protein (47984)		21.72	29.7467	21.475	13.945	30.51	23.565	27.6033	12.6367	15.865	18.69	29.625	32.68	12.366	9.64	13.72	18.4433	13.62	12.6933	1.85032	17.9733	6.75287	1.11016	11.5541	11.1652	8.03727	3.68793	6.51245	1.10309
Phatr3_J50497	303435	grey	248	LoFe-UP		1.52004	0.984386	2	signal anchor	"3',5'-cyclic-nucleotide phosphodiesterase activity||signal transduction||cyclic nucleotide biosynthetic process||phosphorus-oxygen lyase activity||intracellular signal transduction"	hypothetical protein			PF00211||PF00233	Adenylate and Guanylate cyclase catalytic domain||3'5'-cyclic nucleotide phosphodiesterase	KOG1023	CELLULAR PROCESSES AND SIGNALING	Signal transduction mechanisms	Natriuretic peptide receptor, guanylate cyclase	Natriuretic peptide receptor, guanylate cyclase (50497)		54.4767	71.8467	48.315	34.625	48.93	60.035	58.1433	36.1	30.065	40.075	64.74	64.94	34.864	34.5825	31.2733	34.6133	30.71	36.87	8.03715	49.372	19.5374	6.82358	14.7785	34.33	30.1522	9.61415	1.20915	5.81949
Phatr3_J48761	306790	grey	249	LoFe-UP	LoFe-UP	9.41264	1.16928	0	other localisation		hypothetical protein								hypothetical protein	hypothetical protein (48761)		119.643	61.9867	49.435	21.375	84.58	63.755	30.6067	25.7567	13.59	14.87	36.28	28.05	3.11	4.1925	2.55	5.81333	8.01333	8.38333	72.6926	55.8171	25.2508	2.08597	74.8685	17.8969	16.4199	10.1485	4.68105	7.46705
Phatr3_J42443	310934	pink	250	LoFe-UP	LoFe-UP	2.09149	0.935411	0	other localisation	protein binding	hypothetical protein			PF00400||PF08662	WD domain, G-beta repeat||Eukaryotic translation initiation factor eIF2A	KOG0291	INFORMATION STORAGE AND PROCESSING	RNA processing and modification	WD40-repeat-containing subunit of the 18S rRNA processing complex	WD40-repeat-containing subunit of the 18S rRNA processing complex (42443)		29.0167	21.63	18.605	17.38	28.82	19.45	19.12	11.61	10.965	14.46	20.59	18.61	10.034	7.9125	7.83667	11.7567	9.02667	8.88	6.11892	1.64101	2.72236	8.16001	4.46891	0.79196	3.74645	1.72035	3.95273	1.83848
Phatr3_J45284	309917	grey	251	LoFe-UP		1.39204	1.01699	0	other localisation	protein binding||intracellular protein transport||vesicle-mediated transport||clathrin adaptor complex	AP4mu; hypothetical protein; K12402 AP-4 complex subunit mu-1	AP-4 complex subunit mu-1	Lysosome	PF00928	Adaptor complexes medium subunit family	KOG0937	CELLULAR PROCESSES AND SIGNALING	Intracellular trafficking, secretion, and vesicular transport	Adaptor complexes medium subunit family	Adaptor complexes medium subunit family (45284)		69.4133	66.3933	42.985	47.235	60.14	52.75	52.7433	38.33	38.2	48.98	52.905	53.95	41.704	32.6825	41.3333	35.95	37.2667	37.2533	11.366	25.2607	0.629325	2.25567	7.29734	4.83661	4.1409	1.84684	0.975807	7.15592
Phatr3_J46457	302176	pink	252	LoFe-UP	LiUP	1.36582	1.004	0	mitochondrion		hypothetical protein								hypothetical protein	hypothetical protein (46457)		30.4033	24.49	24.705	20.505	33.045	25.455	28.58	15.25	16.55	22.04	28.58	22.5	21.278	16.1725	18.6033	16.91	15.78	16.6833	7.65373	6.82545	8.43578	0.714178	12.4663	8.20951	8.91847	3.0166	2.89914	1.81019
Phatr3_J37903	306542	grey	253	LoFe-UP		1.56449	1.0278	1	signal peptide		hypothetical protein			PF05050	Methyltransferase FkbM domain				hypothetical protein	hypothetical protein (37903)		52.9267	50.5367	37.115	35.555	52.955	51.29	49.2267	34.4733	30.365	32.78	48.37	36.345	31.406	20.35	33.6333	30.81	25.9267	23.6733	3.18021	11.813	2.51023	21.3758	17.0766	0.0141421	18.0371	9.03815	6.31446	26.5589
Phatr3_J45013	309841	NULL	254	LoFe-UP	LoFe-UP	1.55697	0.900141	0	other localisation	nucleic acid binding||protein binding||nucleobase-containing compound metabolic process||3'-5' exonuclease activity	hypothetical protein			PF00023||PF01612||PF12796||PF13606||PF13857	Ankyrin repeat||3'-5' exonuclease||Ankyrin repeats (3 copies)||Ankyrin repeat||Ankyrin repeats (many copies)	KOG0504	POORLY CHARACTERIZED	General function prediction only	Ankyrin repeat	Ankyrin repeat (45013)		17.19	16.5767	7.56	9.345	17.5	11.395	10.15	9.77333	5.815	7.84	13.94	11.555	7.97	6.0675	5.19	10.0733	7.84	8.66667	5.30322	5.3415	0.325269	0.502046	8.55599	3.69817	2.43185	2.395	0.770746	1.49907
Phatr3_EG00561	306734	NULL	255	LoFe-UP		1.52163	0.837653	0	other localisation		hypothetical protein								hypothetical protein	hypothetical protein ()		6.61333	8.88	4.825	5.57	8.905	7.57	5.92667	5.30333	3.73	3.85	7.36	6.735	3.364	4.285	2.79333	4.07667	5	5.93333	2.06568	4.85892	0.205061	3.08299	1.61927	0.141421	2.34952	1.97561	1.11723	0.721249
Phatr3_J45483	307983	NULL	256	LoFe-UP		1.58117	0.969519	0	other localisation		hypothetical protein								hypothetical protein	hypothetical protein (45483)		13.7933	13.2267	8.055	8.51	15.865	7.4	8.17667	9.63	5.23	4.04	9.68	13.26	4.984	7.505	5.19	4.53	6.12667	9.88333	7.55484	1.64877	3.75474	10.3945	2.35467	3.35169	2.94907	5.74146	5.51543	3.02642
Phatr3_J18029	303370	grey	257	LoFe-UP+DaUP		1.17601	0.861891	0	mitochondrion	catalytic activity||iron-sulfur cluster binding	hypothetical protein; K03644 lipoic acid synthetase [EC:2.8.1.8]	lipoic acid synthetase [EC:2.8.1.8]	Lipoic acid metabolism	PF04055	Radical SAM superfamily	KOG2672	METABOLISM	Coenzyme transport and metabolism	Lipoate synthase	Lipoate synthase (18029)	lipoyl synthase	62.0433	49.9233	42.12	57.38	68.965	72.305	53.8167	47.74	43.395	47.81	53.91	65.695	56.246	36.58	37.5733	46.2933	48.7067	53.08	10.4707	12.9383	7.83474	0.876812	12.7916	11.1228	5.58431	1.20926	10.4298	5.47301
Phatr3_J46237	306068	turquoise	258	LoFe-UP	LoFe-UP	2.43978	0.887069	0	other localisation	iron ion binding||heme binding	hypothetical protein			PF00042	Globin				hypothetical protein	hypothetical protein (46237)		500.07	197.54	109.775	194.61	319.56	397.385	238.737	159.51	49.755	144.415	238.23	241.165	137.022	76.5	44.2467	73.8667	109.847	125.887	70.8685	87.2599	12.0845	95.5018	91.8956	154.199	35.1419	97.4964	12.2259	82.1022
Phatr3_J39107	302660	NULL	259	LoFe-UP		2.34231	0.82937	0	other localisation		hypothetical protein								hypothetical protein	hypothetical protein (39107)		14.21	5.26333	4.65	4.615	11.615	17.04	7.39333	4.63667	1.7	2.99	6.485	9.46	5.386	2.1625	1.30667	2.12333	2.54333	4.75333	2.40626	2.51265	0.39598	1.13844	3.21734	4.31335	3.65007	2.32216	1.40007	3.43654
Phatr3_J14403	300487	red	260	LoFe-UP		1.38508	0.991281	10	signal anchor	cation transport||solute:hydrogen antiporter activity||integral component of membrane||transmembrane transport				PF00999	Sodium/hydrogen exchanger family	KOG1965	METABOLISM	Inorganic ion transport and metabolism	Sodium/hydrogen exchanger protein	Sodium/hydrogen exchanger protein (14403)		38.0567	16.4633	17.96	21.7	28.195	30.43	26.08	17.0033	15.08	14.66	19.26	30.215	26.07	10.8475	11.95	12.0267	13.9833	21.0533	2.56096	4.23654	1.96576	5.88313	1.15258	11.6531	3.24191	7.03936	0.452548	3.35169
Phatr3_J48137	308721	red	261	LoFe-UP		1.966	0.984475	0	other localisation		hypothetical protein								hypothetical protein	hypothetical protein (48137)		99.9267	49.9133	35.49	37.255	45.88	74.885	42.4267	55.85	33.135	31.985	48.02	83.13	43.11	13.6125	14.4433	21.7367	26.8067	40.7967	9.4986	20.8728	13.633	4.97096	8.88126	36.4231	22.3086	27.5208	3.21734	19.3818
Phatr3_J32031	304916	greenyellow	262	LoFe-UP		1.24742	0.886544	0	mitochondrion		hypothetical protein								hypothetical protein	hypothetical protein (32031)		119.34	130.417	77.775	108.145	113.875	132.995	122.94	89.7467	80.25	109.475	101.035	122.205	82.346	74.68	85.6067	92.9967	91.81	109.813	18.1896	24.9302	34.8392	26.8771	2.53851	37.2999	28.0437	27.0907	21.1142	20.6829
Phatr3_J44278	309803	grey	263	LoFe-UP		1.3506	0.740173	0	other localisation		hypothetical protein								hypothetical protein	hypothetical protein (44278)		38.79	34.9767	18.62	31.47	39.06	41.31	29.5833	21.3933	12.17	22.04	30.305	45.915	24.448	16.075	12.98	15.0667	22.1867	46.0367	9.35598	5.59765	13.0249	24.0275	11.1723	8.14587	17.3329	4.60996	10.1399	13.4067
Phatr3_J43960	311519	salmon	264	LoFe-UP		1.44565	0.84573	0	other localisation		hypothetical protein; K03141 transcription initiation factor TFIIH subunit 1	transcription initiation factor TFIIH subunit 1	Basal transcription factors || Nucleotide excision repair || Viral carcinogenesis	PF03909	BSD domain	KOG2074	INFORMATION STORAGE AND PROCESSING	Transcription	RNA polymerase II transcription initiation/nucleotide excision repair factor TFIIH, subunit TFB1	RNA polymerase II transcription initiation/nucleotide excision repair factor TFIIH, subunit TFB1 (43960)		38.4467	32.9	20.105	28.95	36.815	28.085	29.1867	23.0867	15.48	22.26	32.345	32.44	20.144	16.8725	12.2667	18.4267	23.0833	29.16	6.86401	9.68039	6.07405	17.3383	5.73464	3.45775	2.32513	5.47231	10.3238	2.92742
Phatr3_J41530	307567	grey	265	LoFe-UP		1.46521	0.774891	0	mitochondrion		hypothetical protein								hypothetical protein	hypothetical protein (41530)		19.3	14.16	10.14	17.06	14.22	15.985	16.1267	11.1433	7.88	10.91	16.475	19.04	9.038	7.385	6.22	12.1133	10.2	15.7633	4.34515	1.0922	3.64867	10.0268	1.68291	2.65165	5.35571	3.85404	6.81651	4.78004
Phatr3_J45468	301796	blue	266	LoFe-UP		1.65395	0.880166	1	signal peptide		hypothetical protein								hypothetical protein	hypothetical protein (45468)		32.8633	36.09	26.99	27.205	44.64	28.635	32.16	29.1433	22.01	34.875	25.32	40.37	11.306	16.18	29.6967	22.83	18.8533	22.86	5.26293	4.88366	18.8798	26.0145	10.1116	23.9921	17.2087	17.3507	24.9892	36.3806
Phatr3_J47078	302343	NULL	267	LoFe-UP		1.81158	0.853152	0	other localisation	hydrolase activity	"hypothetical protein; K03574 7,8-dihydro-8-oxoguanine triphosphatase [EC:3.6.1.-]"	"7,8-dihydro-8-oxoguanine triphosphatase [EC:3.6.1.-]"		PF00293	NUDIX domain				hypothetical protein	hypothetical protein (47078)		12.2467	15.92	6.94	11.58	17.975	14.485	8.73333	11.6033	8.72	11.37	8.4	16.82	3.934	6.5425	10.58	7.71333	4.59667	8.48667	6.68831	2.14623	5.44472	12.1057	2.82136	14.3755	2.76374	9.09792	10.4652	11.4834
Phatr3_J32874	301284	grey	268	LoFe-UP	LiUP	1.57726	1.043	1	other localisation		hypothetical protein								hypothetical protein	hypothetical protein (32874)		45.8233	53.22	40.605	25.75	48.285	54.695	48.4733	31.4833	28.76	32.235	41.485	54.375	24.87	26.795	37.8667	25.5033	19.92	28.0533	7.98379	22.047	7.62968	6.83065	3.75474	0.968736	25.3489	6.34108	11.4834	17.2039
Phatr3_EG00525	306701	blue	269	LoFe-UP		1.81925	1.01226	0	signal peptide										hypothetical protein	hypothetical protein ()		22.35	24.8533	19.57	14.865	28.825	22.05	24.22	16.0567	13.435	15.325	18.295	25.155	6.624	12.15	19.43	9.66667	9.62667	13.3933	6.86767	6.02573	14.4108	15.0826	2.63751	20.7748	21.1226	11.2211	17.1473	17.713
Phatr3_J47625	302451	blue	270	LoFe-UP		1.65385	0.9809	0	other localisation		hypothetical protein			PF07059	Protein of unknown function (DUF1336)				hypothetical protein	hypothetical protein (47625)		12.8367	14.47	12.595	10.34	17.795	13.515	12.7333	11.4267	8.815	7.265	12.545	14.51	5.3	7.075	11.86	6.73	6.35	9.57333	2.26694	2.16564	2.45366	5.88313	1.56271	3.1042	6.90703	2.27786	5.43765	6.13062
Phatr3_J34978	305851	blue	271	LoFe-UP		1.76094	0.831022	0	signal peptide		hypothetical protein								hypothetical protein	hypothetical protein (34978)		36.4633	45.8367	43	36.595	56.46	52.475	44.6833	28.0633	22.515	34.68	38.35	52.515	12.134	20.66	37.8933	31.2433	18.1567	26.5433	13.8876	6.84229	10.6207	26.3822	7.59433	31.1198	42.2464	15.4767	21.9274	31.9188
Phatr3_J38892	310774	blue	272	LoFe-UP		1.63877	0.716262	1	signal peptide		hypothetical protein								hypothetical protein	hypothetical protein (38892)		15.23	15.16	13.76	17.47	27.995	22.21	17.0667	14.7167	7.95	14.395	17.515	23.22	4.474	10.1375	15.2533	13.9167	8.73667	13.6667	4.63599	2.56501	9.39038	14.4391	0.968736	16.8433	11.7718	8.73692	7.69332	13.5411
Phatr3_J36992	300214	NULL	273	LoFe-UP		1.22379	0.881964	1	signal peptide		hypothetical protein								hypothetical protein	hypothetical protein (36992)		5.44667	5.5	5.24	5.4	7.305	7.495	6.24667	5.08667	3.95	5.37	5.055	7.16	4.016	4.14	6.09667	5.38333	4.12333	5.03	1.25157	0.234307	0.890955	0.410122	1.25158	3.65574	3.71158	0.98287	1.42836	2.77186
Phatr3_J48184	308710	NULL	274	LoFe-UP		1.89573	0.830763	0	other localisation		hypothetical protein								hypothetical protein	hypothetical protein (48184)		10.38	9.42	7.28	7.715	13.225	14.245	9.11667	7.79667	7.335	7.545	6.04	16.18	3.862	3.475	8.30667	7.60667	2.91	5.61667	2.96324	3.13809	6.40639	9.29845	2.2981	16.115	4.02027	6.38613	8.59135	9.11461
Phatr3_EG00534	308764	NULL	275	LoFe-UP		1.78328	0.922896	0	other localisation		hypothetical protein								hypothetical protein	hypothetical protein ()		12.8267	12.53	8.87	9.835	14.155	16.36	13.5767	8.92667	7.46	9.225	7.95	14.315	4.96	4.7225	10.2633	8.32667	3.64	8.05667	3.98058	4.4882	5.572	8.26608	6.2579	15.6978	9.74315	5.28792	8.85298	10.3733
Phatr3_EG00497	308786	NULL	276	LoFe-UP		1.78428	0.789904	0	other localisation										hypothetical protein	hypothetical protein ()		7.57333	8.46667	4.67	6.515	9.215	11.27	7.17667	5.23	5.575	6.815	4.77	9.3	2.216	2.7275	6.35333	5.26667	3.73	5.56667	2.51997	3.51002	2.82843	2.21324	1.67584	10.2813	3.98479	3.33438	4.47599	7.54483
Phatr3_J48824	310880	NULL	277	LoFe-UP		1.36879	0.973964	0	other localisation		hypothetical protein								hypothetical protein	hypothetical protein (48824)		9.31333	10.74	9.335	7.945	10.55	13.235	8.41667	6.83333	6.47	7.975	7.73	11.705	4.768	6.885	11.6	5.91333	4.7	7.38	3.7243	2.70945	0.827315	3.2739	0.155563	6.66802	4.95005	1.60429	3.3234	2.39709
Phatr3_J3686	311476	NULL	278	LoFe-UP		1.30148	0.913416	0	other localisation	ATP binding	hypothetical protein			PF00004||PF13191	ATPase family associated with various cellular activities (AAA)||AAA ATPase domain	KOG0737	CELLULAR PROCESSES AND SIGNALING	Posttranslational modification, protein turnover, chaperones	AAA+-type ATPase	AAA+-type ATPase (3686)		9.82	10.3533	7.55	7.595	12.965	10.22	9.66667	7.74	7.185	6.6	9.95	8.91	6.584	5.4475	7.84333	7.90333	4.93	10.01	1.93936	1.57611	1.99404	2.0294	4.0093	0.0565685	2.2159	2.73927	0.13435	0.989949
Phatr3_J46929	300183	turquoise	279	LoFe-UP	LoFe-UP	15.5645	1.36438	1	other localisation		hypothetical protein								hypothetical protein	hypothetical protein (46929)		818.077	508.527	438.92	321.575	460.22	501.76	656.507	535.913	379.205	360.785	454.185	422.26	72.65	11.4025	8.67333	10.8633	16.5567	56.2633	159.19	102.088	151.816	174.677	74.5008	87.7802	497.897	27.4575	58.6545	339.008
Phatr3_J35733	303994	red	280	LoFe-UP	LoFe-UP	6.20636	1.21846	10	signal peptide	carbohydrate transmembrane transporter activity||integral component of membrane||carbohydrate transmembrane transport	hypothetical protein			PF06800||PF07857	Sugar transport protein||CEO family (DUF1632)				hypothetical protein	hypothetical protein (35733)		1768.75	1197.48	1163.2	540.82	1088.11	1407.04	1411.54	963.997	568.455	484.16	1461.15	969.37	268.636	142.475	125.48	86.5567	114.917	299.78	202.003	83.5144	738.524	504.436	277.582	20.8172	218.15	207.492	11.1369	477.438
Phatr3_J46928	302263	turquoise	281	LoFe-UP	LoFe-UP	11.109	1.06043	5	signal peptide	oxidoreductase activity||oxidation-reduction process	FRE2; ferric reductase 2			PF01794||PF08030	Ferric reductase like transmembrane component||Ferric reductase NAD binding domain	KOG0039	METABOLISM	Inorganic ion transport and metabolism	Ferric reductase, NADH/NADPH oxidase and related proteins	Ferric reductase, NADH/NADPH oxidase and related proteins (46928)		213.793	145.147	140.495	82.26	212.6	150.27	159.66	138.703	96.6	70.295	153.865	168.31	20.746	3.6425	4.18667	4.77	9.78333	34.5733	20.714	40.5579	22.8325	45.8629	45.6791	18.6252	46.0148	23.7991	14.4815	59.6162
Phatr3_J45959	303979	grey	282	LoFe-UP	LoFe-UP	7.10204	1.14748	1	other localisation		PHOD; phosphodiesterase/alkaline phosphatase; K01113 alkaline phosphatase D [EC:3.1.3.1]	alkaline phosphatase D [EC:3.1.3.1]	Aminobenzoate degradation || Folate biosynthesis || Two-component system	PF09423	PhoD-like phosphatase				alkaline phosphatase D [EC:3.1.3.1]	alkaline phosphatase D [EC:3.1.3.1] (45959)		254.06	184.313	169.55	71.995	207.785	190.475	204.957	124.833	78.635	47.94	165.59	200.37	29.73	12.4725	18.5167	10.7333	15.2767	50.1333	26.4529	34.7042	15.1179	37.017	10.0197	6.47003	37.5214	17.7862	4.65983	38.2545
Phatr3_J48542	302664	salmon	283	LoFe-UP	LoFe-UP	3.40473	1.15538	0	other localisation		hypothetical protein			PF07059	Protein of unknown function (DUF1336)				hypothetical protein	hypothetical protein (48542)		87.05	77.5067	70.42	38.75	76.325	61.175	75.1	56.5033	41.99	38.6	69.57	79.57	25.038	18.8875	16.14	11.11	17.18	23.8567	15.524	29.0502	6.4771	16.6312	17.0201	30.3561	18.0113	11.1142	3.39411	27.068
Phatr3_J54920	300642	grey	284	LoFe-UP	LoFe-UP	9.06023	1.21056	0	chloroplast		hypothetical protein			PF00300	Histidine phosphatase superfamily (branch 1)				Histidine phosphatase superfamily (branch 1)	Histidine phosphatase superfamily (branch 1) (54920)		68.5267	51.6	60.87	41.44	58.28	56.76	40.0367	56.0267	39.11	12.085	33.38	58.26	9.868	2.7725	2.09	1.21667	2.77667	11.5467	7.67843	11.9757	13.633	19.8414	28.0439	12.3885	17.6485	9.93447	13.3219	7.47412
Phatr3_J45544	301830	turquoise	285	LoFe-UP	LoFe-UP	2.81079	1.20526	0	other localisation		hypothetical protein								hypothetical protein	hypothetical protein (45544)		220.117	164.017	150.165	105.38	134.455	189.815	113.367	117.02	99.11	54.96	85.765	142.51	59.202	45.725	40.4367	39.0133	41.14	54.9	50.9598	22.5511	5.23966	32.2582	33.6795	4.63155	29.9503	14.6832	3.02642	6.87308
Phatr3_J48994	305017	turquoise	286	LoFe-UP	LoFe-UP	4.25912	1.14102	0	other localisation		hypothetical protein								hypothetical protein	hypothetical protein (48994)		188.13	126.867	97.815	57.955	134.18	147.8	123.393	72.2033	57.385	47.44	77.295	132.305	34.646	16.4125	24.5	24.9733	18.3067	30.8067	13.7831	52.1771	2.07182	2.8355	32.7673	64.1063	33.6317	10.4568	18.5474	8.7257
Phatr3_J46010	303945	turquoise	287	LoFe-UP	LoFe-UP	2.25141	1.04877	0	other localisation	protein binding	hypothetical protein			PF00856	SET domain				hypothetical protein	hypothetical protein (46010)		32.9167	28.9467	26.99	20.095	27.47	27.43	23.67	13.6133	12.715	13.21	22.21	28.695	15.522	8.0325	7.52667	10.3633	7.75	10.52	3.6683	6.02779	8.66913	11.0097	6.2084	2.48902	1.01336	3.48232	5.55079	7.35391
Phatr3_J42169	306612	lightyellow	288	LoFe-UP		2.0579	1.324	0	other localisation	hydrolase activity	hypothetical protein; K01090 protein phosphatase [EC:3.1.3.16]	serine/threonine-protein phosphatase 4 catalytic subunit [EC:3.1.3.16]		PF00149	Calcineurin-like phosphoesterase	KOG0372	METABOLISM	Carbohydrate transport and metabolism	Serine/threonine specific protein phosphatase involved in glycogen accumulation, PP2A-related	Serine/threonine specific protein phosphatase involved in glycogen accumulation, PP2A-related (42169)		69.32	58.7267	29.875	23.01	34.685	50.23	43.7433	39.3233	21.285	18.095	34.07	48.84	27.488	17.5125	20.5367	14.55	11.5033	24.38	4.08758	35.2755	0.586899	15.0472	7.21956	10.2672	16.3152	20.3225	19.4949	13.6259
Phatr3_J38110	308655	grey	289	LoFe-UP	LoFe-UP	2.94895	1.05372	0	signal peptide		hypothetical protein								hypothetical protein	hypothetical protein (38110)		42.66	31.0067	16.815	15.42	26.66	32.25	25.12	26.22	9.45	10.16	21.2	32.01	6.624	8.6975	6.54667	8.23667	7.41333	14.76	10.797	18.6773	6.99329	2.26274	2.95571	30.5894	9.43636	14.4534	10.2672	6.95793
Phatr3_J42638	300830	turquoise	290	LoFe-UP	LoFe-UP	2.33495	1.08997	8	other localisation	membrane||transmembrane transport	hypothetical protein	"solute carrier family 35 (UDP-galactose transporter), member B1"		PF00892||PF03151||PF08449	EamA-like transporter family||Triose-phosphate Transporter family||UAA transporter family	KOG1580	METABOLISM	Carbohydrate transport and metabolism	UDP-galactose transporter related protein	UDP-galactose transporter related protein (42638)		114.577	86.89	50.21	36.23	61.01	104.445	82.03	60.14	34.44	26.5	70.845	99.835	35.45	27.4	25.55	21.6567	28.9567	42.1367	16.484	16.3161	10.5925	9.37624	11.7945	4.06586	32.2254	7.16542	10.5642	1.92333
Phatr3_J38448	306637	turquoise	291	LoFe-UP		1.70276	1.10073	0	other localisation	aminopeptidase activity||intracellular||proteolysis	hypothetical protein			PF00883	Cytosol aminopeptidase family, catalytic domain	KOG2597	POORLY CHARACTERIZED	General function prediction only	Predicted aminopeptidase of the M17 family	Predicted aminopeptidase of the M17 family (38448)		99.08	75.92	59.89	49.265	71.88	92.515	83.6567	61.8333	47.255	38.555	55.355	89.995	46.44	41.295	38.4533	29.62	37.19	51.6433	3.25632	6.66792	5.16188	16.1291	2.10718	7.20542	45.2835	23.3136	41.288	12.6784
Phatr3_J47106	302306	grey	292	LoFe-UP		1.9669	1.13417	0	other localisation	aminopeptidase activity||intracellular||proteolysis	hypothetical protein			PF00883	Cytosol aminopeptidase family, catalytic domain	KOG2597	POORLY CHARACTERIZED	General function prediction only	Predicted aminopeptidase of the M17 family	Predicted aminopeptidase of the M17 family (47106)		92.7367	71.1567	53.155	44.655	57.5	78.53	67.8	51.8133	39.885	35.355	44.54	76.995	32.486	32.62	31.2567	21.1567	27.7467	39.7733	20.0264	5.06995	10.5854	25.1942	15.0331	25.0881	32.9871	26.8478	41.6132	23.4264
Phatr3_J8963	304959	grey	293	LoFe-UP		1.50308	1.14347	0	chloroplast	integral component of membrane	hypothetical protein			PF04117	Mpv17 / PMP22 family	KOG1944	POORLY CHARACTERIZED	General function prediction only	Peroxisomal membrane protein MPV17 and related proteins	Peroxisomal membrane protein MPV17 and related proteins (8963)		39.85	31.82	27.805	20.06	25.955	35.155	27.2633	33.2533	22.91	17.215	18.71	33.57	20.364	17.655	17.7133	15.7	16.8367	25.2167	6.46149	11.6565	13.3714	8.61256	1.85969	26.962	6.99332	15.6165	12.8411	8.33679
Phatr3_J20837	308296	NULL	294	LoFe-UP		1.61367	1.05693	0	other localisation		ARP; actin related protein			PF00022	Actin	KOG0679	CELLULAR PROCESSES AND SIGNALING	Cytoskeleton	Actin-related protein - Arp4p/Act3p	Actin-related protein - Arp4p/Act3p (20837)		9.69333	8.07333	5.87	6.89	6.675	8.195	6.14333	7.00333	5.16	4.33	4.99	8.34	5.03	3.76	3.64	3.47333	3.34333	6.14667	1.70007	1.57469	2.31931	4.72347	0.685894	0.0919239	3.46944	2.9574	3.30926	0.537401
Phatr3_J13602	308477	NULL	295	LoFe-UP		1.66394	1.1485	1	other localisation	metallopeptidase activity||zinc ion binding||leukotriene biosynthetic process	hypothetical protein; K01254 leukotriene-A4 hydrolase [EC:3.3.2.6]	leukotriene-A4 hydrolase [EC:3.3.2.6]	Arachidonic acid metabolism	PF01433||PF09127||PF13485	Peptidase family M1||Leukotriene A4 hydrolase, C-terminal||Peptidase MA superfamily	KOG1047	METABOLISM	Lipid transport and metabolism	Bifunctional leukotriene A4 hydrolase/aminopeptidase LTA4H	Bifunctional leukotriene A4 hydrolase/aminopeptidase LTA4H (13602)		15.3967	11.2167	8.46	8.985	10.68	10.635	13.4667	9.05	6.565	6.895	8.45	11.54	5.614	6.16	8.65	5.53333	4.96333	7.12667	2.2354	1.12349	0.0989949	7.38927	3.25269	4.16486	6.88	3.23687	5.39522	6.55488
Phatr3_J39744	311062	grey	296	LoFe-UP		1.45234	1.09266	0	other localisation		hypothetical protein								hypothetical protein	hypothetical protein (39744)		40.0967	39.0633	31.375	28.125	31.535	37.71	34.36	34.7167	26.71	23.09	27.61	38.61	22.928	20.225	27.8833	19.79	20.3767	27.5867	4.30136	8.63899	13.5128	12.1834	1.54856	16.1503	8.18651	16.2203	23.4618	15.7119
Phatr3_J46570	300088	NULL	297	LoFe-UP		1.64673	1.16018	0	other localisation	lipid metabolic process	hypothetical protein			PF01734	Patatin-like phospholipase	KOG3773	CELLULAR PROCESSES AND SIGNALING	Intracellular trafficking, secretion, and vesicular transport	Adiponutrin and related vesicular transport proteins; predicted alpha/beta hydrolase	Adiponutrin and related vesicular transport proteins; predicted alpha/beta hydrolase (46570)		16.3433	13.99	8.33	9.825	10.73	12.18	11.11	10.26	7.895	6.275	9.085	11.26	6.494	5.095	10.11	5.86	4.94	7.97	3.05523	2.81587	2.786	7.13471	1.08894	12.8269	2.55869	5.76948	7.41755	5.90434
Phatr3_EG01089	310163	grey	298	LoFe-UP		1.5825	1.02542	0	other localisation										hypothetical protein	hypothetical protein ()		17.0133	15.4267	11.63	13.44	11.92	15.87	12.7533	12.1267	11.41	7.925	13.505	15.065	9.426	7.3375	7.81	8.78333	5.18333	11.7333	9.68868	1.85996	1.35765	7.59433	1.59806	9.71565	6.79602	6.47583	10.9177	6.30032
Phatr3_J42807	300794	grey	299	LoFe-UP		1.41551	1.2038	0	mitochondrion		hypothetical protein			PF02410	Oligomerisation domain				hypothetical protein	hypothetical protein (42807)		99.8533	102.053	63.6	68.75	75.03	92.005	80.2467	94.9433	58.7	47.895	60.585	76.87	65.806	60.185	48.3833	48.1867	46.9267	58.34	6.8959	18.9595	13.4209	7.97616	10.0833	39.9445	9.97728	38.7823	26.3751	9.70858
Phatr3_J50451	307544	darkgrey	300	LoFe-UP	LoFe-UP+LiUP	2.64908	1.4977	1	signal peptide		hypothetical protein								hypothetical protein	hypothetical protein (50451)		197.54	194.413	103.81	58.885	84.42	102.715	112.417	76.6633	43.24	36.305	76.6	93.56	38.708	52.1675	25.3567	28.67	37.76	51.8033	17.131	17.9466	7.62261	18.9858	21.793	24.8124	61.8071	9.91089	28.3408	3.06177
Phatr3_J47766	300377	NULL	301	LoFe-UP	LoFe-UP+LiUP	12.6291	1.66784	0	signal peptide	protein binding	hypothetical protein			PF00515||PF07719||PF13176||PF13181||PF13414||PF13424||PF13428||PF13431||PF13432||PF14559	Tetratricopeptide repeat||Tetratricopeptide repeat||Tetratricopeptide repeat||Tetratricopeptide repeat||TPR repeat||Tetratricopeptide repeat||Tetratricopeptide repeat||Tetratricopeptide repeat||Tetratricopeptide repeat||Tetratricopeptide repeat				hypothetical protein	hypothetical protein (47766)		122.513	104.083	31.44	10.12	52.49	44.095	55.3767	37.24	8.06	7.715	47.75	64.88	3.152	4.77	5.97	3.77	3.90333	4.25333	43.5118	81.3579	9.82878	1.51321	31.5228	4.06586	44.8801	17.0279	3.12541	0.445477
Phatr3_J46434	310363	turquoise	302	LoFe-UP	LoFe-UP	2.42918	1.12996	0	other localisation	ubiquitin-dependent protein catabolic process	hypothetical protein			PF00443||PF13423	Ubiquitin carboxyl-terminal hydrolase||Ubiquitin carboxyl-terminal hydrolase	KOG1865	CELLULAR PROCESSES AND SIGNALING	Posttranslational modification, protein turnover, chaperones	Ubiquitin carboxyl-terminal hydrolase	Ubiquitin carboxyl-terminal hydrolase (46434)		152.76	142.317	72.505	63.955	110.185	112.065	108.577	72.8633	39.37	44.275	116.495	89.45	45.848	43.235	29.6633	28.31	44.9867	43.5433	54.02	46.1738	29.55	33.0855	24.8548	51.4844	44.7416	9.8287	1.90919	25.5902
Phatr3_J38235	310670	turquoise	303	LoFe-UP		1.4692	1.19482	0	other localisation		hypothetical protein								hypothetical protein	hypothetical protein (38235)		20.5933	19.2233	15.205	12.735	13.585	13.365	17.9467	12.4767	9.1	8.305	12.055	14.47	12.574	8.905	7.04333	9.30667	7.28	13.0267	1.82138	4.65773	6.90843	7.5024	0.912168	1.36472	8.50615	2.28318	7.62261	3.04763
Phatr3_J15952	311159	turquoise	304	LoFe-UP		1.4424	1.16354	0	other localisation	RNA methylation||methyltransferase activity||7-methylguanosine RNA capping	hypothetical protein; K14292 trimethylguanosine synthase [EC:2.1.1.-]	trimethylguanosine synthase [EC:2.1.1.-]	RNA transport	PF09445||PF13659	RNA cap guanine-N2 methyltransferase||Methyltransferase domain	KOG2730	POORLY CHARACTERIZED	General function prediction only	Methylase	Methylase (15952)		17.4433	17.9033	12.19	10.815	12.005	12.66	14.8267	10.7267	6.875	7.03	12.255	13.11	11.18	7.8125	7.19333	6.35333	9.12333	10.0833	4.71534	6.58502	1.66877	4.16486	1.50614	2.92742	0.642988	1.38005	4.90025	1.78191
Phatr3_EG02381	307742	turquoise	305	LoFe-UP	LoFe-UP	2.74142	1.43703	0	other localisation	"GTP cyclohydrolase II activity||3,4-dihydroxy-2-butanone-4-phosphate synthase activity||riboflavin biosynthetic process"	"hypothetical protein; K14652 3,4-dihydroxy 2-butanone 4-phosphate synthase / GTP cyclohydrolase II [EC:4.1.99.12 3.5.4.25]"	"3,4-dihydroxy 2-butanone 4-phosphate synthase / GTP cyclohydrolase II [EC:4.1.99.12 3.5.4.25]"	Riboflavin metabolism	PF00925||PF00926	GTP cyclohydrolase II||3,4-dihydroxy-2-butanone 4-phosphate synthase	KOG1284	METABOLISM	Coenzyme transport and metabolism	Bifunctional GTP cyclohydrolase II/3,4-dihydroxy-2butanone-4-phosphate synthase	Bifunctional GTP cyclohydrolase II/3,4-dihydroxy-2butanone-4-phosphate synthase (6454)	"3,4-dihydroxy-2-butanone-4-phosphate synthase"	233.467	136.573	69.69	39.15	123.275	95.81	140.313	161.31	49.75	34.015	125.42	94.18	57.494	36.4575	18.5333	18.5433	38.6267	78.7567	30.4786	34.3808	0.961665	6.75994	9.60958	9.06511	85.0448	58.8329	34.5492	13.3007
Phatr3_J39046	310792	turquoise	306	LoFe-UP		1.92216	1.21068	0	signal peptide		FAD dependent oxidoreductase precursor			PF13450	D(P)-binding Rossmann-like domain				hypothetical protein	hypothetical protein (39046)		98.94	72.96	53.25	33.465	66.415	65.855	59.47	73.6767	30.3	26.925	58.42	61.75	43.2	29.47	16.6533	16.21	32.95	45.0267	17.331	14.1537	7.02864	0.799031	19.2121	9.00147	28.8208	16.8375	17.013	5.74878
Phatr3_J15699	303012	grey	307	LoFe-UP		1.58429	1.20234	0	chloroplast	integral component of membrane	hypothetical protein			PF04117	Mpv17 / PMP22 family	KOG1944	POORLY CHARACTERIZED	General function prediction only	Peroxisomal membrane protein MPV17 and related proteins	Peroxisomal membrane protein MPV17 and related proteins (15699)		27.8	23.2133	17.61	10.92	17.35	22.16	17.4133	20.69	8.425	7.14	17.24	16.685	11.272	12.7825	9.65667	7.58333	9.68	16.53	4.20679	3.7084	1.55563	7.97616	1.55563	4.05879	1.15049	9.26389	7.79939	5.43058
Phatr3_Jdraft308	310300	grey	308	LoFe-UP		1.58191	1.09748	0	other localisation	integral component of membrane	hypothetical protein			PF04117	Mpv17 / PMP22 family	KOG1944	POORLY CHARACTERIZED	General function prediction only	Peroxisomal membrane protein MPV17 and related proteins	Peroxisomal membrane protein MPV17 and related proteins ()		25.9333	21.6533	16.55	7.83	19.72	25.36	18.2833	20.2767	9.04	7.34	16.795	21.05	10.996	11.51	10.7633	9.24667	10.4933	15.76	1.168	5.95613	0.0141421	5.17602	5.11945	7.74989	3.11001	7.46501	8.40043	4.78004
Phatr3_J46282	304024	turquoise	309	LoFe-UP		1.42528	1.25647	0	signal peptide		hypothetical protein								hypothetical protein	hypothetical protein (46282)		60.2367	41.8967	28.875	14.965	42.93	34.98	52.6967	41.86	24.4	12.815	34.66	44.185	30.252	27.6775	19.9733	11.1033	30.6067	37.92	3.43095	2.28154	2.34052	0.92631	1.10309	10.1399	5.13952	5.13851	7.43876	0.516188
Phatr3_J45722	303927	NULL	310	LoFe-UP	LiUP	1.41486	1.18382	0	other localisation		hypothetical protein								hypothetical protein	hypothetical protein (45722)		12.8067	11.47	10.865	12.22	9.92	9.815	12.26	8.34	8.815	6.585	8.3	10.085	7.764	7.4475	9.00333	6.72333	4.59333	7.67	2.96547	0.225167	3.33047	5.45886	1.68291	4.13657	5.59413	2.94308	5.63564	4.10829
Phatr3_J49943	311248	grey	311	LoFe-UP		1.60904	1.28993	0	chloroplast	structural molecule activity||chloroplast	hypothetical protein			PF04755	PAP_fibrillin				hypothetical protein	hypothetical protein (49943)		15.3667	17.97	14.47	15.46	10.475	10.585	14.6833	13.0067	10.475	8.99	9.03	11.515	8.672	7.9275	10.14	6.99667	5.72333	8.84	2.59558	5.37478	7.2832	12.1764	0.601041	5.50836	4.23818	6.46777	8.83176	8.32972
Phatr3_EG01596	307770	salmon	312	LoFe-UP		1.36202	1.06231	5	mitochondrion										hypothetical protein	hypothetical protein ()		79.2633	62.9267	51.235	49.76	53.045	50.36	69.56	42.74	37.325	44.67	50.595	67.08	44.024	37.1675	39.7033	43.1633	35.29	47.3833	18.7508	2.91661	19.2545	18.2434	17.4726	2.65872	7.53074	10.9901	17.2463	3.62039
Phatr3_J44323	301576	grey	313	LoFe-UP		1.63498	1.23569	0	other localisation	protein binding	hypothetical protein; K04523 ubiquilin	ubiquilin	Protein processing in endoplasmic reticulum	PF00240	Ubiquitin family	KOG0010	CELLULAR PROCESSES AND SIGNALING	Posttranslational modification, protein turnover, chaperones	Ubiquitin-like protein	Ubiquitin-like protein (44323)		35.24	24.25	22.765	21.56	19.495	19.115	30.11	18.5133	15.22	13.79	16.22	25.14	16.99	11.43	13.9233	14.21	8.68667	16.1	12.3725	6.22636	11.4056	12.2612	4.91439	2.28395	3.68268	9.48021	9.94192	7.53776
Phatr3_J45731	310068	turquoise	314	LoFe-UP		1.62402	1.11009	0	other localisation		hypothetical protein			PF12752	SUZ domain				hypothetical protein	hypothetical protein (45731)		22.0667	17.6133	16.13	16.745	15.15	13.1	17.4433	13.5467	10.76	9.25	11.575	17.475	11.114	7.3025	8.88	8.73	7.99	12.7	2.09772	5.3767	12.5158	15.3654	3.50725	6.32153	2.45504	8.55996	7.17006	4.11536
Phatr3_J33141	309721	grey	315	LoFe-UP		1.49469	1.14325	0	other localisation		hypothetical protein			PF14555	UBA-like domain				hypothetical protein	hypothetical protein (33141)		94.52	76.21	80.69	77.085	67.18	84.6	95.6467	65.59	48.365	60.205	49.965	66.435	50.072	52.7925	52.3567	47.23	43.9433	48.0067	6.93868	10.039	2.26274	36.0978	25.4983	30.151	75.6376	12.6119	17.1898	48.2883
Phatr3_J13890	304439	turquoise	316	LoFe-UP		1.40013	1.11459	0	other localisation	"carbon-nitrogen ligase activity, with glutamine as amido-N-donor"	hypothetical protein			PF01425	Amidase	KOG1211	INFORMATION STORAGE AND PROCESSING	Translation, ribosomal structure and biogenesis	Amidases	Amidases (13890)		15.5767	13.7233	11.655	10.215	10.885	11.53	15.0367	9.69333	7.51	8.9	9.505	10.825	8.754	7.565	7.7	8.96667	8.23	8.30333	1.34199	3.62867	2.36881	6.03162	1.0253	4.78004	2.32113	3.18159	3.84666	3.11127
Phatr3_EG02235	311104	greenyellow	317	LoFe-UP		1.47033	1.03979	0	other localisation	aminomethyltransferase activity||GTP binding||intracellular||cytoplasm||glycine catabolic process||small GTPase mediated signal transduction	hypothetical protein			PF00025||PF00071||PF01571||PF08477	ADP-ribosylation factor family||Ras family||Aminomethyltransferase folate-binding domain||Miro-like protein	KOG0394	POORLY CHARACTERIZED	General function prediction only	Ras-related GTPase	Ras-related GTPase (49341)	small GTP-binding protein domain||_GAP_	22.45	20.11	19.3	18.89	19.545	19.265	23.0933	17.3967	14.395	15.575	16.72	21.285	12.878	13.1525	13.1367	11.67	12.3167	15.54	4.78317	0.821645	3.8608	6.4771	1.53442	12.339	11.547	4.87455	7.67211	10.345
Phatr3_EG00807	310414	NULL	318	LoFe-UP		2.40764	1.13835	0	other localisation										hypothetical protein	hypothetical protein ()		7.36333	5.76	6.885	5.55	6.065	7.135	7.16	4.71333	4.185	2.875	2.775	7.675	2.682	2.045	2.93	1.57667	1.45333	3.59	2.59924	4.32411	7.04985	6.70337	1.05359	8.59135	3.76877	3.24368	5.55079	3.23148
Phatr3_Jdraft1566	308266	NULL	319	LoFe-UP		1.46878	1.10646	0	other localisation		hypothetical protein								hypothetical protein	hypothetical protein (1566_bd)		8.16	5.99667	5.735	6.035	5.035	7.335	7.01667	4.89333	5.215	4.61	4.825	6.8	4.128	4.2775	4.88333	3.47	3.27333	4.62	3.34018	0.708684	1.73241	3.59917	1.0253	5.42351	3.77399	2.37877	3.89616	3.02642
Phatr3_J48754	306795	NULL	320	LoFe-UP		1.40845	1.08596	0	other localisation		hypothetical protein								hypothetical protein	hypothetical protein (48754)		10.37	9.37667	7.68	8.66	6.275	8.24	9.49667	8.06	6.565	5.425	7.32	7.26	5.766	4.7675	5.75	5.15667	6.21667	7.16	1.58101	1.39733	1.69706	3.21026	2.55266	3.26683	1.21887	1.41365	0.26163	1.7607
Phatr3_J29793	302691	salmon	321	LoFe-UP	LoFe-UP	2.18678	0.972368	0	signal peptide	cytoplasm||protein methylation||methyltransferase activity||protein methyltransferase activity	hypothetical protein			PF05175||PF05971||PF06325||PF12847||PF13649||PF13659||PF13847	Methyltransferase small domain||Protein of unknown function (DUF890)||Ribosomal protein L11 methyltransferase (PrmA)||Methyltransferase domain||Methyltransferase domain||Methyltransferase domain||Methyltransferase domain	KOG2904	POORLY CHARACTERIZED	General function prediction only	Predicted methyltransferase	Predicted methyltransferase (29793)	"methyltransferase, HemK family"	83.38	64.3633	44.495	55.275	76.72	43.45	67.8633	55.0567	29.3	54.525	65.26	53.77	28.55	25.9125	16.92	28.43	34.5033	27.5133	12.8383	20.8686	8.56306	31.2895	2.60215	18.3565	5.72856	5.29174	15.5422	3.61332
Phatr3_J32507	309506	salmon	322	LoFe-UP	LoFe-UP	2.02789	1.25039	0	other localisation		hypothetical protein			PF12171||PF12874	Zinc-finger double-stranded RNA-binding||Zinc-finger of C2H2 type				hypothetical protein	hypothetical protein (32507)		77.85	53.7433	19.24	26.745	39.11	32.505	48.7433	32.9	14.93	26.485	23.455	33.47	14.934	22.7025	14.6733	17.6767	24.3433	20.2533	12.2812	22.5489	9.60251	24.077	6.95793	7.26199	22.04	16.5664	6.95793	19
Phatr3_EG02657	308189	salmon	323	LoFe-UP		1.34828	1.03354	0	other localisation		hypothetical protein								hypothetical protein	hypothetical protein (45426)		48.9733	35.1633	28.6	32.52	42.24	26.305	45.1333	29.8933	22.395	34.87	26.255	34.45	25.492	26.2825	21.7333	24.2167	31.3933	25.4967	4.64067	8.59131	16.1362	18.5262	16.9423	9.73686	5.44986	9.7975	15.9735	16.2069
Phatr3_J10100	303288	black	324	LoFe-UP	LoFe-UP	1.98923	1.24393	1	chloroplast	biosynthetic process||magnesium chelatase activity				PF02514||PF11965	CobN/Magnesium Chelatase||Domain of unknown function (DUF3479)				hypothetical protein	hypothetical protein (10100)		43.78	36.9767	25.975	27.925	37.46	17.925	58.21	18.25	14.535	22.445	23.855	20.055	14.23	14.8775	16.2	21.3433	15.0433	10.9367	18.3029	8.61986	6.14476	19.0707	6.60438	0.841457	58.6635	2.61421	0.0212132	6.30032
Phatr3_J26952	309939	salmon	325	LoFe-UP		1.49455	1.13018	0	other localisation	ferrochelatase activity||heme biosynthetic process				PF00762	Ferrochelatase	KOG1321	METABOLISM	Coenzyme transport and metabolism	Protoheme ferro-lyase (ferrochelatase)	Protoheme ferro-lyase (ferrochelatase) (26952)	ferrochelatase||_GAP_	67.5167	46.6767	38.01	47.9	49.15	33.39	68.84	34.9467	20.42	31.845	43.925	34.08	32.954	28.5525	26.6333	28.9633	28.06	32.6733	12.6302	4.7094	11.837	32.4279	2.16375	2.87085	36.0001	10.3524	4.10122	14.9836
Phatr3_J45996	308060	NULL	326	LoFe-UP	LoFe-UP	2.51662	1.3879	0	other localisation		hypothetical protein			PF10013	Uncharacterized protein conserved in bacteria (DUF2256)				hypothetical protein	hypothetical protein ()		16.2267	11.3333	3.96	3.965	11.285	6.845	18.7867	6.05	1.525	4.06	7.35	6.35	3.82	4.1975	1.60667	3.18333	3.76667	4.10333	6.10948	2.9162	2.34759	4.19314	2.51023	1.56271	14.0804	2.90845	1.43543	3.49311
Phatr3_J35862	303961	NULL	327	LoFe-UP	LoFe-UP	2.32184	1.31609	0	mitochondrion		hypothetical protein			PF10013	Uncharacterized protein conserved in bacteria (DUF2256)				hypothetical protein	hypothetical protein (45996)		7.54	4.71333	1.475	2.345	4.755	3.55	6.59333	3.2	0.54	1.51	3.455	2.625	1.928	1.925	0.79	1.56	1.5	1.85333	1.93202	0.538176	0.219203	1.84555	1.33643	0.268701	4.3534	1.09192	0.0141421	0.975807
Phatr3_J47336	306468	salmon	328	LoFe-UP		1.47309	1.14269	0	other localisation		hypothetical protein								hypothetical protein	hypothetical protein (47336)		137.807	96.8533	67.8	60.865	104.45	68.465	116.933	80.7167	50.11	65.2	86.06	76.74	60.554	61.37	52.3333	59.9733	73.3067	48.5	27.7636	23.011	13.2795	12.0562	9.24896	24.4447	27.2936	17.2266	3.83252	6.94379
Phatr3_J1457	304438	salmon	329	LoFe-UP		1.6858	1.0723	0	other localisation	protein binding	hypothetical protein			PF00514||PF02985||PF13513||PF13646	Armadillo/beta-catenin-like repeat||HEAT repeat||HEAT-like repeat||HEAT repeats	KOG0166	CELLULAR PROCESSES AND SIGNALING	Intracellular trafficking, secretion, and vesicular transport	Karyopherin (importin) alpha	Karyopherin (importin) alpha (1457)		57.86	38.9733	29.23	30.385	52.715	32.96	56.1733	30.5167	21.2	28.125	37.83	41.55	25.438	22.0325	22.4233	20.65	21.5567	26.51	13.8217	3.23846	5.85484	16.3837	16.8928	12.5299	23.4677	11.7184	8.51357	17.6989
Phatr3_J37459	300361	salmon	330	LoFe-UP		1.5849	1.04809	0	other localisation		hypothetical protein			PF13419	Haloacid dehalogenase-like hydrolase				hypothetical protein	hypothetical protein (37459)		31.6	21.8333	15.425	15.26	29.415	16.2	30.1633	19.8133	10.375	13.12	21.965	27.49	15.75	11.3225	12.2867	14.36	13.9	14.1267	2.43119	7.48824	6.66802	12.2754	6.27204	4.93561	11.9759	6.87097	8.06809	9.54594
Phatr3_J49165	302983	NULL	331	LoFe-UP		1.89257	0.9078	0	other localisation	DNA photolyase activity||DNA repair	hypothetical protein			PF03441	FAD binding domain of DNA photolyase	KOG0133	INFORMATION STORAGE AND PROCESSING	Replication, recombination and repair	Deoxyribodipyrimidine photolyase/cryptochrome	Deoxyribodipyrimidine photolyase/cryptochrome (49165)		14.2967	6.95	5.79	6.82	15.005	10.065	18.8633	5.67333	3.365	4.21	9.565	11.975	4.8	3.775	4.13333	5.67	6.00667	6.94667	5.38756	0.867583	1.0748	4.90732	3.88202	1.80312	17.1896	1.405	2.04354	1.48492
Phatr3_J50357	307416	NULL	332	LoFe-UP		1.97782	1.06501	0	signal peptide		hypothetical protein								hypothetical protein	hypothetical protein (50357)		5.04667	3.80333	1.31	1.27	5.765	4.275	6.66333	1.57667	0.96	1.65	2.695	3.71	2.262	1.19	1.54333	0.906667	1.56667	2.57667	2.61825	1.6447	0.678823	1.1738	2.75065	1.01116	7.77406	0.545008	0.59397	0.820244
Phatr3_J14599	302522	red	333	LoFe-UP	LoFe-UP	5.52229	1.25643	0	chloroplast	"DNA binding||sequence-specific DNA binding transcription factor activity||DNA-templated transcription, initiation||regulation of transcription, DNA-templated||sigma factor activity"	hypothetical protein			PF04539||PF04542||PF04545	Sigma-70 region 3||Sigma-70 region 2||Sigma-70, region 4				hypothetical protein	hypothetical protein (14599)	"RNA polymerase sigma factor, sigma-70 family||_GAP_"	399.473	233.88	160.275	67.595	259.65	265.94	317.627	173.413	71.4	34.56	233.27	301.9	79.318	23.0875	19.1667	2.66667	19.4833	74.68	35.9558	45.6357	38.6292	61.4971	64.8275	0.410122	63.898	17.7491	22.1042	39.3858
Phatr3_J40994	305270	NULL	334	LoFe-UP	LoFe-UP	2.11136	1.05666	0	other localisation	"sequence-specific DNA binding transcription factor activity||nucleus||regulation of transcription, DNA-templated||sequence-specific DNA binding"	hypothetical protein			PF00447	HSF-type DNA-binding	KOG0627	INFORMATION STORAGE AND PROCESSING	Transcription	Heat shock transcription factor	Heat shock transcription factor (40994)		12.46	7.52	6.845	4.42	8.015	8.05	10.4	5.79	5.15	3.785	7.475	9.445	2.778	3.06	3.89667	3.81333	3.87333	5.15	2.19228	1.06719	0.388909	1.10309	2.36881	1.81019	4.95109	1.97	0.240416	2.32638
Phatr3_Jdraft645	302049	salmon	335	LoFe-UP	LoFe-UP	4.78703	1.07949	0	signal peptide	catalytic activity||metabolic process	acetyl-coenzyme A synthetase			PF00501||PF13193	AMP-binding enzyme||AMP-binding enzyme C-terminal domain	KOG1175	METABOLISM	Lipid transport and metabolism	Acyl-CoA synthetase	Acyl-CoA synthetase (645_bd)	acetate--CoA ligase	114.02	68.6167	40.675	24.7	96.47	55	89.3567	38.4967	21.88	24.595	80.375	75.405	13.728	10.6525	13.32	10.1567	12.8067	19.0533	5.89124	22.6442	0.841457	5.21845	34.1957	2.30517	8.87304	9.29865	6.7458	14.6866
Phatr3_J45204	303773	grey	336	LoFe-UP	LoFe-UP	4.25234	1.24936	0	other localisation		hypothetical protein								hypothetical protein	hypothetical protein (45204)		94.4733	50.8533	39.13	21.15	58.445	30.615	57.8467	28.8833	20.7	15.365	51.93	54.84	9.502	9.12	13.8267	12.8533	10.5567	10.05	19.8874	13.307	1.59806	1.89505	1.1243	11.8582	34.6534	3.48105	1.45664	6.37103
Phatr3_J48693	302648	grey	337	LoFe-UP	LoFe-UP+LiUP	3.30896	1.26401	0	other localisation		hypothetical protein								hypothetical protein	hypothetical protein (48693)		77.7567	36.2767	34.63	21.99	49.785	38.05	62.37	18.91	25.52	21.715	49.31	46.355	16.154	9.71	22.5633	13.6867	7.04	4.53	36.8503	10.7307	2.29103	6.18011	2.8355	21.6092	35.1275	1.45681	7.17006	10.1611
Phatr3_J49934	303166	grey	338	LoFe-UP		1.69827	1.05976	0	other localisation		hypothetical protein					KOG0498	METABOLISM	Inorganic ion transport and metabolism	K+-channel ERG and related proteins, contain PAS/PAC sensor domain	K+-channel ERG and related proteins, contain PAS/PAC sensor domain (49934)		25.6967	14.7167	14.22	14.59	18.24	16.055	21.3833	11.0667	11.76	10.285	15.545	17.465	11.178	6.155	10.99	10.5867	8.38	10.1733	4.99614	2.64682	0.890955	2.67286	2.65872	2.10011	7.01161	3.53951	0.975807	4.47599
Phatr3_J12241	307954	salmon	339	LoFe-UP		1.41158	1.01203	1	signal peptide	proteolysis||peptidase activity	hypothetical protein			PF01343	Peptidase family S49				hypothetical protein	hypothetical protein (12241)		44.5433	24.3233	27.24	21.64	31.8	27.99	34.01	20.7633	18.67	20.5	34.56	26.235	21.902	16.1825	18.75	24.7933	18.86	19.11	11.0118	2.34479	0.254558	7.08521	13.6896	4.87904	5.76065	6.66237	4.24264	6.23668
Phatr3_EG01550	305660	red	340	LoFe-UP		1.43497	1.0158	0	other localisation										hypothetical protein	hypothetical protein ()		79.0333	33.7533	42.865	41.635	56.8	67.14	71.0933	31.6967	40.95	41.085	55.94	56.775	48.912	22.6025	41.1633	38.3367	27.7	34.3033	20.4905	10.2517	2.52437	14.7149	8.01859	13.7037	32.8981	14.3022	2.17789	9.5813
Phatr3_J47733	300396	red	341	LoFe-UP		1.51898	1.00798	0	other localisation	exocyst||exocytosis	hypothetical protein			PF06046	Exocyst complex component Sec6				hypothetical protein	hypothetical protein (47733)		37.2967	20.6067	21.14	18.305	27.025	32.055	29.82	16.5133	19.24	19.03	26.645	28.415	22.012	11.725	15.3467	17.1733	16.0233	13.7567	9.86632	1.32349	6.23668	3.24562	5.69221	13.2441	10.3221	1.19876	7.52362	0.0141421
Phatr3_J41790	303472	turquoise	342	LoFe-UP		1.38536	0.871686	0	mitochondrion	ATP binding||ATPase activity	hypothetical protein; K03667 ATP-dependent HslUV protease ATP-binding subunit HslU	ATP-dependent HslUV protease ATP-binding subunit HslU		PF00004||PF07724||PF07728||PF10431	ATPase family associated with various cellular activities (AAA)||AAA domain (Cdc48 subfamily)||AAA domain (dynein-related subfamily)||C-terminal, D2-small domain, of ClpB protein	KOG0745	CELLULAR PROCESSES AND SIGNALING	Posttranslational modification, protein turnover, chaperones	Putative ATP-dependent Clp-type protease (AAA+ ATPase superfamily)	Putative ATP-dependent Clp-type protease (AAA+ ATPase superfamily) (41790)	"ATP-dependent protease HslVU, ATPase subunit"	99.3333	62.1033	56.03	76.5	82.075	68.68	70.24	67.6833	45.59	46.075	58.995	80.145	49.106	33.695	38.1033	60.4767	63.4367	58.8233	10.4172	10.2538	18.9363	18.2292	5.86192	3.56382	14.3859	12.3338	8.57013	4.92853
Phatr3_EG01602	305713	NULL	343	LoFe-UP	LoFe-UP	3.52204	1.09689	0	other localisation										hypothetical protein	hypothetical protein ()		10.7433	6.48667	1.97	3.43	7.555	5.12	5.03333	3.88667	2.35	1.32	2.5	8.45	1.282	1.585	1.26	1.65667	1.30667	1.73667	3.53237	1.75506	2.40416	3.21026	3.20319	5.07703	1.31367	2.78173	2.5173	0.424264
Phatr3_EG02446	306673	turquoise	344	LoFe-UP	LoFe-UP	2.84329	0.98417	0	other localisation	methyltransferase activity||methylation	hypothetical protein; K14864 tRNA methyltransferase [EC:2.1.1.-]	tRNA (cytidine32/guanosine34-2'-O)-methyltransferase [EC:2.1.1.205]		PF01728	FtsJ-like methyltransferase	KOG1099	CELLULAR PROCESSES AND SIGNALING	Cell cycle control, cell division, chromosome partitioning	SAM-dependent methyltransferase/cell division protein FtsJ	SAM-dependent methyltransferase/cell division protein FtsJ (17967)		34.1733	18.2533	8.695	12.865	21.45	16.53	18.3033	15.3467	5.06	6.475	15.3	21.015	5.492	4.3725	2.85333	5.89667	7.04333	10.8133	4.66886	5.02165	6.01748	12.2683	1.64049	11.045	9.11274	10.3625	5.91141	5.8902
Phatr3_J43073	302869	turquoise	345	LoFe-UP		1.41934	0.939026	0	signal peptide		hypothetical protein								hypothetical protein	hypothetical protein (43073)		28.6333	20.1033	14.8	17.425	21.335	20.89	19.0333	18.75	13.295	15.625	15.73	21.74	11.882	11.4925	12.9267	13.1733	14.5167	19.59	0.878711	4.47299	6.97207	10.3591	0.304056	10.649	2.79002	7.42616	12.0986	8.60549
Phatr3_J49201	307104	salmon	346	LoFe-UP		1.59146	0.943336	0	other localisation		hypothetical protein								hypothetical protein	hypothetical protein (49201)		30.7667	17.3333	13.755	18.26	22.19	13.775	16.83	14.1433	10.31	15.915	14.82	19.625	11.074	9.3275	9.09667	11.7733	11.2233	14.6967	14.0409	3.03233	1.7607	8.20244	8.01859	0.0494975	4.39348	8.11268	4.80833	0.615183
Phatr3_J46236	310146	NULL	347	LoFe-UP	LiUP	1.71044	1.26291	0	other localisation		hypothetical protein								hypothetical protein	hypothetical protein (46236)		20.16	10.0333	9.09	6.525	12.77	10.105	12.0367	10.4333	5.665	5.62	9.235	14.27	8.624	6.7425	5.75667	4.12	6.35333	4.92	0.809877	2.57962	2.05061	1.27986	2.41831	1.56271	2.86985	2.92763	3.51432	0.141421
Phatr3_J23798	311305	salmon	348	LoFe-UP		1.51965	1.06569	0	other localisation	protein binding	hypothetical protein			PF01344||PF07646||PF13415||PF13418||PF13422||PF13854||PF13964	Kelch motif||Kelch motif||Galactose oxidase, central domain||Galactose oxidase, central domain||Domain of unknown function (DUF4110)||Kelch motif||Kelch motif	KOG1230	POORLY CHARACTERIZED	General function prediction only	Protein containing repeated kelch motifs	Protein containing repeated kelch motifs (23798)		48.9133	28.9	19.045	22.49	32.41	17.725	29.9833	22.1167	13.74	18.74	21.28	35.855	20.056	17.335	11.5167	16.1433	23.0433	16.52	16.6744	8.39922	10.1894	14.3967	6.26497	0.388909	19.9544	4.97162	7.66504	4.15779
Phatr3_J42768	300852	grey	349	LoFe-UP		1.40774	0.947258	0	signal peptide	ATP binding	hypothetical protein			PF00004	ATPase family associated with various cellular activities (AAA)	KOG0741	CELLULAR PROCESSES AND SIGNALING	Posttranslational modification, protein turnover, chaperones	AAA+-type ATPase	AAA+-type ATPase (42768)		21.61	14.2767	9.475	12.115	17.705	16.975	19.6267	14.77	9.175	9.795	15.515	18.285	11.266	9.005	8.81	9.91333	11.74	14.9267	4.47664	3.66334	3.6416	7.92667	1.08187	8.42164	7.44423	5.77665	6.11647	4.7164
Phatr3_J43486	303296	turquoise	350	LoFe-UP		1.34324	0.996605	0	other localisation	protein kinase activity||ATP binding||protein phosphorylation	hypothetical protein			PF00069||PF07714	Protein kinase domain||Protein tyrosine kinase	KOG0586	POORLY CHARACTERIZED	General function prediction only	Serine/threonine protein kinase	Serine/threonine protein kinase (43486)		20.29	12.67	7.485	11.785	15.595	13.895	16.3933	13.6467	7.07	7.675	14.27	15.34	10.658	10.99	6.09667	6.59	11.1233	13.61	5.9114	1.26858	2.80721	4.51841	5.74878	4.24971	8.29249	5.28338	0.579828	3.69817
Phatr3_J6725	311743	turquoise	351	LoFe-UP		1.34881	1.01341	0	other localisation		hypothetical protein			PF03457	Helicase associated domain				hypothetical protein	hypothetical protein (6725)		18.85	14.5133	10.77	11.56	18.795	14	16.1267	12.1967	8.78	10.36	11.265	17.05	12.116	9.605	8.59667	8.16333	10.45	12.1167	3.64885	1.17513	5.51543	5.06288	2.35467	2.64458	2.67646	2.87236	0.452548	5.17602
Phatr3_J47149	302275	NULL	352	LoFe-UP		1.5	1.05518	0	other localisation	RNA polymerase II transcription cofactor activity||regulation of transcription from RNA polymerase II promoter||mediator complex	hypothetical protein	mediator of RNA polymerase II transcription subunit 7		PF05983	MED7 protein				hypothetical protein	hypothetical protein (47149)		11.3	7.3	4.67	6.425	9.3	7.89	8.61333	6.4	3.51	2.625	5.495	8.605	5.654	4.295	3.61667	3.91667	4.03333	6.26333	3.15544	3.27593	2.75772	7.41755	1.86676	4.70933	1.94793	4.07033	3.81838	1.85969
Phatr3_J50079	305245	NULL	353	LoFe-UP		1.63146	1.02968	0	other localisation		hypothetical protein								hypothetical protein	hypothetical protein (50079)		11.4133	7.51333	6.555	5.14	10.07	7.705	8.81333	6.31	3	3.42	7.61	8.805	5.372	4.135	3.32	3.35667	5.07	5.47	3.59731	1.9948	0.53033	2.22032	0.367696	1.33643	1.32138	0.89202	1.25865	0.919239
Phatr3_J5060	304637	grey	354	LoFe-UP		1.46827	1.00106	0	other localisation	"sequence-specific DNA binding transcription factor activity||transcription factor complex||regulation of transcription, DNA-templated"	DP2; e2f-dp			PF02319||PF08781	E2F/DP family winged-helix DNA-binding domain||Transcription factor DP	KOG2829	INFORMATION STORAGE AND PROCESSING	Transcription	E2F-like protein	E2F-like protein (5060)		16.5533	16.09	15.39	14.395	15.65	13.685	13.59	11.8167	10.005	8.235	11.055	16.785	10.988	6.88	8.24667	8.95667	8.99667	11.79	2.59479	3.71622	6.87308	12.2824	4.99217	7.31856	2.75647	2.86366	7.65797	3.40118
Phatr3_J14805	310698	NULL	355	LoFe-UP		1.46672	1.00634	0	other localisation	"sequence-specific DNA binding transcription factor activity||transcription factor complex||regulation of transcription, DNA-templated"	DP1; e2f-dp			PF02319||PF08781	E2F/DP family winged-helix DNA-binding domain||Transcription factor DP	KOG2829	INFORMATION STORAGE AND PROCESSING	Transcription	E2F-like protein	E2F-like protein (14805)		16.6033	11.7433	12.235	11.59	14.05	14.46	12.61	9.66333	8.05	8.095	7.35	13.755	10.052	6.1975	6.39333	6.95333	7.67667	10.3833	2.98406	1.24468	3.99515	7.58018	2.58801	9.07925	2.09148	2.89642	2.74357	1.19501
Phatr3_EG00283	305127	NULL	356	LoFe-UP		1.8955	0.837532	0	other localisation										hypothetical protein	hypothetical protein ()		14.0933	9.97	9.35	12.195	14.67	14.15	8.46333	6.73	4.85	4.51	5.955	14.805	7.038	3.13	3.78667	5.21667	2.89667	8.96	5.06544	1.20516	4.89318	8.74691	1.04652	9.03682	2.04823	4.03936	4.69519	3.79009
Phatr3_J7026	305697	grey	357	LoFe-UP		1.20966	0.931208	0	other localisation	protein kinase activity||ATP binding||protein phosphorylation	hypothetical protein			PF00069||PF07714	Protein kinase domain||Protein tyrosine kinase	KOG1164	CELLULAR PROCESSES AND SIGNALING	Signal transduction mechanisms	Casein kinase (serine/threonine/tyrosine protein kinase)	Casein kinase (serine/threonine/tyrosine protein kinase) (7026)		12.8067	11.66	11.82	11.74	13.64	12.83	10.76	10.8433	10.115	9.58	11.05	11.965	10.582	7.885	7.97333	9.94	9.24	11.5933	0.810021	1.90024	0.636396	4.18607	1.08894	2.50316	1.71852	1.31766	2.08597	1.64049
Phatr3_J39993	303009	NULL	358	LoFe-UP	LoFe-UP	1.82417	0.899925	0	other localisation		hypothetical protein			PF09409	PUB domain	KOG2699	CELLULAR PROCESSES AND SIGNALING	Posttranslational modification, protein turnover, chaperones	Predicted ubiquitin regulatory protein	Predicted ubiquitin regulatory protein (39993)		7.18333	5.84333	5.615	7.545	6.95	5.295	4.99333	5.06667	3.375	4.315	5.175	5.515	3.32	1.8475	3.16	3.94	2.47333	3.92333	1.8362	1.61141	2.2981	6.47003	1.23037	3.93858	2.06844	2.37791	1.53442	2.53851
Phatr3_EG01392	301716	NULL	359	LoFe-UP		1.73315	0.838146	0	other localisation										hypothetical protein	hypothetical protein ()		11.0433	7.10333	6.35	10.665	9.705	7.755	6.13333	6.14333	5.92	5.64	6.715	8.065	3.874	3.2425	4.27667	4.97333	3.33667	7.34333	4.01361	2.1531	6.6468	9.51059	0.572756	7.37512	2.46658	2.34035	5.06288	3.73352
Phatr3_EG02512	311465	NULL	360	LoFe-UP		1.6618	0.918944	6	other localisation	nucleotide binding||metal ion binding	"ATPse2-2B; P2B, P type ATPase; K05850 Ca2+ transporting ATPase, plasma membrane [EC:3.6.3.8]"	"Ca2+ transporting ATPase, plasma membrane [EC:3.6.3.8]"	Calcium signaling pathway || Salivary secretion || Pancreatic secretion	PF00122||PF00689||PF00690||PF00702||PF12710||PF13246	E1-E2 ATPase||Cation transporting ATPase, C-terminus||Cation transporter/ATPase, N-terminus||haloacid dehalogenase-like hydrolase||haloacid dehalogenase-like hydrolase||Putative hydrolase of sodium-potassium ATPase alpha subunit	KOG0204	METABOLISM	Inorganic ion transport and metabolism	Calcium transporting ATPase	Calcium transporting ATPase (54778)	"HAD ATPase, P-type, family IC||_GAP_"	13.6733	10.2133	8.765	11.94	13.055	9.115	8.02	8.52667	6.45	6.225	9.69	12.15	6.042	5.12	6.06667	5.63333	5.23333	7.70333	2.13622	1.9597	4.7164	10.9884	0.0919239	4.61741	1.64548	3.85417	6.4771	4.63155
Phatr3_J47082	304328	NULL	361	LoFe-UP		2.13816	0.976927	0	other localisation		hypothetical protein								hypothetical protein	hypothetical protein (47082)		7.1	4.40667	3.76	5.87	6.545	3.26	3.61333	4.59667	2.975	2.17	3.465	5.085	1.854	1.74	2.32667	2.81667	1.27667	2.83333	2.07126	1.51929	4.08708	6.81651	3.33047	3.04056	1.31188	3.53347	3.28805	2.5173
Phatr3_J50172	301179	NULL	362	LoFe-UP		1.8815	1.21694	0	signal peptide		hypothetical protein			PF00226||PF14308	DnaJ domain||X-domain of DnaJ-containing	KOG0715	CELLULAR PROCESSES AND SIGNALING	Posttranslational modification, protein turnover, chaperones	Molecular chaperone (DnaJ superfamily)	Molecular chaperone (DnaJ superfamily) (50172)		9.43333	7.32333	6.42	5.205	7.26	4.705	5.93	4.5	3.56	2.76	4.195	5.38	3.274	2.9775	3.03667	2.13667	2.18667	4.54333	2.67919	3.08503	4.20021	4.91439	2.41831	2.21324	3.59554	2.9425	3.88909	1.85262
Phatr3_EG01707	311572	NULL	363	LoFe-UP		1.87713	1.12255	0	other localisation										hypothetical protein	hypothetical protein ()		9.26333	8.25667	7.415	6.665	8.965	5.935	6.19	5.85	5.525	2.695	4.28	6.91	2.742	3.035	5.06333	2.50667	4.02667	4.48667	3.22033	2.0377	4.46184	8.23779	2.12839	2.65165	6.10002	3.4629	7.03571	1.44957
Phatr3_J49638	311205	NULL	364	LoFe-UP		1.35915	0.998429	0	other localisation	protein binding||zinc ion binding	hypothetical protein			PF13639	Ring finger domain	KOG0800	CELLULAR PROCESSES AND SIGNALING	Posttranslational modification, protein turnover, chaperones	Predicted E3 ubiquitin ligase	Predicted E3 ubiquitin ligase (49638)		8.38333	8.70667	6.59	7.38	8.325	7.335	7.38333	7.23333	5.975	5.195	6.625	7.83	4.774	5.1375	5.85	5.53	4.73	6.90667	2.12801	1.02276	2.20617	2.02233	1.18087	3.69817	3.26515	1.82714	2.41123	3.76888
Phatr3_J46601	308291	blue	365	LoFe-UP		1.52147	0.938544	4	signal anchor		hypothetical protein								hypothetical protein	hypothetical protein (46601)		37.72	32.4133	29.67	28.64	35.99	38.92	26.79	25.5333	23.625	28.355	27.42	34.28	15.984	21.5925	24.79	20.69	12.61	27.9833	4.54723	8.03221	11.7945	16.6312	11.2996	23.0658	5.87501	15.068	20.5556	24.473
Phatr3_J47071	300266	greenyellow	366	LoFe-UP		1.6468	0.897661	0	signal peptide		hypothetical protein								hypothetical protein	hypothetical protein (47071)		17.6167	15.0633	12.875	13.62	14.485	14.455	12.6467	10.2067	9.405	10.64	9.835	14.85	5.388	5.9175	9.72667	11.2933	6.75333	11.06	3.58754	0.414045	11.4622	12.4027	1.11016	14.3613	5.02065	5.70534	10.9248	9.24896
Phatr3_J49755	305188	turquoise	367	LoFe-UP		1.21049	1.02828	0	other localisation		hypothetical protein								hypothetical protein	hypothetical protein (49755)		26.5733	20.6033	19.025	18.975	22.615	20.385	22.05	18.66	16.905	20.605	15.795	20.695	18.84	12.9025	18.6367	15.8367	16.74	18.66	1.52893	1.88089	6.86601	2.90621	8.32265	4.09415	1.12641	6.16951	6.47003	10.8965
Phatr3_J43583	311389	blue	368	LoFe-UP		1.76628	0.979945	0	other localisation		hypothetical protein			PF13847	Methyltransferase domain				hypothetical protein	hypothetical protein (43583)		48.1567	29.5833	19.94	23.555	51.865	36.495	37.9667	21.8533	19.375	20.305	20.065	40.64	17.234	14.535	24.08	15.3633	16.07	20.5367	6.66316	9.25233	16.8009	25.0104	2.58094	40.8637	13.1032	13.8035	24.8689	20.4142
Phatr3_EG00147	301204	NULL	369	LoFe-UP		1.83347	0.917426	0	signal peptide		hypothetical protein								hypothetical protein	hypothetical protein ()		13.5733	8.10667	4.625	7.745	12.3	9.59	7.77	7.33	5.475	6.095	4.66	10.325	3.322	3.2725	6.53333	4.84333	2.41333	7.94	1.95689	3.79496	5.48008	9.28431	2.60215	12.0915	3.69914	6.01302	6.58316	7.53069
Phatr3_J49945	303154	NULL	370	LoFe-UP		1.80379	0.980837	1	other localisation	sulfotransferase activity	hypothetical protein			PF00685	Sulfotransferase domain				hypothetical protein	hypothetical protein (49945)		16.4933	9.22667	5.9	10.95	13.4	12.75	14.3133	7.14	7.155	6.465	6.77	10.67	6.062	4.835	5.03333	4.76333	4.66667	9.13	2.79253	5.47787	3.56382	10.1399	5.4023	9.22067	5.69562	2.25635	5.3528	3.48604
Phatr3_J45822	310096	greenyellow	371	LoFe-UP		1.31328	0.982005	1	other localisation		hypothetical protein								hypothetical protein	hypothetical protein (45822)		13.9967	11.5833	9.395	12.325	14.075	12.575	10.8967	11.4567	11.615	11.73	9.8	12.61	9.736	6.9975	11.0967	8.75333	7.31667	10.4867	3.31218	1.66734	2.42538	12.042	2.36881	7.3327	4.83414	5.54432	10.5712	10.9884
Phatr3_J34157	301565	grey	372	LoFe-UP		1.59944	1.0559	1	signal peptide		hypothetical protein								hypothetical protein	hypothetical protein (34157)		82.8133	122.127	47.53	39.53	67.52	92.98	83.5167	69.9833	30.945	42.055	70.28	105.135	47.04	52.1325	33.17	39.5167	39.5633	62.9633	1.4848	39.6904	11.5258	8.8954	8.0893	12.0915	13.9389	16.0588	3.09006	0.289914
Phatr3_EG01061	311897	NULL	373	LoFe-UP		1.4428	0.987101	1	other localisation										hypothetical protein	hypothetical protein ()		4.57333	6.83333	4.685	4.465	3.68	6.22	5.44333	2.8	2.655	3.745	3.84	5.18	3.14	3.2175	2.75	2.83333	2.27667	4.77667	0.119304	1.30715	1.64756	3.83959	2.65872	5.68514	2.90113	2.17621	2.12839	4.02344
Phatr3_Jdraft1767	306204	NULL	374	LoFe-UP+DaUP		1.39869	0.793613	0	other localisation		hypothetical protein			PF10033	Autophagy-related protein 13				hypothetical protein	hypothetical protein (1767_bd)		7.66	8.56667	6.785	7.48	10.235	9.835	9.55333	4.96667	5.955	7.335	9.66	8.565	6.208	3.5075	4.69333	6.17	7.02	7.12	0.02	4.81986	2.70822	0.608112	0.445477	0.841457	4.90816	1.68506	1.44957	0.417193
Phatr3_J45940	308059	grey	375	LoFe-UP+DaUP		1.80299	0.811398	1	signal peptide		hypothetical protein								hypothetical protein	hypothetical protein (45940)		54.0933	48.8633	42.695	55.44	69.56	88.995	66.5267	33.8933	35.36	49.41	48.66	65.51	35.236	20.075	32.2533	30.95	26.7433	35.5133	19.0161	4.00851	4.99924	7.07107	1.03238	22.8749	59.3403	11.3709	4.2285	33.63
Phatr3_J50123	307357	blue	376	LoFe-UP+DaUP		1.50767	0.838889	4	other localisation	ion channel activity||ion transport||membrane||transmembrane transport	hypothetical protein			PF00520	Ion transport protein	KOG1419	METABOLISM	Inorganic ion transport and metabolism	Voltage-gated K+ channel KCNQ	Voltage-gated K+ channel KCNQ (50123)		17.9967	25.3867	19.225	22.9	28.26	28.48	27.2733	9.81667	15.185	16.885	23.015	26.27	15.172	9.1525	17.71	16.66	12.8633	15.0767	4.80531	11.3015	3.0052	0.339411	5.20431	4.99217	21.4812	2.01518	3.41533	4.19314
Phatr3_J49443	303039	grey	377	LoFe-UP		1.50512	0.850326	0	other localisation		hypothetical protein								hypothetical protein	hypothetical protein (49443)		25.21	24.7367	25.755	24.89	34.945	33.945	31.85	14.5433	24.92	26.11	27.41	29.39	19.9	10.9175	19.5233	22.17	15.0433	19.0767	1.54622	1.05401	1.90212	0.0707107	4.91439	1.44957	8.08354	1.95021	2.99813	3.93151
Phatr3_J46464	306280	grey	378	LoFe-UP	LiUP	1.24988	1.02216	1	signal peptide	protein binding||zinc ion binding||metal ion binding	hypothetical protein			PF00097||PF12678||PF13639||PF13920||PF13923||PF14634	Zinc finger, C3HC4 type (RING finger)||RING-H2 zinc finger||Ring finger domain||Zinc finger, C3HC4 type (RING finger)||Zinc finger, C3HC4 type (RING finger)||zinc-RING finger domain	KOG0800	CELLULAR PROCESSES AND SIGNALING	Posttranslational modification, protein turnover, chaperones	Predicted E3 ubiquitin ligase	Predicted E3 ubiquitin ligase (46464)		65.6367	57.4067	56.48	46.66	81.56	74.88	92.01	50.7033	51.73	64.23	61.75	67.695	63.056	41.645	57.4467	50.6667	47.4333	45.3167	2.8688	7.59513	9.40452	1.59806	4.78004	9.60251	40.2341	9.13012	6.36396	0.0848528
Phatr3_J30282	301033	NULL	379	LoFe-UP		1.54321	0.860523	0	other localisation	"phosphotransferase activity, alcohol group as acceptor"	hypothetical protein; K00914 phosphatidylinositol 3-kinase [EC:2.7.1.137]	phosphatidylinositol 3-kinase [EC:2.7.1.137]	Inositol phosphate metabolism || Phosphatidylinositol signaling system || Regulation of autophagy || Phagosome || Tuberculosis	PF00454||PF00613	Phosphatidylinositol 3- and 4-kinase||Phosphoinositide 3-kinase family, accessory domain (PIK domain)	KOG0906	CELLULAR PROCESSES AND SIGNALING	Signal transduction mechanisms	Phosphatidylinositol 3-kinase VPS34, involved in signal transduction	Phosphatidylinositol 3-kinase VPS34, involved in signal transduction (30282)		12.8067	10.94	9.875	11.255	19.35	16.005	20.0533	7.32667	7.06	8.615	13.425	12.715	7.482	6.7175	8.78333	8.11667	8.41333	9.95667	3.48342	2.23812	0.148492	1.50614	3.0547	2.67993	16.6184	1.9034	0.537401	2.97692
Phatr3_J43234	309017	grey	380	LoFe-UP+DaUP		1.65741	0.781137	0	other localisation		hypothetical protein								hypothetical protein	hypothetical protein (43234)		32.77	26.8667	31.995	35.345	55.22	60.11	72.1233	14.2133	26.095	30.55	45.36	42.945	23.08	15.6775	25.95	33.5067	22.04	24.0233	9.77124	8.84788	4.10829	4.87197	10.2955	20.3505	93.1378	3.11876	5.67807	24.6356
Phatr3_J47129	306389	yellow	381	LoFe-UP		1.18939	0.923905	0	other localisation		hypothetical protein								hypothetical protein	hypothetical protein (47129)		32.14	33.2233	34.72	38.895	49.125	40.345	49.58	30.7733	32.425	37.55	39.91	36.955	34.44	27.235	32.9033	31.6833	31.21	32.6633	8.34536	5.23857	0.806102	7.88424	7.31856	0.219203	34.4246	7.6208	3.66988	4.51134
Phatr3_J43067	304856	yellow	382	LoFe-UP		1.30731	0.869479	2	signal peptide	isomerase activity	hypothetical protein			PF00639||PF13616	PPIC-type PPIASE domain||PPIC-type PPIASE domain				hypothetical protein	hypothetical protein (43067)		11.46	10.8767	9.83	12.215	14.43	15.595	17.1167	8.06667	9.01	13.005	12.22	15.755	8.208	11.395	8.68333	11.2833	8.86	8.59667	3.84765	5.55671	1.08894	3.78302	5.76999	0.898026	10.0503	1.63139	0.424264	1.16673
Phatr3_J45870	305997	yellow	383	LoFe-UP		1.3511	0.953039	9	signal peptide		hypothetical protein			PF04403	Paraquat-inducible protein A				hypothetical protein	hypothetical protein (45870)		17.53	16.4	18.195	15.015	24.38	22.505	21.6267	13.6867	19.59	11.865	21.6	21.64	12.17	13.2475	17.6833	12.5467	13.0067	14.5367	4.82373	4.16069	1.53442	0.841457	2.44659	4.4477	10.9651	1.78808	7.96202	1.30815
Phatr3_J47323	302356	grey	384	LoFe-UP		1.24195	1.03389	6	signal peptide	integral component of membrane	hypothetical protein			PF03124	EXS family	KOG1162	CELLULAR PROCESSES AND SIGNALING	Intracellular trafficking, secretion, and vesicular transport	Predicted small molecule transporter	Predicted small molecule transporter (47323)		30.3533	23.54	37.23	23.32	33.785	33.59	34.8933	20.2133	21.65	16.14	28.075	23.5	23.176	18.6575	24.2233	27.7033	19.6033	18.27	3.965	4.59501	8.10344	8.14587	8.64792	11.7945	27.7094	4.08779	0.650538	7.46705
Phatr3_J47324	300356	NULL	385	LoFe-UP		2.01251	0.984793	0	signal peptide		hypothetical protein			PF05686	Glycosyl transferase family 90	KOG2458	POORLY CHARACTERIZED	General function prediction only	Endoplasmic reticulum protein EP58, contains filamin rod domain and KDEL motif	Endoplasmic reticulum protein EP58, contains filamin rod domain and KDEL motif (47324)		10.12	10.6367	18.855	9.485	20.335	13.225	18.93	7.00667	7.515	5.855	15.645	10.94	3.674	5.315	11.8133	9.37333	4.74333	3.56667	1.07373	2.44111	2.72236	7.3327	4.84368	7.44583	21.9638	1.94014	4.60327	3.50018
Phatr3_J49802	311221	grey	386	LoFe-UP	LiUP	1.32096	1.01351	2	other localisation		hypothetical protein			PF11316	Putative rhamnosyl transferase				hypothetical protein	hypothetical protein (49802)		21.9667	21.2833	23.655	20.6	24.11	26.705	22.68	16.1133	19.195	17.37	20.3	16.915	17.264	13.975	17.33	18.9767	13.1	13.68	2.45946	1.46644	2.52437	4.4972	3.40825	1.23744	11.1638	3.68288	0.813173	4.31335
Phatr3_J43594	309483	blue	387	LoFe-UP		1.89013	1.01476	0	other localisation		hypothetical protein			PF04187	Protein of unknown function, DUF399				hypothetical protein	hypothetical protein (43594)		16.93	13.05	15.15	13.765	19.85	18.265	21.8067	9.35333	9.53	9.27	14.28	14.28	9.666	5.3825	9.47667	11.04	5.28667	5.43	1.40524	1.74949	3.08299	5.7912	3.52139	4.16486	18.2875	4.00082	4.87904	5.65685
Phatr3_J44229	311608	black	388	LoFe-UP		1.6973	0.887783	0	other localisation	autophagy	hypothetical protein			PF04108||PF10377	Autophagy protein Apg17||Autophagy-related protein 11				hypothetical protein	hypothetical protein (44229)		25.8933	35.8167	34.885	47.49	45.265	31.775	42.5067	16.5433	23.775	25.245	33.53	25.57	18.228	16.0325	22.1633	23.2067	18.0833	16.9633	6.23266	17.0286	2.55266	20.4495	13.032	1.67584	40.0986	4.3795	2.80721	9.87828
Phatr3_J52058	302148	darkgreen	389	LoFe-UP		1.41229	0.905798	0	other localisation	motor activity||protein kinase activity||protein binding||ATP binding||protein phosphorylation||myosin complex	myoA1; hypothetical protein			PF00063||PF00069||PF00612||PF12796||PF13637||PF13857	Myosin head (motor domain)||Protein kinase domain||IQ calmodulin-binding motif||Ankyrin repeats (3 copies)||Ankyrin repeats (many copies)||Ankyrin repeats (many copies)	KOG0160	CELLULAR PROCESSES AND SIGNALING	Cytoskeleton	Myosin class V heavy chain	Myosin class V heavy chain (52058)		38.63	34.9167	34.715	45.8	46.3	35.645	43.9767	24.2267	29.885	35.205	37.9	34.35	21.7	22.6525	34.9367	32.2	27.85	20.06	6.44245	9.03695	2.7365	18.5121	1.62635	9.11461	19.1603	4.76292	5.0841	15.8038
Phatr3_J11099	303647	blue	390	LoFe-UP		1.37404	0.918807	0	other localisation	phosphoric diester hydrolase activity||guanosine tetraphosphate metabolic process||metal ion binding	hypothetical protein			PF01966||PF02824||PF04607||PF13291||PF13328	HD domain||TGS domain||Region found in RelA / SpoT proteins||ACT domain||HD domain	KOG1157	CELLULAR PROCESSES AND SIGNALING	Signal transduction mechanisms	Predicted guanosine polyphosphate pyrophosphohydrolase/synthase	Predicted guanosine polyphosphate pyrophosphohydrolase/synthase (11099)	RelA/SpoT family protein||_GAP_	18.34	18.5033	18.495	20.675	23.225	21.345	31.0933	10.71	11.075	15.6	18.995	17.7	9.6	11.235	21.0667	17.4	13.5633	13.45	2.79773	7.69199	2.10011	7.75696	3.71231	6.37103	29.791	1.7287	0.0353553	8.14587
Phatr3_J50213	303214	NULL	391	LoFe-UP		1.96217	0.815822	0	other localisation		hypothetical protein								hypothetical protein	hypothetical protein ()		7.76667	14.6	12.825	15.91	18.965	11.26	20.5533	3.87333	4.645	6.395	14.25	12.07	1.726	4.2175	13.0033	9.94	5.07333	5.91333	2.90001	9.97175	2.24153	13.3219	6.78115	2.84257	30.1167	1.11554	2.01525	4.278
Phatr3_EG02125	301623	grey	392	LoFe-UP+DaUP		1.35449	0.834955	0	other localisation		hypothetical protein			PF00169||PF15413	PH domain||Pleckstrin homology domain	KOG1738	METABOLISM	Nucleotide transport and metabolism	Membrane-associated guanylate kinase-interacting protein/connector enhancer of KSR-like	Membrane-associated guanylate kinase-interacting protein/connector enhancer of KSR-like ()		13.82	10.9167	15.39	18.61	17.42	17.94	16.3167	9.92333	15.715	14.635	14.03	15.605	12.214	6.2675	11.8767	14.13	9.84667	11.4067	2.18158	2.36585	1.15966	5.98212	0.523259	3.02642	1.87378	0.75182	5.33866	3.17491
Phatr3_J9388	300758	royalblue	393	LoFe-UP		1.14155	0.916824	8	other localisation	aspartic-type endopeptidase activity||integral component of membrane	hypothetical protein; K04505 presenilin 1 [EC:3.4.23.-]	presenilin 1 [EC:3.4.23.-]	Wnt signaling pathway || Notch signaling pathway || Neurotrophin signaling pathway || Alzheimer's disease	PF01080	Presenilin	KOG2736	CELLULAR PROCESSES AND SIGNALING	Signal transduction mechanisms	Presenilin	Presenilin (9388)		37.7933	34.5733	42.425	41.415	46.87	47.555	44.03	32.39	39.285	40.17	40.71	40.315	37.742	28.2275	37.6333	41.21	33.3133	33.4267	1.4304	7.58184	1.09602	9.05804	3.28098	2.7365	7.03781	6.21177	12.2117	10.1258
Phatr3_J50364	303276	royalblue	394	LoFe-UP		1.35927	0.75113	0	other localisation		hypothetical protein								hypothetical protein	hypothetical protein (50364)		48.4	32.2567	42.005	49.695	56.36	67.785	48.8767	31.3133	40.295	47.595	39.905	57.12	29.992	18.8775	41.4733	56.2633	26.8367	36.4367	13.6674	7.27386	0.770746	24.3598	5.02046	46.7044	20.9835	8.31299	0.855599	19.6505
Phatr3_EG01706	307673	royalblue	395	LoFe-UP		1.40405	0.856232	0	other localisation		hypothetical protein			PF13704	Glycosyl transferase family 2				hypothetical protein	hypothetical protein ()		36.4033	23.1667	29.985	32.305	31.9	37.595	34.1233	19.8533	28.245	27.91	26.855	33.695	22.702	11.6775	22.5667	32.2033	21.4267	19.54	0.42501	6.85955	1.64756	11.7875	4.07294	15.9453	11.4094	3.66684	3.18905	14.4391
Phatr3_J45043	311821	grey	396	LoFe-UP		1.35457	1.02692	1	signal peptide		hypothetical protein								hypothetical protein	hypothetical protein (45043)		21.8933	13.0867	17.425	25.595	20.385	20.24	24.2633	10.66	20.29	13.09	18.945	14.475	17.334	8.6575	17.3433	15.04	10.28	11.14	3.35804	1.07188	0.954594	15.9735	8.0398	10.1965	8.4932	3.0202	10.2248	7.0145
Phatr3_J48444	306737	NULL	397	LoFe-UP		2.19721	0.900482	0	other localisation	"metabolic process||oxidoreductase activity, acting on the aldehyde or oxo group of donors, disulfide as acceptor"	hypothetical protein			PF00676	Dehydrogenase E1 component	KOG0450	METABOLISM	Carbohydrate transport and metabolism	2-oxoglutarate dehydrogenase, E1 subunit	2-oxoglutarate dehydrogenase, E1 subunit (48444)		8.71	6.81	5.585	5.115	6.54	10.48	7.11667	5.48667	4.9	2.755	6.14	8.29	1.972	2.15	3.61333	4.37667	2.32333	4.46667	1.71292	2.45823	5.06996	4.51841	1.32936	9.65908	5.33308	5.60976	5.95384	2.45366
Phatr3_J44526	311660	royalblue	398	LoFe-UP		1.3687	0.882472	1	signal peptide		hypothetical protein			PF00194	Eukaryotic-type carbonic anhydrase				hypothetical protein	hypothetical protein (44526)		89.38	62.9067	55.405	64.375	81.35	107.62	74.1933	45.2467	54.4	38.625	65.415	84.505	50.436	36.225	57.8567	61.4267	42.93	55.8633	11.2853	10.9545	10.0197	40.8778	1.92333	76.5655	33.3711	15.113	7.94788	20.3435
Phatr3_J37588	308521	grey	399	LoFe-UP		1.31074	0.959556	0	other localisation		hypothetical protein			PF04969||PF14050	CS domain||N-terminal conserved domain of Nudc.	KOG2265	CELLULAR PROCESSES AND SIGNALING	Signal transduction mechanisms	Nuclear distribution protein NUDC	Nuclear distribution protein NUDC (37588)		29.2967	28.43	19.645	21.255	21.92	34.835	27.1367	20.61	22.765	21.6	23.505	25.245	17.014	15.2625	22.8533	22.26	16.7767	22.5267	8.51011	6.17821	2.01525	6.47003	1.51321	15.8887	5.49338	5.41277	10.7975	10.5076
Phatr3_J46061	312014	grey	400	LoFe-UP	LoFe-UP	1.97427	1.02581	4	signal peptide		hypothetical protein								hypothetical protein	hypothetical protein (46061)		53.9267	48.89	47.09	37.825	40.54	66.715	54.2367	28.85	42.415	31.485	41.76	54.94	20.866	19.5775	34.5067	32.0133	18.76	16.3367	14.6897	11.7394	1.82434	6.48417	5.82656	41.3162	15.0158	7.74934	6.14476	25.7316
Phatr3_J34853	303832	grey	401	LoFe-UP		1.36989	1.09874	0	other localisation	metabolic process||oxidoreductase activity	hypothetical protein			PF00106	short chain dehydrogenase				hypothetical protein	hypothetical protein (34853)		53.0567	45.47	48.575	36.44	45.295	59.905	59.62	39.87	48.475	35.38	39.82	45.325	32.706	29.475	45.8367	38.4267	28.1167	33.3333	5.52607	14.5629	5.70635	12.8835	1.25158	26.1842	10.3768	12.4348	0.459619	21.793
Phatr3_EG02533	301800	grey	402	LoFe-UP		1.40867	1.01382	0	other localisation		hypothetical protein								hypothetical protein	hypothetical protein (46499)		13.7167	11.9233	11.54	10.275	12.015	15.525	14.4633	10.95	11.3	9.815	7.98	13.4	9.072	6.2075	9.22667	9.69	7.46	10.01	0.305505	3.37198	3.67696	3.41533	1.90212	5.01339	2.46188	4.42488	1.90919	1.53442
Phatr3_J46502	308324	grey	403	LoFe-UP		1.12734	1.00335	0	other localisation		hypothetical protein								hypothetical protein	hypothetical protein (46502)		72.2533	72.8633	69.05	64.955	69.915	103.98	60.03	53.5067	67.755	45.845	67.83	74.41	70.54	47.795	73.48	69.95	41.7967	55.59	5.94751	21.6825	2.5173	16.6524	19.9758	45.467	12.6986	17.8665	7.3327	25.4771
Phatr3_J50007	303179	royalblue	404	LoFe-UP		1.5324	0.793184	0	signal peptide		hypothetical protein								hypothetical protein	hypothetical protein (50007)		3516.32	3675.82	3808.22	3868.23	3682.55	7307.99	3035.28	3204.23	2689.09	2324.72	2619.82	4488.2	2050.09	1577.52	2712.96	4524.55	1502.2	2359.9	982.462	1056.48	1010.1	2953.71	227.787	6560.69	1381.02	1769.99	380.346	1574.79
Phatr3_Jdraft1639	310261	royalblue	405	LoFe-UP		1.65727	0.84105	0	other localisation		hypothetical protein								hypothetical protein	hypothetical protein (1639_bd)		96.5333	95.27	88.515	87.86	91.23	150.675	87.02	69.9833	58.965	75.95	81.225	109.09	57.374	35.7325	58.03	80.8167	47.0467	53.01	23.1766	34.436	17.2463	49.4692	1.52735	98.507	30.5188	30.7373	23.7234	49.1863
Phatr3_J47015	304394	grey	406	LoFe-UP		1.49174	0.943082	0	other localisation		hypothetical protein								hypothetical protein	hypothetical protein (47015)		27.23	27.0767	31.42	27.315	31.765	44.68	24.8633	23.4633	27.375	22.735	24.21	36.425	19.53	18.88	23.5967	21.94	10.85	19.92	4.14164	12.1372	0.353553	11.3773	7.12057	35.4968	8.14827	6.13511	7.38927	14.8139
Phatr3_J42535	304921	grey	407	LoFe-UP	LiUP	1.39117	1.01229	0	other localisation		hypothetical protein								hypothetical protein	hypothetical protein (42535)		32.88	31.7	29.74	30.295	31	39.105	34.44	24.6733	25.24	31.475	28.785	31.63	27.102	18.21	25.3	25.73	14.9067	20.17	7.04486	4.90134	4.59619	8.88833	5.33159	9.83586	14.3181	5.06551	3.88909	14.5593
Phatr3_J46265	310204	greenyellow	408	LoFe-UP		1.47876	1.04288	1	signal peptide	protein binding||zinc ion binding	hypothetical protein			PF13639	Ring finger domain				hypothetical protein	hypothetical protein (46265)		73.51	66.5567	47.63	68.65	52.845	65.285	69.1733	45.8867	46.43	65.275	39.87	57.165	48.868	30.45	42.7933	51.71	24.39	38.2933	16.1192	13.2391	31.9188	43.7133	3.65574	45.8276	32.9805	36.2183	32.3996	52.4744
Phatr3_J41349	305336	grey	409	LoFe-UP		1.33856	0.873681	0	other localisation		hypothetical protein			PF00226	DnaJ domain				hypothetical protein	hypothetical protein (41349)		43.4767	36.8167	37.99	42.9	36.045	49.085	44.0367	24.3333	35.015	45.165	30.095	40.66	27.832	19.95	31.9	38.6	26.1	32.1033	2.71596	5.11337	15.6412	4.75176	6.85186	4.99924	16.0039	9.15625	20.796	21.885
Phatr3_J41094	303203	grey	410	LoFe-UP		1.51477	1.01013	0	other localisation	protein binding	hypothetical protein			PF00651	BTB/POZ domain	KOG1987	CELLULAR PROCESSES AND SIGNALING	Cell cycle control, cell division, chromosome partitioning	Speckle-type POZ protein SPOP and related proteins with TRAF, MATH and BTB/POZ domains	Speckle-type POZ protein SPOP and related proteins with TRAF, MATH and BTB/POZ domains (41094)		45.7633	29.0633	41.045	39.7	39.97	41.09	43.93	29.5267	24.235	32.535	25.61	35.345	29.474	17.845	22.4133	29.97	21.6433	18.7433	4.13993	5.172	5.98919	22.4577	2.89914	5.14774	18.1628	7.39946	3.52846	16.7089
Phatr3_EG00884	310535	grey	411	LoFe-UP		1.64594	1.06244	0	other localisation										hypothetical protein	hypothetical protein ()		34.76	22.4967	28.08	20.9	28.065	31.935	26.5433	18.65	17.09	18.44	16.415	26.165	17.77	10.8475	17.2067	16.92	10.3333	14.9767	8.075	8.47559	12.9401	23.0234	7.51655	20.301	12.0312	15.9188	22.3163	21.9769
Phatr3_J34985	307945	grey	412	LoFe-UP		1.5145	1.14729	0	other localisation		hypothetical protein								hypothetical protein	hypothetical protein (34985)		182.04	121.007	148.395	103.69	136.775	151.04	173.137	96.7	115.955	112.855	92.78	152.445	102.126	68.4275	118.58	111.727	62.8533	63.8367	10.0431	29.7874	19.5939	44.3497	51.1733	125.936	85.5577	42.0716	72.6269	82.9648
Phatr3_J19333	305795	NULL	413	LoFe-UP		1.25035	1.01876	0	other localisation	protein binding	hypothetical protein; K10751 chromatin assembly factor 1 subunit B	chromatin assembly factor 1 subunit B		PF00400	WD domain, G-beta repeat	KOG1009	INFORMATION STORAGE AND PROCESSING	Chromatin structure and dynamics	Chromatin assembly complex 1 subunit B/CAC2 (contains WD40 repeats)	Chromatin assembly complex 1 subunit B/CAC2 (contains WD40 repeats) (19333)		11.7	9.64	11.385	10.39	10.25	10.94	12.47	8.13667	8.99	10.59	9.145	12.515	9.666	6.53	10.0333	10.1667	7.00333	6.81333	0.995942	4.2708	2.62337	6.19426	3.64867	3.35169	2.77501	1.93598	1.03238	7.87717
Phatr3_J14084	310534	grey	414	LoFe-UP	LiUP	1.22031	1.08	0	other localisation	nucleus	hypothetical protein; K13119 protein FAM50	protein FAM50		PF04921	XAP5, circadian clock regulator	KOG2894	POORLY CHARACTERIZED	Function unknown	Uncharacterized conserved protein XAP-5	Uncharacterized conserved protein XAP-5 (14084)		17.2533	18.9167	17.21	14.005	15.965	16.595	19.4033	14.7733	14.445	15.555	13.32	18.895	14.91	11.955	14.8267	14.2	11.9267	13.1133	2.47972	2.46537	1.89505	0.898026	2.1991	5.50836	4.43009	0.786532	2.25567	4.19314
Phatr3_J46795	304269	grey	415	LoFe-UP		1.26428	1.05054	1	signal anchor	protein binding	hypothetical protein			PF13855	Leucine rich repeat	KOG0619	POORLY CHARACTERIZED	General function prediction only	Leucine rich repeat	Leucine rich repeat (46795)		29.15	32.7167	30.665	25.63	28.405	29.075	32.54	21.88	24.875	22.875	21.56	32.07	28.76	15.195	19.9267	23.5	16.6667	25.7867	5.59954	4.79869	9.2136	0.848528	6.44174	8.90247	16.6888	4.26858	4.08001	4.30628
Phatr3_EG01162	308481	grey	416	LoFe-UP		1.32373	0.943148	0	other localisation	protein binding involved in protein folding	hypothetical protein			PF10508	Proteasome non-ATPase 26S subunit	KOG4413	CELLULAR PROCESSES AND SIGNALING	Posttranslational modification, protein turnover, chaperones	26S proteasome regulatory complex, subunit PSMD5	26S proteasome regulatory complex, subunit PSMD5 ()		28.3033	29.49	34.385	33.07	28.265	34.095	35.8067	19.0667	29.75	25.63	22.42	40.765	26.9	16.0325	21.1833	27.19	19.4933	23.5767	5.36006	6.69809	2.96278	1.82434	7.2337	6.54074	8.38674	5.63273	3.9598	0.876812
[truncated: 57 more columns]
