# Supplementary material for: Correction: Transcriptional Orchestration of the Global Cellular Response of a Model Pennate Diatom to Diel Light Cycling under Iron Limitation
Source: PLoS Genet. 2017 Mar 29;13(3):e1006688. doi: 10.1371/journal.pgen.1006688 (PMC5371279; doi:10.1371/journal.pgen.1006688)
Supplement: S4 Dataset — (XLSX) [file pgen.1006688.s003.xlsx]

## Sheet: S4 Dataset 
S4 Dataset. Metabolic pathway annotations.
Columns A-B: Gene model identifiers, Phatr3 protein identifier (Phatr3 PID), alternate Phatr3 protein ID (Phatr3_AltID used for read mapping)
Columns C-G: Expression Pattern Response including WGCNA module assignment (Module_Color), Response Type assignment by either Skillings-Mack or EdgeR (LiUP = upregulated during the light, DaUP = upregulated during the dark, LoFe-UP = upregulated at low Fe (20pM Fe' + 40pM Fe'), HiFe-UP = upregulated at high Fe (400pM Fe'), and response-type metric (Iron Depl. vs. Iron Repl. and Light vs. Dark, se…
Columns H-I: Manually annotated pathway assignment and gene name
Columns J-W: Transmembrane domain predictions (Nr Transmembrane domains), predicted targeting, and functional annotations
Columns X-BG: Replicate-averaged RPKM and standard deviation
Columns BH-DD: Individual experiment Phatr3 RPKM
																							RPKM Average																		RPKM Standard Deviation
Phatr3 PID	Phatr3 Alt ID	Module_Color	Response Type: Skillings-Mack	Response Type: EdgeR	Iron Depl. vs. Iron Repl.	Light vs. Dark	Pathway	Gene Name	Nr Transmembrane domains	Predicted targeting	GO Description	Kegg Description	KO Description	KO Pathway	Pfam ID	Pfam Description	KOG ID	pt3_KOG_group	KOG class	pt3_KOG_desc	kog_phatr	pt3_TIGRFams_desc	L_10AM	L_2PM	L_6PM	L_10PM	L_2AM	L_6AM	M_10AM	M_2PM	M_6PM	M_10PM	M_2AM	M_6AM	H_10AM	H_2PM	H_6PM	H_10PM	H_2AM	H_6AM	L_10AM	L_2PM	L_6PM	L_10PM	L_2AM	L_6AM	M_10AM	M_2PM	M_6PM
Phatr3_J23913	311323	blue	DaUP		1.54698	0.76515	Acetate Metabolism	ACAT	0	other localisation	"metabolic process||transferase activity, transferring acyl groups other than amino-acyl groups"	acetyl-coa c-acetyltransferase; K00626 acetyl-CoA C-acetyltransferase [EC:2.3.1.9]	acetyl-CoA C-acetyltransferase [EC:2.3.1.9]	"Fatty acid metabolism || Synthesis and degradation of ketone bodies || Valine, leucine and isoleucine degradation || Lysine degradation || Benzoate degradation || Tryptophan metabolism || Pyruvate metabolism || Glyoxylate and dicarboxylate metabolism || Propanoate metabolism || Butanoate metabolism || Carbon fixation pathways in prokaryotes || Terpenoid backbone biosynthesis || Two-component sys…	PF00108||PF02803	Thiolase, N-terminal domain||Thiolase, C-terminal domain	KOG1390	METABOLISM	Lipid transport and metabolism	Acetyl-CoA acetyltransferase	Acetyl-CoA acetyltransferase (23913)	acetyl-CoA C-acetyltransferase	10.7	14.6233	13.53	14.23	18.82	19.46	12.4267	11.2667	10.745	13.325	19.765	15.965	6.492	8.875	11.8067	11.3133	9.12	9.54333	4.98124	0.891983	0.707107	4.20021	3.06884	1.90919	8.57168	2.5231	5.91848
Phatr3_J22974	309133	brown	LoFe-UP+DaUP	DaUP	1.36461	0.421035	Acetate Metabolism	ACL	0	other localisation	catalytic activity||metabolic process	"acetate-coa, ligase (EC:6.2.1.1); K01895 acetyl-CoA synthetase [EC:6.2.1.1]"	acetyl-CoA synthetase [EC:6.2.1.1]	Glycolysis / Gluconeogenesis || Pyruvate metabolism || Propanoate metabolism || Methane metabolism || Carbon fixation pathways in prokaryotes	PF00501||PF13193	AMP-binding enzyme||AMP-binding enzyme C-terminal domain	KOG1175	METABOLISM	Lipid transport and metabolism	Acyl-CoA synthetase	Acyl-CoA synthetase (22974)	acetate--CoA ligase	17.43	25.5333	23.86	35.255	42	51.23	8.82667	17.3	23.025	19.835	31.575	50.885	4.468	10.265	20.1467	27.9133	27.9367	42.58	11.8363	2.41715	5.89727	29.1823	7.96202	32.4279	7.48988	2.49754	2.05768
Phatr3_Jdraft645	302049	salmon	LoFe-UP	LoFe-UP	4.78703	1.07949	Acetate Metabolism	ACL	0	signal peptide	catalytic activity||metabolic process	acetyl-coenzyme A synthetase			PF00501||PF13193	AMP-binding enzyme||AMP-binding enzyme C-terminal domain	KOG1175	METABOLISM	Lipid transport and metabolism	Acyl-CoA synthetase	Acyl-CoA synthetase (645_bd)	acetate--CoA ligase	114.02	68.6167	40.675	24.7	96.47	55	89.3567	38.4967	21.88	24.595	80.375	75.405	13.728	10.6525	13.32	10.1567	12.8067	19.0533	5.89124	22.6442	0.841457	5.21845	34.1957	2.30517	8.87304	9.29865	6.7458
Phatr3_J54477	301890	grey	DaUP		0.991796	0.447035	Acetate Metabolism	ACL - ATP citrate lyase	0	other localisation	"catalytic activity||metabolic process||cellular carbohydrate metabolic process||transferase activity, transferring acyl groups, acyl groups converted into alkyl on transfer||cofactor binding"	ACL; atp-citrate synthase (EC:2.3.3.8); K01648 ATP citrate (pro-S)-lyase [EC:2.3.3.8]	ATP citrate (pro-S)-lyase [EC:2.3.3.8]	Citrate cycle (TCA cycle) || Carbon fixation pathways in prokaryotes	PF00285||PF00549||PF02629||PF08442	Citrate synthase||CoA-ligase||CoA binding domain||ATP-grasp domain	KOG1254	METABOLISM	Energy production and conversion	ATP-citrate lyase	ATP-citrate lyase (54477)		6.36333	15.97	9.035	6.9	56.45	79.45	49.45	6.69333	11.41	6.255	46.56	76.855	40.854	7.5575	9.27	7.09	40.8967	71.59	3.20832	10.5334	4.85782	5.38815	9.23481	6.13769	80.4044	4.52239	10.9177
Phatr3_J52208	310517	greenyellow			1.24027	0.859351	Acetate Metabolism	ADH_1	0	other localisation	zinc ion binding||oxidoreductase activity||oxidation-reduction process	ADH_1; alcohol dehydrogenase (EC:1.1.1.1)			PF00107||PF08240||PF13602	Zinc-binding dehydrogenase||Alcohol dehydrogenase GroES-like domain||Zinc-binding dehydrogenase	KOG0023	METABOLISM	Secondary metabolites biosynthesis, transport and catabolism	Alcohol dehydrogenase, class V	Alcohol dehydrogenase, class V (52208)		21.79	25.56	20.27	23.145	26.27	34.13	24.4867	25.9767	15.265	14.795	20.065	32.12	17.396	17.735	15.9567	20.1167	18.3833	27.06	4.98406	6.0721	1.79605	13.9795	7.63675	16.716	11.3783	6.49166	5.01339
Phatr3_J12757	303995	blue	DaUP		1.02706	0.742872	Acetate Metabolism	ADH_2	0	other localisation	zinc ion binding||oxidoreductase activity||oxidation-reduction process	ADH_2; alcohol dehydrogenase (EC:1.1.1.1); K00001 alcohol dehydrogenase [EC:1.1.1.1]	alcohol dehydrogenase [EC:1.1.1.1]	Glycolysis / Gluconeogenesis || Fatty acid metabolism || Tyrosine metabolism || Chloroalkane and chloroalkene degradation || Naphthalene degradation || Retinol metabolism || Metabolism of xenobiotics by cytochrome P450 || Drug metabolism - cytochrome P450	PF00107||PF08240	Zinc-binding dehydrogenase||Alcohol dehydrogenase GroES-like domain	KOG0022	METABOLISM	Secondary metabolites biosynthesis, transport and catabolism	Alcohol dehydrogenase, class III	Alcohol dehydrogenase, class III (12757)		32.6633	38.8867	22.885	38.87	45.23	45.39	31.8067	39.0033	24.9	37.145	51.815	55.26	25.176	43.325	33.1633	36.51	48.5233	42.5467	8.53234	6.53717	4.67398	10.649	10.0268	6.49124	1.24444	10.3289	11.5966
Phatr3_J14736	300516	greenyellow	LoFe-UP		1.43571	1.0372	Acetate Metabolism	Alcohol Dehydrogenase	0	other localisation		hypothetical protein			PF00248	Aldo/keto reductase family	KOG1577	POORLY CHARACTERIZED	General function prediction only	Aldo/keto reductase family proteins	Aldo/keto reductase family proteins (14736)		16.6133	18.8967	14.94	12.2	17.255	15.805	13.6033	18.12	12.325	9.83	16.72	17.145	9.972	9.75	12.8267	11.7667	9.19	12.1933	3.58227	2.41794	5.54372	11.6107	0.148492	8.06809	7.14379	10.5142	6.05991
Phatr3_J19659	311828	green	DaUP	DaUP	1.3484	0.514399	Acetate Metabolism	Alcohol Dehydrogenase	0	mitochondrion	oxidoreductase activity||metal ion binding||oxidation-reduction process	iron-containing dehydrogenase (EC:1.1.1.1 1.1.1.61); K11173 hydroxyacid-oxoacid transhydrogenase [EC:1.1.99.24]	hydroxyacid-oxoacid transhydrogenase [EC:1.1.99.24]		PF00465||PF13685	Iron-containing alcohol dehydrogenase||Iron-containing alcohol dehydrogenase	KOG3857	METABOLISM	Energy production and conversion	Alcohol dehydrogenase, class IV	Alcohol dehydrogenase, class IV (19659)		6.88667	15.6333	14.62	22.87	24.33	19.465	6.08667	12.2767	12.045	16.58	19.695	19.915	4.974	8.9875	10.06	19.4933	13.8167	14.54	1.9936	6.41593	4.04465	9.8005	13.4633	1.64756	2.75698	4.92172	4.46184
Phatr3_J48100	310686	blue	LoFe-UP+DaUP	DaUP	1.34014	0.628399	Acetate Metabolism	Alcohol Dehydrogenase	1	signal peptide		hypothetical protein			PF00248	Aldo/keto reductase family	KOG1577	POORLY CHARACTERIZED	General function prediction only	Aldo/keto reductase family proteins	Aldo/keto reductase family proteins (48100)		11.4167	13.6333	11.915	14.06	19.75	16.555	11.25	9.69667	8.315	15.98	14.63	17.205	4.6	8.0025	11.0133	16.2733	10.9267	13.37	4.03703	3.21225	2.59508	6.66095	4.7659	6.82358	6.24541	3.51819	1.83141
Phatr3_J16540	301160	darkturquoise	LiUP	LiUP	0.852762	6.64072	Acetate Metabolism	Aldehyde Dehydrogenase	0	other localisation	metabolic process||oxidoreductase activity||oxidation-reduction process	hypothetical protein; K00129 aldehyde dehydrogenase (NAD(P)+) [EC:1.2.1.5]	aldehyde dehydrogenase (NAD(P)+) [EC:1.2.1.5]	Glycolysis / Gluconeogenesis || Histidine metabolism || Tyrosine metabolism || Phenylalanine metabolism || beta-Alanine metabolism || Metabolism of xenobiotics by cytochrome P450 || Drug metabolism - cytochrome P450 || Chemical carcinogenesis	PF00171	Aldehyde dehydrogenase family	KOG2456	METABOLISM	Energy production and conversion	Aldehyde dehydrogenase	Aldehyde dehydrogenase (16540)		33.4067	30.7433	31.125	0.56	6.885	14.745	36.51	34.0067	36.215	1.03	5.54	14.045	53.994	31.5425	39.82	0.943333	3.52	6.69	5.61272	14.5124	10.741	0.141421	2.36881	2.94864	18.7062	2.42789	25.6468
Phatr3_J23168	309230	brown	DaUP	DaUP	1.11009	0.470568	Acetate Metabolism	FAA hydrolase	0	mitochondrion	catalytic activity||metabolic process	hypothetical protein			PF01557	Fumarylacetoacetate (FAA) hydrolase family	KOG1535	POORLY CHARACTERIZED	General function prediction only	Predicted fumarylacetoacetate hydralase	Predicted fumarylacetoacetate hydralase (23168)		8.25667	17.7467	15.78	30.4	18.985	29.46	5.18667	15.8833	13.32	24.255	21.235	25.14	4.744	17.1325	10.0933	19.7133	24.98	26.7	2.16613	3.60718	4.69519	1.79605	1.25158	5.72756	1.45139	2.61336	5.34573
Phatr3_J13643	308428	brown			1.10265	0.798948	Acetate Metabolism	HMGCL (HCL1)	0	other localisation	catalytic activity	HCL1; hydroxymethylglutaryl-coenzyme A lyase (EC:4.1.3.4); K01640 hydroxymethylglutaryl-CoA lyase [EC:4.1.3.4]	hydroxymethylglutaryl-CoA lyase [EC:4.1.3.4]	"Synthesis and degradation of ketone bodies || Valine, leucine and isoleucine degradation || Geraniol degradation || Butanoate metabolism || Peroxisome"	PF00682	HMGL-like	KOG2368	METABOLISM	Energy production and conversion	Hydroxymethylglutaryl-CoA lyase	Hydroxymethylglutaryl-CoA lyase (13643)		16.2567	30.35	27.85	32.715	32.185	41.04	22.76	26.1233	30.185	34.76	30.52	29.905	20.58	25.8675	29.5167	30.62	25.2133	28.3267	6.51891	2.18625	6.16597	7.40341	1.11016	3.53553	18.2254	3.39871	4.90025
Phatr3_J16649	307351	tan		LiUP	1.05402	1.07297	Acetate Metabolism	HMGCS	0	signal peptide	3-oxoacyl-[acyl-carrier-protein] synthase activity||hydroxymethylglutaryl-CoA synthase activity||fatty acid biosynthetic process||isoprenoid biosynthetic process	hypothetical protein; K01641 hydroxymethylglutaryl-CoA synthase [EC:2.3.3.10]	hydroxymethylglutaryl-CoA synthase [EC:2.3.3.10]	"Synthesis and degradation of ketone bodies || Valine, leucine and isoleucine degradation || Butanoate metabolism || Terpenoid backbone biosynthesis"	PF00109||PF01154||PF08540||PF08545	Beta-ketoacyl synthase, N-terminal domain||Hydroxymethylglutaryl-coenzyme A synthase N terminal||Hydroxymethylglutaryl-coenzyme A synthase C terminal||3-Oxoacyl-[acyl-carrier-protein (ACP)] synthase III	KOG1393	METABOLISM	Lipid transport and metabolism	Hydroxymethylglutaryl-CoA synthase	Hydroxymethylglutaryl-CoA synthase (16649)	hydroxymethylglutaryl-CoA synthase||_GAP_	11.7267	28.98	37.685	28.63	26.82	21.195	16.03	25.2867	28.18	30.5	29.86	21.5	21.682	24.4475	38.65	26.0867	18.8833	12.4467	3.37349	7.27062	9.76514	18.6676	4.86489	2.94864	11.6781	14.0002	3.08299
Phatr3_J46664	310393	blue	LoFe-UP+DaUP	DaUP	1.4821	0.559374	Acetate Metabolism	LDH	0	mitochondrion	UDP-N-acetylmuramate dehydrogenase activity||oxidoreductase activity||flavin adenine dinucleotide binding||transmembrane transport||oxidation-reduction process	hypothetical protein			PF01565||PF09330	FAD binding domain||D-lactate dehydrogenase, membrane binding	KOG1232	METABOLISM	Energy production and conversion	Proteins containing the FAD binding domain	Proteins containing the FAD binding domain (46664)		14.9233	22.7767	27.4	27.135	39.91	36.74	21.4633	17.4633	16.35	21.975	37.095	34.84	8.626	12.155	16.4867	24.5133	23.5967	25.05	7.38635	6.36507	1.40007	13.2865	0.0989949	7.80646	20.516	0.742316	3.84666
Phatr3_EG02562	312079	NULL	LoFe-UP+DaUP		1.68412	0.64117	Acetate Metabolism	LDH	0	other localisation	catalytic activity||UDP-N-acetylmuramate dehydrogenase activity||oxidoreductase activity||flavin adenine dinucleotide binding||oxidation-reduction process	d-lactate dehydrogenase (EC:1.1.1.27); K00102 D-lactate dehydrogenase (cytochrome) [EC:1.1.2.4]	D-lactate dehydrogenase (cytochrome) [EC:1.1.2.4]	Pyruvate metabolism	PF01565||PF02913	FAD binding domain||FAD linked oxidases, C-terminal domain	KOG1231	METABOLISM	Energy production and conversion	Proteins containing the FAD binding domain	Proteins containing the FAD binding domain (55040)		6.57333	11.0667	7.04	12.02	15.635	11.24	8.85667	6.45	7.395	8.39	10.95	15.615	2.644	4.805	7.77	7.87667	5.94333	8.48	2.23849	2.43956	4.83661	9.20653	0.473762	7.77817	7.90351	1.02796	4.16486
Phatr3_J21350	302336	NULL	LoFe-UP		1.70288	0.39176	Acetate Metabolism	OCXT2	0	mitochondrion	metabolic process||CoA-transferase activity	hypothetical protein			PF01144	Coenzyme A transferase	KOG3822	METABOLISM	Energy production and conversion	Succinyl-CoA:alpha-ketoacid-CoA transferase	Succinyl-CoA:alpha-ketoacid-CoA transferase (21350)		2.38667	6.78333	6.72	27.37	12.965	5.935	2.20333	3.00667	5.88	11.08	6.54	7.405	1.554	2.195	6.45333	10.5367	3.63667	4.82333	0.634376	2.33718	7.24077	34.4361	4.63155	6.37103	0.586202	2.1745	7.41048
Phatr3_J23365	309265	brown	DaUP	DaUP	1.46251	0.268173	Acetate Metabolism	OXCT1 (SKT1)	0	mitochondrion	metabolic process||CoA-transferase activity	SKT1; succinyl-coenzyme A:3-oxo-acid coenzyme a-transferase (EC:2.8.3.5); K01027 3-oxoacid CoA-transferase [EC:2.8.3.5]	3-oxoacid CoA-transferase [EC:2.8.3.5]	"Synthesis and degradation of ketone bodies || Valine, leucine and isoleucine degradation || Butanoate metabolism"	PF01144	Coenzyme A transferase	KOG3822	METABOLISM	Energy production and conversion	Succinyl-CoA:alpha-ketoacid-CoA transferase	Succinyl-CoA:alpha-ketoacid-CoA transferase (23365)	"3-oxoacid CoA-transferase, B subunit"	5.02333	29.8967	12.11	15.36	49.74	73.575	5.53667	12.31	10.04	11.845	46.635	68.625	2.864	9.4425	12.6133	9.44667	30.3067	55.7667	1.91113	7.84828	0.480833	11.1723	19.997	2.84964	1.80926	3.82392	3.13955
Phatr3_EG02413	305498	grey			1.30575	0.886555	Acetate Metabolism	Phosphate acetyltransferase	0	mitochondrion	nucleic acid binding	hypothetical protein			PF00076||PF01656||PF11608||PF13500||PF13893||PF14259	RNA recognition motif. (a.k.a. RRM, RBD, or RNP domain)||CobQ/CobB/MinD/ParA nucleotide binding domain||Limkain b1||AAA domain||RNA recognition motif. (a.k.a. RRM, RBD, or RNP domain)||RNA recognition motif (a.k.a. RRM, RBD, or RNP domain)	KOG0118	POORLY CHARACTERIZED	General function prediction only	RRM domain	RRM domain (50625)		75.47	58.5867	33.79	58.585	54.135	48.99	36.77	73.1933	34.24	39.55	44.3	53.63	35.59	30.895	27.03	47.78	42.2367	63.22	18.648	25.0435	26.0922	51.1167	15.4503	34.1674	20.5299	56.2507	35.2422
Phatr3_J48580	308789	darkturquoise	LiUP	LiUP	0.982364	1.24819	Acetate Metabolism		0	other localisation		hypothetical protein			PF13500	AAA domain				hypothetical protein	hypothetical protein (48580)		18.8633	21.15	20.285	18.32	17.42	17	21.5867	20.51	18.885	15.295	17.705	14.465	20.46	19.945	23.8867	18.7833	13.53	16.7333	1.8393	3.18944	7.37512	1.64049	1.93747	0.523259	8.98313	4.37777	0.516188
Phatr3_J44902	307824	brown	DaUP	DaUP	0.799926	0.213305	Amino Acid Metabolism	AAL	0	other localisation	aspartate-ammonia ligase activity||cytoplasm||asparagine biosynthetic process	hypothetical protein; K01914 aspartate--ammonia ligase [EC:6.3.1.1]	aspartate--ammonia ligase [EC:6.3.1.1]	"Alanine, aspartate and glutamate metabolism || Cyanoamino acid metabolism || Nitrogen metabolism"	PF03590	Aspartate-ammonia ligase				hypothetical protein	hypothetical protein (44902)	aspartate--ammonia ligase	37.3833	85.59	120.565	287.705	530.825	417.9	30.9067	89.1567	174.555	394.225	494.975	388.705	38.85	100.445	269.393	457.117	541.41	517.343	14.1786	14.567	1.50614	146.887	259.402	196.646	14.6776	43.4858	58.7252
Phatr3_J41686	302771	red	LoFe-UP+LiUP	LiUP	1.51717	4.16616	Amino Acid Metabolism	ABAT1	0	mitochondrion	transaminase activity||pyridoxal phosphate binding	hypothetical protein			PF00202	Aminotransferase class-III	KOG1404	METABOLISM	Amino acid transport and metabolism	Alanine-glyoxylate aminotransferase AGT2	Alanine-glyoxylate aminotransferase AGT2 (41686)		80.5567	74.2767	59.23	13.48	19.42	32.675	84.6667	40.2767	49.37	6.775	13.89	21.665	51.774	35.9875	50.6333	9.95	5.30667	9.49333	13.8258	27.0832	11.0733	7.70746	1.06066	12.7774	92.1765	13.5954	25.1447
Phatr3_J8945	309046	darkgreen			1.1176	1.07909	Amino Acid Metabolism	ABAT2	0	other localisation	transaminase activity||pyridoxal phosphate binding	aminotransferase			PF00202	Aminotransferase class-III	KOG1404	METABOLISM	Amino acid transport and metabolism	Alanine-glyoxylate aminotransferase AGT2	Alanine-glyoxylate aminotransferase AGT2 (8945)		21.5167	29.88	79.895	49.035	65.085	38.77	59.1467	24.1233	38.08	23.42	41.555	31.445	28.278	24.59	80.9267	47.1233	27.97	18.7533	4.69902	7.93639	9.00147	26.764	7.8701	24.1972	65.7194	23.92	6.85894
Phatr3_J18087	307484	turquoise	LiUP	LiUP	0.848047	1.53717	Amino Acid Metabolism	AdSL	0	other localisation		adenylosuccinate lyase; K01756 adenylosuccinate lyase [EC:4.3.2.2]	adenylosuccinate lyase [EC:4.3.2.2]	"Purine metabolism || Alanine, aspartate and glutamate metabolism"	PF00206||PF10397	Lyase||Adenylosuccinate lyase C-terminus	KOG2700	METABOLISM	Nucleotide transport and metabolism	Adenylosuccinate lyase	Adenylosuccinate lyase (18087)	adenylosuccinate lyase	247.157	137.237	111.71	100.34	98.3	83.27	203.283	198.15	99.29	99.14	95.345	89.365	257.424	148.398	97.65	130.513	168.743	129.133	52.6985	21.7057	25.6114	31.9047	19.6151	46.9095	110.006	30.0562	13.1098
Phatr3_J26256	309797	turquoise	LiUP	LiUP	0.99848	1.85519	Amino Acid Metabolism	AdSuS	0	other localisation	adenylosuccinate synthase activity||GTP binding||purine nucleotide biosynthetic process	adenylosuccinate synthetase; K01939 adenylosuccinate synthase [EC:6.3.4.4]	adenylosuccinate synthase [EC:6.3.4.4]	"Purine metabolism || Alanine, aspartate and glutamate metabolism"	PF00709	Adenylosuccinate synthetase	KOG1355	METABOLISM	Nucleotide transport and metabolism	Adenylosuccinate synthase	Adenylosuccinate synthase (26256)	adenylosuccinate synthase	198.743	154.62	111.095	78.685	66.915	45.115	133.507	193.567	107.315	76.08	70.885	57.215	146.952	137.095	104.62	91.06	99.5933	95.2367	48.64	28.9192	55.2463	61.1859	1.80312	14.7715	62.2169	68.548	90.8137
Phatr3_J36398	300111	tan			1.06015	1.05912	Amino Acid Metabolism	agmatine deiminase	0	other localisation	protein-arginine deiminase activity||putrescine biosynthetic process	hypothetical protein; K10536 agmatine deiminase [EC:3.5.3.12]	agmatine deiminase [EC:3.5.3.12]	Arginine and proline metabolism	PF04371	Porphyromonas-type peptidyl-arginine deiminase				hypothetical protein	hypothetical protein (36398)		22.28	30.73	36.62	23.18	27.39	25.675	22.89	28.2467	34.175	25.03	29.455	27.01	23.16	26.95	30.5233	26.9567	24.5833	24.8667	7.34505	5.21794	1.21622	4.85075	3.23855	4.30628	5.50303	4.99206	9.76514
Phatr3_J47025	300280	purple		LiUP	1.26753	1.18716	Amino Acid Metabolism	alanine racemse	0	other localisation		alanine racemase			PF00842||PF01168	Alanine racemase, C-terminal domain||Alanine racemase, N-terminal domain				hypothetical protein	hypothetical protein (47025)		21.86	32.0133	28.76	19.595	26.53	22.155	29.4433	19.99	25.26	24.04	25.86	20.345	18.824	18.515	30.6033	21.9733	14.94	13.5033	4.45687	8.96945	9.09339	5.69221	3.02642	1.53442	16.1191	3.80004	1.1738
Phatr3_J34010	301554	brown	DaUP		1.00305	0.634095	Amino Acid Metabolism	ALATchl - 34010	0	signal peptide	biosynthetic process||pyridoxal phosphate binding	hypothetical protein; K00814 alanine transaminase [EC:2.6.1.2]	alanine transaminase [EC:2.6.1.2]	"Alanine, aspartate and glutamate metabolism || Carbon fixation in photosynthetic organisms"	PF00155	Aminotransferase class I and II	KOG0258	METABOLISM	Amino acid transport and metabolism	Alanine aminotransferase	Alanine aminotransferase (34010)		11.8133	67.33	92.965	74.375	66.595	77.465	11.91	57.99	76.97	63.945	63.745	86.72	6.138	56.4825	93.22	65.0433	76.2367	91.8767	5.52436	18.7853	18.3636	20.7394	6.82358	14.6442	8.19583	11.297	24.3245
Phatr3_EG02361	306175	green	LoFe-UP+DaUP	DaUP	1.50751	0.347907	Amino Acid Metabolism	ALATmito - 475_bd	0	mitochondrion	biosynthetic process||pyridoxal phosphate binding	hypothetical protein; K00814 alanine transaminase [EC:2.6.1.2]	alanine transaminase [EC:2.6.1.2]	"Alanine, aspartate and glutamate metabolism || Carbon fixation in photosynthetic organisms"	PF00155	Aminotransferase class I and II	KOG0258	METABOLISM	Amino acid transport and metabolism	Alanine aminotransferase	Alanine aminotransferase (475_bd)		5.80333	11.8867	11.79	22.68	35.78	17.48	8.84	4.62333	9.54	15.6	22.005	26.02	1.878	4.6575	10.97	20.85	15.9633	11.74	3.43235	3.02616	4.68105	16.8009	1.9799	6.39225	8.98967	0.80829	3.50725
Phatr3_J10757	301587	turquoise			0.650226	0.789891	Amino Acid Metabolism	ASD chl	0	chloroplast	"N-acetyl-gamma-glutamyl-phosphate reductase activity||cytoplasm||cellular amino acid biosynthetic process||oxidoreductase activity, acting on the aldehyde or oxo group of donors, NAD or NADP as acceptor||protein dimerization activity||NAD binding||oxidation-reduction process"	hypothetical protein			PF01118||PF02774	Semialdehyde dehydrogenase, NAD binding domain||Semialdehyde dehydrogenase, dimerisation domain	KOG4777	METABOLISM	Amino acid transport and metabolism	Aspartate-semialdehyde dehydrogenase	Aspartate-semialdehyde dehydrogenase (10757)	aspartate-semialdehyde dehydrogenase	102.177	45.11	23.835	76.125	53.555	40.845	84.92	76.38	30.29	71.6	52.23	52.76	92.218	71.055	43.24	99.2967	156.213	117.29	26.8942	0.798999	11.0379	42.5749	7.26199	20.7112	83.8713	17.6769	19.2616
Phatr3_EG02145	311567	brown	DaUP	DaUP	1.10316	0.519011	Amino Acid Metabolism	ASPA	0	other localisation	"metabolic process||hydrolase activity, acting on ester bonds"	hypothetical protein; K01437 aspartoacylase [EC:3.5.1.15]	aspartoacylase [EC:3.5.1.15]	"Alanine, aspartate and glutamate metabolism || Histidine metabolism"	PF04952	Succinylglutamate desuccinylase / Aspartoacylase family				aspartoacylase [EC:3.5.1.15]	aspartoacylase [EC:3.5.1.15] (44003)		47.4967	43.12	35.845	57.585	108.265	98.21	51.81	42.98	47.82	72.38	97.035	80.74	40.984	33.875	46.5733	87.9067	80.3533	68.73	5.74537	19.2724	12.1976	2.26981	52.7855	17.1968	20.2719	17.5907	1.54149
Phatr3_EG02139	303528	NULL	LoFe-UP		1.74728	0.687723	Amino Acid Metabolism	ASPA	0	other localisation	"metabolic process||hydrolase activity, acting on ester bonds"	hypothetical protein; K01437 aspartoacylase [EC:3.5.1.15]	aspartoacylase [EC:3.5.1.15]	"Alanine, aspartate and glutamate metabolism || Histidine metabolism"	PF04952	Succinylglutamate desuccinylase / Aspartoacylase family				hypothetical protein	hypothetical protein ()		7.29667	7.36333	7.595	8.41	12.635	16.605	7.44667	6.78667	6.255	5.905	5.075	12.82	3.628	2.6775	6.33	6.24	2.84667	8.91667	1.69175	4.47108	5.97505	10.8046	3.82545	19.8626	1.58447	5.1158	6.965
Phatr3_J20905	300115	darkred	DaUP		0.823657	0.529325	Amino Acid Metabolism	Asparaginase	0	other localisation	cellular amino acid metabolic process	hypothetical protein; K01424 L-asparaginase [EC:3.5.1.1]	L-asparaginase [EC:3.5.1.1]	"Alanine, aspartate and glutamate metabolism || Cyanoamino acid metabolism || Nitrogen metabolism"	PF00710	Asparaginase	KOG0503	METABOLISM	Amino acid transport and metabolism	Asparaginase	Asparaginase (20905)	"L-asparaginases, type I"	9.33333	8.60667	3.8	8.46	13.105	20.07	9.51667	8.19333	4.495	12.165	12.36	26.275	13.464	9.3875	5.13	9.38	18.9067	25.2367	0.561902	2.29269	0.438406	6.25082	6.75287	3.49311	2.3347	1.9769	1.35057
Phatr3_J4073	304591	green			1.1851	0.750546	Amino Acid Metabolism	Asparaginase	0	other localisation	cellular amino acid metabolic process	hypothetical protein			PF00710	Asparaginase	KOG0503	METABOLISM	Amino acid transport and metabolism	Asparaginase	Asparaginase (4073)	"L-asparaginases, type I||_GAP_"	13.1733	19.8533	20.29	20.575	21.515	17.965	15.96	14.1167	20.05	23.25	18.42	24.31	8.27	13.545	20.2867	22.1933	18.32	17.4867	5.64131	0.909414	2.27688	2.01525	9.07218	0.756604	5.70208	3.0788	0.113137
Phatr3_J5288	308271	brown	DaUP	DaUP	1.22279	0.635837	Amino Acid Metabolism	Asparagine Synthase	0	mitochondrion	asparagine synthase (glutamine-hydrolyzing) activity||asparagine biosynthetic process	hypothetical protein			PF00733	Asparagine synthase				hypothetical protein	hypothetical protein (5288)		53.2567	43.07	33.565	59.275	56.695	61.395	42.6367	41.4467	22.535	62.07	50.75	60.315	32.99	32.055	18.66	51.7567	54.88	53.8933	4.66586	13.2196	5.7912	0.601041	1.30815	14.0926	6.93542	5.84018	0.318198
Phatr3_J18337	305454	turquoise	LiUP		0.805572	1.45077	Amino Acid Metabolism	Asparagine Synthase (not chloroplast)	1	signal peptide	asparagine synthase (glutamine-hydrolyzing) activity||asparagine biosynthetic process||metabolic process	hypothetical protein; K01953 asparagine synthase (glutamine-hydrolysing) [EC:6.3.5.4]	asparagine synthase (glutamine-hydrolysing) [EC:6.3.5.4]	"Alanine, aspartate and glutamate metabolism || Nitrogen metabolism"	PF00310||PF00733||PF12481||PF13522||PF13537	Glutamine amidotransferases class-II||Asparagine synthase||Aluminium induced protein||Glutamine amidotransferase domain||Glutamine amidotransferase domain	KOG0571	METABOLISM	Amino acid transport and metabolism	Asparagine synthase (glutamine-hydrolyzing)	Asparagine synthase (glutamine-hydrolyzing) (18337)	asparagine synthase (glutamine-hydrolyzing)||_GAP_	99.16	77.0267	68.335	62.24	57.23	28.965	75.0367	104.977	64.145	68.11	65.4	31.27	107.842	94.4375	81.48	74.0233	92.94	54.1633	15.4209	17.0301	11.5046	21.1708	9.64494	6.71044	33.2722	33.5955	25.1235
Phatr3_J18911	303643	brown	DaUP	DaUP	1.07368	0.193284	Amino Acid Metabolism	Aspartate Ammonia Ligase	0	other localisation	aspartate-ammonia ligase activity||cytoplasm||asparagine biosynthetic process	aspartate--ammonia ligase			PF03590	Aspartate-ammonia ligase				hypothetical protein	hypothetical protein (18911)		9.15	23.2833	14.915	50.55	59.305	94.31	13.76	15.4267	13.475	53.07	46.915	110.36	5.034	12.695	18.3467	38.2367	41.1367	126.26	3.69241	8.87768	7.20542	14.0997	7.48826	39.6828	16.1774	1.47555	3.35876
Phatr3_J25183	309460	green	DaUP	DaUP	0.997356	0.673964	Amino Acid Metabolism	aspartate carbamoyltransferase	0	other localisation	cellular amino acid metabolic process||amino acid binding||carboxyl- or carbamoyltransferase activity	hypothetical protein			PF00185||PF02729	Aspartate/ornithine carbamoyltransferase, Asp/Orn binding domain||Aspartate/ornithine carbamoyltransferase, carbamoyl-P binding domain	KOG0370	POORLY CHARACTERIZED	General function prediction only	Multifunctional pyrimidine synthesis protein CAD (includes carbamoyl-phophate synthetase, aspartate transcarbamylase, and glutamine amidotransferase)	Multifunctional pyrimidine synthesis protein CAD (includes carbamoyl-phophate synthetase, aspartate transcarbamylase, and glutamine amidotransferase) (25183)	aspartate carbamoyltransferase	35.9733	31.4033	29.605	43.035	33.535	37.435	24.2467	38.13	30.22	44.085	34.485	44.035	25.678	26.38	23.86	50.7667	48.38	45.2067	3.2708	7.49568	14.2906	16.1432	0.912168	0.799031	13.4279	8.75498	17.8898
Phatr3_J30807	303177	turquoise	LiUP	LiUP	0.813568	1.69767	Amino Acid Metabolism	aspartate oxidase	0	mitochondrion	oxidoreductase activity||oxidation-reduction process	hypothetical protein			PF00890||PF07992	FAD binding domain||Pyridine nucleotide-disulphide oxidoreductase	KOG2403	METABOLISM	Energy production and conversion	Succinate dehydrogenase, flavoprotein subunit	Succinate dehydrogenase, flavoprotein subunit (30807)		47.52	29.72	29.47	36.035	13.805	13.88	26.9833	36.6	30.915	25.34	17.545	11.935	51.986	35	32.3267	23.8167	22.8067	27.5233	10.6356	5.88547	1.7112	16.7796	1.11016	3.23855	17.9586	12.0197	0.388909
Phatr3_J52316	306579	turquoise	LiUP	LiUP	0.791039	1.95552	Amino Acid Metabolism	AspK chl	0	chloroplast	metabolic process||amino acid binding				PF00696||PF01842	Amino acid kinase family||ACT domain	KOG0456	METABOLISM	Amino acid transport and metabolism	Aspartate kinase	Aspartate kinase (52316)	aspartate kinase	323.857	206.12	163.715	164.85	61.42	38.345	261.163	283.75	184.755	182.125	70.855	53.89	361.646	255.817	126.073	190.933	208.587	131.183	51.4488	61.0666	89.6399	36.515	7.35391	5.3528	212.063	67.8773	149.249
Phatr3_J22113	306602	grey			1.07993	0.856127	Amino Acid Metabolism	AspK/HSDH other	0	other localisation	cellular amino acid metabolic process||metabolic process||oxidoreductase activity||amino acid binding||NADP binding||oxidation-reduction process	bifunctional aspartokinase; K12524 bifunctional aspartokinase / homoserine dehydrogenase 1 [EC:2.7.2.4 1.1.1.3]	bifunctional aspartokinase / homoserine dehydrogenase 1 [EC:2.7.2.4 1.1.1.3]	"Glycine, serine and threonine metabolism || Cysteine and methionine metabolism || Lysine biosynthesis"	PF00696||PF00742||PF01842||PF03447||PF13840	Amino acid kinase family||Homoserine dehydrogenase||ACT domain||Homoserine dehydrogenase, NAD binding domain||ACT domain	KOG0456	METABOLISM	Amino acid transport and metabolism	Aspartate kinase	Aspartate kinase (22113)	aspartate kinase||_GAP_	27.8933	24.1167	23.315	18.45	31.56	29.595	24.7767	24.8767	17.415	27.49	31.61	23.445	23.802	19.69	19.25	26.6933	27.1733	25.4967	3.65522	4.28926	3.50018	4.29921	8.8954	13.5694	6.96359	3.32656	4.5467
Phatr3_J23059	309178	turquoise			0.941947	1.11075	Amino Acid Metabolism	ASTchl - 23059	0	signal peptide	biosynthetic process||pyridoxal phosphate binding	"AAT_1; aspartate transaminase (EC:2.6.1.1); K14455 aspartate aminotransferase, mitchondrial [EC:2.6.1.1]"	"aspartate aminotransferase, mitochondrial [EC:2.6.1.1]"	"Alanine, aspartate and glutamate metabolism || Cysteine and methionine metabolism || Arginine and proline metabolism || Tyrosine metabolism || Phenylalanine metabolism || Phenylalanine, tyrosine and tryptophan biosynthesis || Carbon fixation in photosynthetic organisms || Isoquinoline alkaloid biosynthesis || Tropane, piperidine and pyridine alkaloid biosynthesis || Fat digestion and absorption"	PF00155	Aminotransferase class I and II	KOG1411	METABOLISM	Amino acid transport and metabolism	Aspartate aminotransferase/Glutamic oxaloacetic transaminase AAT1/GOT2	Aspartate aminotransferase/Glutamic oxaloacetic transaminase AAT1/GOT2 (23059)		103.167	85.5633	98.91	68.83	77.265	83.45	92.0467	100.667	88.19	79.02	66.82	80.305	91.922	93.1025	84.96	89.1567	103.573	89.8867	16.9527	5.49966	8.93783	10.748	3.20319	9.2631	43.9009	15.7998	1.08894
Phatr3_J23871	307371	turquoise	LiUP	LiUP	0.914105	2.05038	Amino Acid Metabolism	ASTmito - 23871	0	mitochondrion	biosynthetic process||pyridoxal phosphate binding	AAT_2; aspartate aminotransferase (EC:2.6.1.1); K00813 aspartate aminotransferase [EC:2.6.1.1]	aspartate aminotransferase [EC:2.6.1.1]	"Alanine, aspartate and glutamate metabolism || Cysteine and methionine metabolism || Arginine and proline metabolism || Tyrosine metabolism || Phenylalanine metabolism || Phenylalanine, tyrosine and tryptophan biosynthesis || Novobiocin biosynthesis || Isoquinoline alkaloid biosynthesis || Tropane, piperidine and pyridine alkaloid biosynthesis"	PF00155	Aminotransferase class I and II	KOG1411	METABOLISM	Amino acid transport and metabolism	Aspartate aminotransferase/Glutamic oxaloacetic transaminase AAT1/GOT2	Aspartate aminotransferase/Glutamic oxaloacetic transaminase AAT1/GOT2 (23871)		127.537	60.5233	43.325	39.395	36.77	40.39	105.757	88.0667	47.15	28.205	32.125	47.49	128.466	68.855	40.68	32.3833	44.04	62.5233	27.02	21.0571	24.3315	17.7837	5.38815	8.51357	52.1292	34.0508	19.7283
Phatr3_J43277	302761	magenta	DaUP	DaUP	0.875706	0.476318	Amino Acid Metabolism	Chorismate mutase	0	other localisation		probable chorismate mutase; K01850 chorismate mutase [EC:5.4.99.5]	chorismate mutase [EC:5.4.99.5]	"Phenylalanine, tyrosine and tryptophan biosynthesis"			KOG0795	METABOLISM	Amino acid transport and metabolism	Chorismate mutase	Chorismate mutase (43277)	chorismate mutase	5.94667	15.13	14.235	18.46	16.36	20.57	9.57333	11.2367	14.265	24.335	16.895	28.18	7.096	13.525	13.15	29.8067	27.7467	22.84	1.49135	9.12029	4.13657	4.75176	4.42649	8.61256	1.04902	3.06226	9.18532
Phatr3_J43429	301315	grey			1.11714	0.823794	Amino Acid Metabolism	Chorismate mutase	1	chloroplast	chorismate synthase activity||aromatic amino acid family biosynthetic process	chorismate synthase; K01736 chorismate synthase [EC:4.2.3.5]	chorismate synthase [EC:4.2.3.5]	"Phenylalanine, tyrosine and tryptophan biosynthesis"	PF01264	Chorismate synthase	KOG4492	METABOLISM	Amino acid transport and metabolism	Chorismate synthase	Chorismate synthase (43429)	chorismate synthase||_GAP_	69.5133	68.4633	34.48	67.765	45.16	54.245	54.4933	71.9267	40.1	51.53	49.22	71.18	46.88	41.5175	24.98	50.39	61.9567	91.84	15.0968	15.6428	22.3446	30.3561	5.671	10.4015	44.4112	43.3503	38.6646
Phatr3_J24353	307009	lightcyan			0.839616	0.698254	Amino Acid Metabolism	DAHP Synthase	0	chloroplast	3-deoxy-7-phosphoheptulonate synthase activity||aromatic amino acid family biosynthetic process	AroA; 3-deoxy-7-phosphoheptulonate synthase; K01626 3-deoxy-7-phosphoheptulonate synthase [EC:2.5.1.54]	3-deoxy-7-phosphoheptulonate synthase [EC:2.5.1.54]	"Phenylalanine, tyrosine and tryptophan biosynthesis"	PF01474	Class-II DAHP synthetase family				hypothetical protein	hypothetical protein (24353)	3-deoxy-7-phosphoheptulonate synthase	107.41	90.1433	178.005	257.285	94.9	70.47	87.95	124.38	175.67	247.99	82.875	66.535	77.404	116.317	158.643	293.787	178.51	150.067	25.6441	31.7748	114.021	63.7598	6.71751	10.451	76.1801	52.7437	89.2934
Phatr3_J21592	308550	turquoise	LiUP	LiUP	0.806189	2.07076	Amino Acid Metabolism	diaminopimelate decarboxylase	0	chloroplast	catalytic activity	diaminopimelate decarboxylase; K01586 diaminopimelate decarboxylase [EC:4.1.1.20]	diaminopimelate decarboxylase [EC:4.1.1.20]	Lysine biosynthesis	PF00278||PF02784	Pyridoxal-dependent decarboxylase, C-terminal sheet domain||Pyridoxal-dependent decarboxylase, pyridoxal binding domain	KOG0622	METABOLISM	Amino acid transport and metabolism	Ornithine decarboxylase	Ornithine decarboxylase (21592)		272.593	177.367	102.295	81.475	72.5	67.77	202.057	246.43	88.72	97.875	75.49	71.895	340.238	168.548	77.21	89.7733	144.77	140.387	18.7921	34.6063	60.4223	33.4249	24.3669	31.6077	132.095	71.0833	59.8212
Phatr3_J18246	305373	turquoise		LiUP	0.934755	1.6171	Amino Acid Metabolism	EPSP Synthase	0	chloroplast	"transferase activity, transferring alkyl or aryl (other than methyl) groups"	EPSPsy; 3-phosphoshikimate 1-carboxyvinyltransferase; K00800 3-phosphoshikimate 1-carboxyvinyltransferase [EC:2.5.1.19]	3-phosphoshikimate 1-carboxyvinyltransferase [EC:2.5.1.19]	"Phenylalanine, tyrosine and tryptophan biosynthesis"	PF00275	EPSP synthase (3-phosphoshikimate 1-carboxyvinyltransferase)	KOG0692	METABOLISM	Amino acid transport and metabolism	Pentafunctional AROM protein	Pentafunctional AROM protein (18246)	3-phosphoshikimate 1-carboxyvinyltransferase	106.357	63.0567	48.81	55.75	34.84	38.15	87.3367	91.9033	41.405	42.48	34.315	40.74	105.644	66.3425	32.1767	39.5167	56.9767	66.53	6.52384	15.9428	15.8533	17.6211	0.989949	2.48902	56.7423	15.8139	18.1797
Phatr3_EG02215	301222	brown	DaUP	DaUP	1.36338	0.343104	Amino Acid Metabolism	FAH	0	other localisation	catalytic activity||fumarylacetoacetase activity||protein binding||metabolic process||aromatic amino acid family metabolic process	hypothetical protein; K01555 fumarylacetoacetase [EC:3.7.1.2]	fumarylacetoacetase [EC:3.7.1.2]	Tyrosine metabolism || Styrene degradation	PF01557||PF02798||PF09298||PF13409||PF13417	Fumarylacetoacetate (FAA) hydrolase family||Glutathione S-transferase, N-terminal domain||Fumarylacetoacetase N-terminal||Glutathione S-transferase, N-terminal domain||Glutathione S-transferase, N-terminal domain	KOG2843	METABOLISM	Carbohydrate transport and metabolism	Fumarylacetoacetase	Fumarylacetoacetase (50281)	fumarylacetoacetase||_GAP_	3.25667	10.23	17.285	38.315	29.51	28.335	4.35	8.10333	17.48	28.835	24.435	25.73	3.964	7.3725	15.16	25.8033	16.0367	17.82	0.382143	4.62373	3.76888	2.62337	5.34573	1.18087	2.58083	2.82532	5.23259
Phatr3_J46736	304294	turquoise	LoFe-UP		1.45297	1.18128	Amino Acid Metabolism	GAMT	0	other localisation	protein binding	hypothetical protein			PF00023||PF12796||PF13606||PF13637||PF13857	Ankyrin repeat||Ankyrin repeats (3 copies)||Ankyrin repeat||Ankyrin repeats (many copies)||Ankyrin repeats (many copies)	KOG1709	METABOLISM	Amino acid transport and metabolism	Guanidinoacetate methyltransferase and related proteins	Guanidinoacetate methyltransferase and related proteins (46736)		45.7667	28.7167	20.89	24.37	25.805	17.815	25.3467	28.3167	19.025	14.43	15.845	24.89	18.224	14.495	15.2033	14.4267	18.63	24.3033	1.11903	6.32521	15.0755	17.9888	0.586899	9.18532	17.0568	14.5723	19.2404
Phatr3_J22187	306675	darkturquoise	LiUP	LiUP	1.17077	3.10662	Amino Acid Metabolism	GDCP	0	mitochondrion	glycine dehydrogenase (decarboxylating) activity||glycine catabolic process||oxidation-reduction process	GDCP; glycine decarboxylase p- protein; K00281 glycine dehydrogenase [EC:1.4.4.2]	glycine dehydrogenase [EC:1.4.4.2]	"Glycine, serine and threonine metabolism"	PF02347	Glycine cleavage system P-protein	KOG2040	METABOLISM	Amino acid transport and metabolism	Glycine dehydrogenase (decarboxylating)	Glycine dehydrogenase (decarboxylating) (22187)	glycine dehydrogenase	101.353	137.11	120.705	7.585	47.02	64.29	135.103	122.033	114.645	8.325	44.885	73.22	129.39	99.04	78.25	8.95333	39.5733	48.2833	7.917	19.1932	53.0401	2.55266	20.5909	10.9602	81.5996	53.8489	30.0733
Phatr3_Jdraft521	306182	red	LiUP	LiUP	1.10829	2.76257	Amino Acid Metabolism	GDCT	0	mitochondrion	aminomethyltransferase activity||cytoplasm||glycine catabolic process	GDCT; glycine decarboxylase t-protein; K00605 aminomethyltransferase [EC:2.1.2.10]	aminomethyltransferase [EC:2.1.2.10]	"Glycine, serine and threonine metabolism || One carbon pool by folate || Nitrogen metabolism"	PF01571||PF08669	Aminomethyltransferase folate-binding domain||Glycine cleavage T-protein C-terminal barrel domain	KOG2770	METABOLISM	Amino acid transport and metabolism	Aminomethyl transferase	Aminomethyl transferase (521_bd)	glycine cleavage system T protein	108.423	77.71	40.19	5.79	23.36	54.67	93.7	79.92	36.77	4.1	19.225	51.13	95.646	58.43	32.8367	3.95333	20.5633	54.9067	17.9062	46.8501	12.7986	6.50538	5.38815	41.493	33.7234	36.0469	5.10531
Phatr3_J14994	306735	tan			1.03731	0.970682	Amino Acid Metabolism	GFA1	0	mitochondrion	carbohydrate metabolic process||metabolic process||carbohydrate binding	GFA1; glutamine-fructose-6-phosphate transaminase (EC:2.6.1.16); K00820 glucosamine--fructose-6-phosphate aminotransferase (isomerizing) [EC:2.6.1.16]	glucosamine--fructose-6-phosphate aminotransferase (isomerizing) [EC:2.6.1.16]	"Alanine, aspartate and glutamate metabolism || Amino sugar and nucleotide sugar metabolism"	PF00310||PF01380||PF13230||PF13522||PF13537	Glutamine amidotransferases class-II||SIS domain||Glutamine amidotransferases class-II||Glutamine amidotransferase domain||Glutamine amidotransferase domain	KOG1268	CELLULAR PROCESSES AND SIGNALING	Cell wall/membrane/envelope biogenesis	Glucosamine 6-phosphate synthetases, contain amidotransferase and phosphosugar isomerase domains	Glucosamine 6-phosphate synthetases, contain amidotransferase and phosphosugar isomerase domains (14994)	glutamine-fructose-6-phosphate transaminase (isomerizing)	22.26	48.0267	60.93	59.37	46.59	34.155	35.51	38.59	66.065	55.095	46.155	38.91	29.39	38.825	74.4567	58.7467	42.94	23.8133	3.5451	20.6936	12.7845	12.3602	7.62261	12.0845	13.2157	22.7331	32.5623
Phatr3_J45239	303778	NULL	DaUP	DaUP	1.12586	0.0717386	Amino Acid Metabolism	GLDH (NAD) mito	0	mitochondrion	glutamate dehydrogenase (NAD+) activity||cellular amino acid metabolic process||oxidoreductase activity||glutamate catabolic process to 2-oxoglutarate||oxidation-reduction process	hypothetical protein; K00260 glutamate dehydrogenase [EC:1.4.1.2]	glutamate dehydrogenase [EC:1.4.1.2]	"Alanine, aspartate and glutamate metabolism || Arginine and proline metabolism || Taurine and hypotaurine metabolism || Nitrogen metabolism"	PF00208||PF05088	Glutamate/Leucine/Phenylalanine/Valine dehydrogenase||Bacterial NAD-glutamate dehydrogenase	KOG2250	METABOLISM	Amino acid transport and metabolism	Glutamate/leucine/phenylalanine/valine dehydrogenases	Glutamate/leucine/phenylalanine/valine dehydrogenases (45239)		4.31667	13.0033	6.545	84.945	90.795	93.205	4.33667	5.6	6.59	79.395	76.04	112.495	3.862	7.4825	4.87333	67.53	70.55	103.053	0.924247	8.61555	2.1991	14.0785	7.14885	20.7677	1.53575	0.872296	0.113137
Phatr3_J13951	308496	NULL			1.14758	0.225469	Amino Acid Metabolism	GLDH (NADP)	0	other localisation	cellular amino acid metabolic process||oxidoreductase activity||oxidation-reduction process	hypothetical protein			PF00208||PF02812	Glutamate/Leucine/Phenylalanine/Valine dehydrogenase||Glu/Leu/Phe/Val dehydrogenase, dimerisation domain	KOG2250	METABOLISM	Amino acid transport and metabolism	Glutamate/leucine/phenylalanine/valine dehydrogenases	Glutamate/leucine/phenylalanine/valine dehydrogenases (13951)		2.10667	5.28	29.26	140.885	8.725	1.48	1.9	2.08333	27.64	98.655	5.19	1.645	1.182	4.7475	26.6167	100.69	6.73333	1.67333	0.588246	2.42625	20.2515	52.1774	2.11425	0.381838	0.465081	0.885118	2.1496
Phatr3_J20192	310066	green	LoFe-UP+DaUP	DaUP	1.51795	0.319236	Amino Acid Metabolism	GLDH-like mito	0	mitochondrion	catalytic activity||UDP-N-acetylmuramate dehydrogenase activity||oxidoreductase activity||flavin adenine dinucleotide binding||oxidation-reduction process	D-LCR; d-lactate dehydrogenase (EC:1.1.2.4)			PF01565||PF02913	FAD binding domain||FAD linked oxidases, C-terminal domain	KOG1232	METABOLISM	Energy production and conversion	Proteins containing the FAD binding domain	Proteins containing the FAD binding domain (20192)		3.68667	11.2733	13.37	29.3	25.785	21.895	2.66333	8.24333	11	22.545	17.06	21.475	1.012	4.365	10.2233	18.2033	12.9967	17.3533	1.81197	1.26184	2.48902	16.5604	8.57721	4.77297	2.54335	0.642599	1.52735
Phatr3_J45141	305877	NULL	LoFe-UP+DaUP	DaUP	1.68748	0.0866354	Amino Acid Metabolism	HIBADH	0	mitochondrion	phosphogluconate dehydrogenase (decarboxylating) activity||pentose-phosphate shunt||NAD binding||oxidation-reduction process	oxidoreductase (EC:1.1.1.31); K00020 3-hydroxyisobutyrate dehydrogenase [EC:1.1.1.31]	3-hydroxyisobutyrate dehydrogenase [EC:1.1.1.31]	"Valine, leucine and isoleucine degradation"	PF03446||PF03807||PF14833	D binding domain of 6-phosphogluconate dehydrogenase||NADP oxidoreductase coenzyme F420-dependent||NAD-binding of NADP-dependent 3-hydroxyisobutyrate dehydrogenase	KOG0409	POORLY CHARACTERIZED	General function prediction only	Predicted dehydrogenase	Predicted dehydrogenase (45141)		1.14333	1.55	2.96	27.69	33.35	54.085	2.15	0.776667	2.885	13.99	26.315	34.84	4.342	1.0375	2.26	18.8867	8.75333	22.0867	0.238607	0.840773	1.45664	5.71342	8.03273	7.38927	2.28777	0.310215	3.03349
Phatr3_J46461	304242	turquoise			0.773011	1.46699	Amino Acid Metabolism	homoserine kinase	2	signal peptide	ATP binding	hypothetical protein			PF00288||PF08544	GHMP kinases N terminal domain||GHMP kinases C terminal	KOG1537	METABOLISM	Amino acid transport and metabolism	Homoserine kinase	Homoserine kinase (46461)	homoserine kinase	104.903	69.31	38.53	56.62	38.725	50.25	82.1333	92.1133	51.85	45.26	47.3	42.175	125.322	82.05	49.5067	50.6	67.9933	91.5	3.69871	24.3422	18.1868	14.0997	5.11238	10.7056	58.8376	39.4589	25.7387
Phatr3_J26813	311803	darkgrey	HiFe-UP	HiFe-UP	0.572811	0.996629	Amino Acid Metabolism	HSDH chl	0	chloroplast	cellular amino acid metabolic process||oxidoreductase activity||NADP binding||oxidation-reduction process	hypothetical protein			PF00742||PF03447	Homoserine dehydrogenase||Homoserine dehydrogenase, NAD binding domain	KOG0455	METABOLISM	Amino acid transport and metabolism	Homoserine dehydrogenase	Homoserine dehydrogenase (26813)		80.3567	84.6	59.075	74.04	45.8	30.01	76.3033	137.45	58.555	105.75	63.175	39.6	87.944	150.903	112.28	140.35	172.71	138.24	30.3219	15.0413	5.94677	11.2713	13.633	13.4633	68.0576	29.8865	37.1585
Phatr3_J48694	308798	darkred	DaUP		1.16216	0.602421	Amino Acid Metabolism	HSDH other	1	other localisation	cellular amino acid metabolic process||oxidoreductase activity||NADP binding||oxidation-reduction process	hypothetical protein			PF00742||PF03447	Homoserine dehydrogenase||Homoserine dehydrogenase, NAD binding domain	KOG0455	METABOLISM	Amino acid transport and metabolism	Homoserine dehydrogenase	Homoserine dehydrogenase (48694)		9.76	23.0533	22.76	23.2	23.545	39.025	9.20333	17.3233	26.785	22.345	25.3	32.245	5.212	14.9225	27.6867	29.5133	18.1533	26.9467	8.01359	4.63931	1.30108	7.93374	2.04354	31.4168	6.09265	2.52264	5.77706
Phatr3_J23467	307234	midnightblue	DaUP		1.25133	0.609265	Amino Acid Metabolism	MSDH1	0	mitochondrion	metabolic process||oxidoreductase activity||oxidation-reduction process	dehydrogenase methylmalonate-semialdhyde dehydrogenase (EC:1.2.1.27); K00140 methylmalonate-semialdehyde dehydrogenase [EC:1.2.1.27]	malonate-semialdehyde dehydrogenase (acetylating) / methylmalonate-semialdehyde dehydrogenase [EC:1.2.1.18 1.2.1.27]	"Valine, leucine and isoleucine degradation || beta-Alanine metabolism || Inositol phosphate metabolism || Propanoate metabolism"	PF00171	Aldehyde dehydrogenase family	KOG2449	METABOLISM	Amino acid transport and metabolism	Methylmalonate semialdehyde dehydrogenase	Methylmalonate semialdehyde dehydrogenase (23467)	methylmalonate-semialdehyde dehydrogenase (acylating)	4.21	16.9933	16.71	16.65	20.605	25.295	8.81	13.9967	13.85	16.805	18.44	28.525	4.666	14.54	14.98	16.5567	14.2333	16.13	1.90568	5.36653	4.29921	2.1496	1.13844	8.53478	8.25622	1.16384	1.42836
Phatr3_J54535	306087	grey	LiUP	LiUP	1.2015	1.53436	Amino Acid Metabolism	MSDH2 (MMSDH)	0	other localisation	metabolic process||oxidoreductase activity||oxidation-reduction process	MMSDH; methylmalonate semialdhyde dehydrogenase (EC:1.2.1.27)			PF00171	Aldehyde dehydrogenase family	KOG2449	METABOLISM	Amino acid transport and metabolism	Methylmalonate semialdehyde dehydrogenase	Methylmalonate semialdehyde dehydrogenase (54535)	methylmalonate-semialdehyde dehydrogenase (acylating)||_GAP_	50.9367	60.1433	91.555	44.29	50.775	51.325	84.59	38.5333	62.425	30.395	44.36	47.165	73.064	41.9175	48.12	32.7567	20.8667	42.5233	9.06417	2.63396	10.642	6.90136	24.8548	20.4142	58.591	25.4917	3.04763
Phatr3_J51830	309920	lightcyan	DaUP	DaUP	0.885093	0.251998	Amino Acid Metabolism	MUT	0	mitochondrion	metabolic process||intramolecular transferase activity||cobalamin binding||metal ion binding	methylmalonyl-coa mutase (EC:5.4.99.2); K01847 methylmalonyl-CoA mutase [EC:5.4.99.2]	methylmalonyl-CoA mutase [EC:5.4.99.2]	"Valine, leucine and isoleucine degradation || Glyoxylate and dicarboxylate metabolism || Propanoate metabolism || Carbon fixation pathways in prokaryotes"	PF01642||PF02310	Methylmalonyl-CoA mutase||B12 binding domain				hypothetical protein	hypothetical protein (51830)	methylmalonyl-CoA mutase N-terminal domain||methylmalonyl-CoA mutase C-terminal domain	2.34667	7.00667	13.01	61.805	20.975	13.295	2.54	5.60333	15.3	63.295	21.405	11.31	3.182	11.065	19.9667	63.5133	22.2633	13.53	0.782709	3.15269	1.90919	12.1127	0.148492	0.615183	0.695485	2.89638	7.36805
Phatr3_J27726	304073	magenta	LoFe-UP+DaUP	DaUP	1.31823	0.533494	Amino Acid Metabolism	OAT (ornithine aminotransferase) - mito	0	other localisation	transaminase activity||pyridoxal phosphate binding	OAT; ornithine aminotransferase; K00819 ornithine--oxo-acid transaminase [EC:2.6.1.13]	ornithine--oxo-acid transaminase [EC:2.6.1.13]	Arginine and proline metabolism	PF00202	Aminotransferase class-III	KOG1402	METABOLISM	Amino acid transport and metabolism	Ornithine aminotransferase	Ornithine aminotransferase (27726)	ornithine--oxo-acid transaminase	77.0767	158.703	147.245	237.07	203.94	193.09	80.78	158.313	123.75	223.535	192.3	212.69	38.84	129.553	83.44	163.59	183.173	184.2	14.165	21.523	45.9549	25.0457	9.07925	40.2061	26.9456	33.0033	22.4577
Phatr3_J15536	307075	darkorange			1.21291	0.912416	Amino Acid Metabolism	omega amidase	0	signal peptide	"nitrogen compound metabolic process||hydrolase activity, acting on carbon-nitrogen (but not peptide) bonds"	hypothetical protein; K13566 omega-amidase [EC:3.5.1.3]	omega-amidase [EC:3.5.1.3]	"Alanine, aspartate and glutamate metabolism"	PF00795	Carbon-nitrogen hydrolase	KOG0806	METABOLISM	Amino acid transport and metabolism	Carbon-nitrogen hydrolase	Carbon-nitrogen hydrolase (15536)		28.5233	43.6967	51.23	50.225	36.31	56.885	28.8567	32.5867	49.075	30.16	33.505	41.985	23.966	29.79	45.41	31.54	24.7433	45.3167	10.5569	3.03576	6.39225	1.61927	0.565685	11.1511	6.60406	4.59254	0.0919239
Phatr3_J31906	309080	lightcyan		LiUP	0.915857	1.12011	Amino Acid Metabolism	P5CDH (mito)	0	mitochondrion	metabolic process||oxidoreductase activity||oxidation-reduction process	aldehyde dehydrogenase (EC:1.2.1.3); K00294 1-pyrroline-5-carboxylate dehydrogenase [EC:1.5.1.12]	1-pyrroline-5-carboxylate dehydrogenase [EC:1.5.1.12]	"Alanine, aspartate and glutamate metabolism || Arginine and proline metabolism"	PF00171	Aldehyde dehydrogenase family	KOG2451	METABOLISM	Energy production and conversion	Aldehyde dehydrogenase	Aldehyde dehydrogenase (31906)		71.2667	67.7167	103	101.54	58.46	72.25	82.25	71.26	111.45	86.76	53.5	65	98.812	77.195	89.0967	120.74	50.2533	67.75	7.26075	13.7398	8.57013	15.8533	0.240416	27.4357	29.0097	6.8502	17.112
Phatr3_J18027	305382	salmon			1.05331	0.807053	Amino Acid Metabolism	P5CS	0	other localisation	metabolic process||oxidoreductase activity||oxidation-reduction process	hypothetical protein; K12657 delta-1-pyrroline-5-carboxylate synthetase [EC:2.7.2.11 1.2.1.41]	delta-1-pyrroline-5-carboxylate synthetase [EC:2.7.2.11 1.2.1.41]	Arginine and proline metabolism	PF00171||PF00696	Aldehyde dehydrogenase family||Amino acid kinase family	KOG4165	METABOLISM	Amino acid transport and metabolism	Gamma-glutamyl phosphate reductase	Gamma-glutamyl phosphate reductase (18027)	glutamate-5-semialdehyde dehydrogenase||_GAP_	25.7333	10.1	5.565	19.03	24.255	11.795	23.17	15.8367	3.7	18.38	17.215	15.835	18.03	16.3	2.10333	14.9667	20.4233	18.97	6.60489	3.48431	5.01339	18.0454	4.15072	0.544472	14.3962	8.58226	3.40825
Phatr3_J51245	311269	lightcyan	DaUP	DaUP	0.940186	0.105793	Amino Acid Metabolism	PCC1	0	mitochondrion	catalytic activity||ATP binding||metabolic process||ligase activity	carboxylase propionyl-coa carboxylase; K01965 propionyl-CoA carboxylase alpha chain [EC:6.4.1.3]	propionyl-CoA carboxylase alpha chain [EC:6.4.1.3]	"Valine, leucine and isoleucine degradation || Glyoxylate and dicarboxylate metabolism || Propanoate metabolism || Carbon fixation pathways in prokaryotes"	PF00289||PF00364||PF02222||PF02785||PF02786||PF13535||PF15632	Carbamoyl-phosphate synthase L chain, N-terminal domain||Biotin-requiring enzyme||ATP-grasp domain||Biotin carboxylase C-terminal domain||Carbamoyl-phosphate synthase L chain, ATP binding domain||ATP-grasp domain||ATP-grasp in the biosynthetic pathway with Ter operon	KOG0238	METABOLISM	Lipid transport and metabolism	3-Methylcrotonyl-CoA carboxylase, biotin-containing subunit/Propionyl-CoA carboxylase, alpha chain/Acetyl-CoA carboxylase, biotin carboxylase subunit	3-Methylcrotonyl-CoA carboxylase, biotin-containing subunit/Propionyl-CoA carboxylase, alpha chain/Acetyl-CoA carboxylase, biotin carboxylase subunit (51245)		1.16	4.67333	18.005	107.09	52.36	36.26	0.95	2.61	18.86	103.225	46.83	28.62	0.984	5.2975	20.3433	114.527	44.0433	38.5833	0.615061	1.2761	5.06996	53.4856	3.71938	8.31558	0.238118	1.68917	1.48492
Phatr3_J45886	312000	lightcyan	DaUP	DaUP	0.751449	0.143854	Amino Acid Metabolism	PCC2	0	other localisation	ligase activity	hypothetical protein; K01966 propionyl-CoA carboxylase beta chain [EC:6.4.1.3]	propionyl-CoA carboxylase beta chain [EC:6.4.1.3]	"Valine, leucine and isoleucine degradation || Glyoxylate and dicarboxylate metabolism || Propanoate metabolism || Carbon fixation pathways in prokaryotes"	PF01039	Carboxyl transferase domain	KOG0540	METABOLISM	Amino acid transport and metabolism	3-Methylcrotonyl-CoA carboxylase, non-biotin containing subunit/Acetyl-CoA carboxylase carboxyl transferase, subunit beta	3-Methylcrotonyl-CoA carboxylase, non-biotin containing subunit/Acetyl-CoA carboxylase carboxyl transferase, subunit beta (976_bd)		0.65	1.96333	13.515	74.675	16.38	10.76	0.823333	1.51667	20.41	71.325	15.855	8.235	0.416	2.615	19.3967	90.77	27.32	17.0833	0.158745	0.363501	1.18087	2.32638	5.79828	5.98212	0.0986577	1.24146	13.9583
Phatr3_J27166	305962	turquoise	HiFe-UP	HiFe-UP	0.548081	1.20449	Amino Acid Metabolism	PGDH mito	0	mitochondrion	"metabolic process||oxidoreductase activity, acting on the CH-OH group of donors, NAD or NADP as acceptor||cofactor binding||NAD binding||oxidation-reduction process"	hypothetical protein; K00058 D-3-phosphoglycerate dehydrogenase [EC:1.1.1.95]	D-3-phosphoglycerate dehydrogenase [EC:1.1.1.95]	"Glycine, serine and threonine metabolism || Methane metabolism"	PF00389||PF02826	D-isomer specific 2-hydroxyacid dehydrogenase, catalytic domain||D-isomer specific 2-hydroxyacid dehydrogenase, NAD binding domain	KOG0068	METABOLISM	Amino acid transport and metabolism	D-3-phosphoglycerate dehydrogenase, D-isomer-specific 2-hydroxy acid dehydrogenase superfamily	D-3-phosphoglycerate dehydrogenase, D-isomer-specific 2-hydroxy acid dehydrogenase superfamily (27166)		194.94	116.223	94.27	93.095	73.445	67.35	159.387	219.13	111.21	146.25	93.055	121.6	320.068	232.782	114.857	200.837	297.077	217.243	28.2857	23.397	9.50352	34.5563	18.7171	29.4581	116.039	36.6165	55.7907
Phatr3_J34672	309925	grey		HiFe-UP	0.596788	1.03496	Amino Acid Metabolism	PGDH mito	0	other localisation	"metabolic process||oxidoreductase activity, acting on the CH-OH group of donors, NAD or NADP as acceptor||cofactor binding||NAD binding||oxidation-reduction process"	hypothetical protein			PF00389||PF02826	D-isomer specific 2-hydroxyacid dehydrogenase, catalytic domain||D-isomer specific 2-hydroxyacid dehydrogenase, NAD binding domain	KOG0067	INFORMATION STORAGE AND PROCESSING	Transcription	Transcription factor CtBP	Transcription factor CtBP (34672)		5.45333	9.92667	12.23	4.94	10.235	18.005	6.71667	10.08	16.585	6.69	8.97	15.845	22.144	13.0375	17.99	9.54	17.56	19.3933	2.39352	2.43455	2.98399	1.3435	2.5668	0.247487	6.38387	2.91244	9.52473
Phatr3_J45592	308015	turquoise	LiUP	LiUP	0.564212	2.66744	Amino Acid Metabolism	PHGDH mito	0	mitochondrion	"metabolic process||oxidoreductase activity, acting on the CH-OH group of donors, NAD or NADP as acceptor||cofactor binding||NAD binding||oxidation-reduction process"	2-hydroxyacid dehydrogenase (EC:1.1.1.95)			PF00389||PF02826	D-isomer specific 2-hydroxyacid dehydrogenase, catalytic domain||D-isomer specific 2-hydroxyacid dehydrogenase, NAD binding domain	KOG0068	METABOLISM	Amino acid transport and metabolism	D-3-phosphoglycerate dehydrogenase, D-isomer-specific 2-hydroxy acid dehydrogenase superfamily	D-3-phosphoglycerate dehydrogenase, D-isomer-specific 2-hydroxy acid dehydrogenase superfamily (45592)		338.037	100.543	57.875	72.575	55.565	65.675	247.167	156.637	71.135	68.71	63.735	67.785	563.194	173.842	66.6733	72.0533	125.463	148.66	120.649	27.504	12.4663	38.3323	25.3781	21.291	81.698	39.5603	39.5202
Phatr3_J1840	303460	turquoise		LiUP	1.19481	1.90651	Amino Acid Metabolism	PPAT	0	other localisation	metabolic process||nucleoside metabolic process				PF00156||PF00310||PF13522||PF13537	Phosphoribosyl transferase domain||Glutamine amidotransferases class-II||Glutamine amidotransferase domain||Glutamine amidotransferase domain	KOG0572	METABOLISM	Nucleotide transport and metabolism	Glutamine phosphoribosylpyrophosphate amidotransferase	Glutamine phosphoribosylpyrophosphate amidotransferase (1840)	amidophosphoribosyltransferase||_GAP_	125.13	28.2167	24.05	32.155	26.125	14.37	67.45	45.4467	18.425	30.75	23.455	23.15	57.13	41.335	16.0267	27.9067	30.7633	22.6467	33.6689	5.70742	12.0491	29.8611	4.91439	0.650538	50.0965	25.3618	12.2117
Phatr3_J42458	308917	grey			1.76753	1.35571	Amino Acid Metabolism	PSAT mito	0	mitochondrion		PSAT; phosphoserine transaminase (EC:2.6.1.52); K00831 phosphoserine aminotransferase [EC:2.6.1.52]	phosphoserine aminotransferase [EC:2.6.1.52]	"Glycine, serine and threonine metabolism || Methane metabolism || Vitamin B6 metabolism"			KOG2790	METABOLISM	Coenzyme transport and metabolism	Phosphoserine aminotransferase	Phosphoserine aminotransferase (42458)	phosphoserine aminotransferase	665.853	729.09	443.505	363.84	466.315	468.755	650.557	614.157	356.225	393.195	606.6	418.015	467.048	318.767	192.45	221.287	254.21	251.9	165.944	222.957	215.533	336.456	324.201	230.425	527.796	180.655	38.4454
Phatr3_J19244	305647	brown	DaUP	HiFe-UP	0.870608	0.721157	Amino Acid Metabolism	PSP mito	0	mitochondrion	phosphatase activity	PSP; phosphoserine phosphatase (EC:3.1.3.3); K01079 phosphoserine phosphatase [EC:3.1.3.3]	phosphoserine phosphatase [EC:3.1.3.3]	"Glycine, serine and threonine metabolism || Methane metabolism"	PF00702||PF06888||PF12710||PF13419	haloacid dehalogenase-like hydrolase||Putative Phosphatase||haloacid dehalogenase-like hydrolase||Haloacid dehalogenase-like hydrolase	KOG1615	METABOLISM	Amino acid transport and metabolism	Phosphoserine phosphatase	Phosphoserine phosphatase (19244)	phosphoserine phosphatase SerB	56.5533	56.8933	52.62	71.44	85.415	84.01	64.15	86.8767	50.085	86.255	76.35	106.835	68.012	85.915	53.3867	92.15	119.37	87.08	1.02788	12.5849	6.01041	3.28098	24.5861	14.8351	26.5934	25.8661	5.2538
Phatr3_Jdraft877	302073	blue			1.32467	0.870359	Amino Acid Metabolism	Serine ammonia lyase (L-SD)	0	other localisation		L-SD; l-serine ammonia-lyase			PF00291	Pyridoxal-phosphate dependent enzyme	KOG1250	METABOLISM	Amino acid transport and metabolism	Threonine/serine dehydratases	Threonine/serine dehydratases (877_bd)		38.7367	28.4967	23.1	31.165	38.855	42.775	33.2533	37.5	22.225	26.225	33.09	40.925	23.342	23.2625	22.8567	24.85	23.9367	34.08	10.347	2.8313	11.7945	19.1555	8.01152	23.7376	17.2315	17.4925	17.4302
Phatr3_J13987	302419	darkred	LoFe-UP+DaUP		1.39232	0.78003	Amino Acid Metabolism	serine racemase	0	other localisation		hypothetical protein; K12235 serine racemase [EC:5.1.1.18]	serine racemase [EC:5.1.1.18]	"Glycine, serine and threonine metabolism"	PF00291	Pyridoxal-phosphate dependent enzyme	KOG1251	CELLULAR PROCESSES AND SIGNALING	Signal transduction mechanisms	Serine racemase	Serine racemase (13987)		24.66	40.1967	33.49	37.47	33.13	37.13	24.6667	25.31	32.325	40.845	34.11	33.565	12.352	20.745	30.63	34.54	22.5767	27.1567	12.047	3.3269	11.9077	15.5846	8.59842	4.61034	8.43405	0.911976	12.5653
Phatr3_J18665	309620	grey	LiUP	HiFe-UP+LiUP	0.780339	1.68366	Amino Acid Metabolism	SHMT	0	other localisation	glycine hydroxymethyltransferase activity||glycine metabolic process||L-serine metabolic process	"SHMT, GHMT; serine hydroxymethyltransferase; K00600 glycine hydroxymethyltransferase [EC:2.1.2.1]"	glycine hydroxymethyltransferase [EC:2.1.2.1]	"Glycine, serine and threonine metabolism || Cyanoamino acid metabolism || Glyoxylate and dicarboxylate metabolism || One carbon pool by folate || Methane metabolism"	PF00464	Serine hydroxymethyltransferase	KOG2467	METABOLISM	Amino acid transport and metabolism	Glycine/serine hydroxymethyltransferase	Glycine/serine hydroxymethyltransferase (18665)		194.51	214.257	179.275	113.24	49.55	52.16	171.117	251.887	254.65	123.735	84.21	70.43	233.164	246.735	128.557	260.543	163.423	123.453	43.2009	46.0156	43.6638	10.9177	3.13955	14.8351	131.103	115.725	189.434
Phatr3_J8717	309014	turquoise	LiUP	LiUP	1.1569	1.32844	Amino Acid Metabolism	SHMT	0	other localisation	glycine hydroxymethyltransferase activity||glycine metabolic process||L-serine metabolic process	hypothetical protein; K00600 glycine hydroxymethyltransferase [EC:2.1.2.1]	glycine hydroxymethyltransferase [EC:2.1.2.1]	"Glycine, serine and threonine metabolism || Cyanoamino acid metabolism || Glyoxylate and dicarboxylate metabolism || One carbon pool by folate || Methane metabolism"	PF00464	Serine hydroxymethyltransferase	KOG2467	METABOLISM	Amino acid transport and metabolism	Glycine/serine hydroxymethyltransferase	Glycine/serine hydroxymethyltransferase (8717)		113.747	94.5867	71.515	54.865	77.575	74.46	138.727	94.59	57.62	58.105	68.87	74.505	97.324	78.43	48.2767	51.72	75.5267	76.32	10.6002	6.67609	10.0763	7.47412	0.558614	0.721249	46.4215	11.6953	4.48306
Phatr3_J54015	309041	darkturquoise	LiUP	LiUP	0.929004	2.93498	Amino Acid Metabolism	SHMT2	0	mitochondrion	glycine hydroxymethyltransferase activity||glycine metabolic process||L-serine metabolic process	SHMT2; serine hydroxymethyltransferase; K00600 glycine hydroxymethyltransferase [EC:2.1.2.1]	glycine hydroxymethyltransferase [EC:2.1.2.1]	"Glycine, serine and threonine metabolism || Cyanoamino acid metabolism || Glyoxylate and dicarboxylate metabolism || One carbon pool by folate || Methane metabolism"	PF00464	Serine hydroxymethyltransferase	KOG2467	METABOLISM	Amino acid transport and metabolism	Glycine/serine hydroxymethyltransferase	Glycine/serine hydroxymethyltransferase (54015)		164.837	213.8	197.53	65.635	79.145	115.675	188.287	183.57	197.155	40.745	77.265	90.15	238.186	208.373	220.36	30.43	55.2267	89.7	60.8201	6.41526	38.7636	16.0301	5.87606	8.98733	135.965	52.1265	50.2258
Phatr3_J10655	309651	blue	LoFe-UP+DaUP		1.33175	0.647236	Amino Acid Metabolism	signal peptide	0	signal peptide	"oxidoreductase activity||oxidoreductase activity, acting on paired donors, with incorporation or reduction of molecular oxygen, 2-oxoglutarate as one donor, and incorporation of one atom each of oxygen into both donors||oxidation-reduction process"	hypothetical protein; K00472 prolyl 4-hydroxylase [EC:1.14.11.2]	prolyl 4-hydroxylase [EC:1.14.11.2]	Arginine and proline metabolism	PF03171||PF13640	2OG-Fe(II) oxygenase superfamily||2OG-Fe(II) oxygenase superfamily	KOG1591	METABOLISM	Amino acid transport and metabolism	Prolyl 4-hydroxylase alpha subunit	Prolyl 4-hydroxylase alpha subunit (10655)		41.94	64.5167	60.285	68.635	97.76	97.485	43.8667	49.13	54.67	63.09	91.235	80.87	34.798	36.6825	57.84	68.5933	51.8433	57.6767	17.3561	9.80388	2.89207	16.2422	20.8314	19.9192	17.5378	6.5782	1.25865
Phatr3_J55162	303234	grey60			1.03184	0.875885	Amino Acid Metabolism	signal peptide	0	signal peptide	"oxidoreductase activity||oxidoreductase activity, acting on paired donors, with incorporation or reduction of molecular oxygen, 2-oxoglutarate as one donor, and incorporation of one atom each of oxygen into both donors||oxidation-reduction process"	hypothetical protein; K00472 prolyl 4-hydroxylase [EC:1.14.11.2]	prolyl 4-hydroxylase [EC:1.14.11.2]	Arginine and proline metabolism	PF13637||PF13640	Ankyrin repeats (many copies)||2OG-Fe(II) oxygenase superfamily				hypothetical protein	hypothetical protein (55162)		40.89	62.0467	82.625	87.205	47.875	51.57	38.95	60.3567	76.4	82.395	44.185	50.915	42.844	49.6025	66.8033	96.62	51.9867	47.5633	7.68383	16.5919	2.8355	25.0952	5.53665	29.5288	8.56238	18.01	2.19203
Phatr3_J28191	308351	brown	DaUP	DaUP	1.7121	0.3698	Amino Acid Metabolism	SSD1 (NADH form)	0	mitochondrion	metabolic process||oxidoreductase activity||oxidation-reduction process	SSD1; succinate semialdehyde dehydrogenase (EC:1.2.1.24)			PF00171	Aldehyde dehydrogenase family	KOG2451	METABOLISM	Energy production and conversion	Aldehyde dehydrogenase	Aldehyde dehydrogenase (28191)		11.4967	27.7833	37.29	40.06	67.74	76.86	23.9567	15.4833	29.3	35.435	49.96	77.26	5.442	12.57	19.4833	32.1833	36.4167	41.4467	0.932166	2.31906	7.12764	21.2273	7.60847	23.4618	35.4861	5.34296	0.537401
Phatr3_J31599	306908	brown	LoFe-UP+DaUP	DaUP	1.4076	0.542457	Amino Acid Metabolism	SSDH (NADPH form)	0	other localisation	metabolic process||oxidoreductase activity||oxidation-reduction process	SSDH; succinate semialdehyde dehydrogenase (EC:1.2.1.16)			PF00171	Aldehyde dehydrogenase family	KOG2451	METABOLISM	Energy production and conversion	Aldehyde dehydrogenase	Aldehyde dehydrogenase (31599)		31.17	37.3833	27.565	44.215	53.03	63.53	27.33	35.28	26.45	37.76	44.385	64.01	12.01	22.2	22.4	28.4733	44.5667	53.0433	5.19635	8.93886	0.615183	1.16673	5.27502	8.96611	6.39544	6.27139	3.26683
Phatr3_J50097	309390	purple			1.35946	0.906107	Amino Acid Metabolism	threonine aldolase	0	other localisation	cellular amino acid metabolic process||lyase activity	hypothetical protein			PF01212	Beta-eliminating lyase	KOG1368	METABOLISM	Amino acid transport and metabolism	Threonine aldolase	Threonine aldolase (50097)		11.1067	16.7467	12.315	10.69	15.29	13.775	9.97333	10.0033	10.915	11.65	10.89	13.995	5.178	10.3775	11.15	9.59333	8.33	11.45	3.50095	7.59063	2.22739	3.67696	1.0748	4.82954	4.70262	5.15603	7.16299
Phatr3_J35594	310076	grey		LiUP	1.01189	0.995446	Amino Acid Metabolism	threonine synthase	0	other localisation		hypothetical protein			PF00291||PF14821	Pyridoxal-phosphate dependent enzyme||Threonine synthase N terminus	KOG2616	METABOLISM	Amino acid transport and metabolism	Pyridoxalphosphate-dependent enzyme/predicted threonine synthase	Pyridoxalphosphate-dependent enzyme/predicted threonine synthase (35594)	threonine synthase||_GAP_	34.73	29.8967	35.575	37.57	36.865	32.49	33.9767	20.99	38.46	39.99	38.87	24.14	35.878	31.61	35.85	42.92	27.48	20.76	5.72852	8.19402	4.02344	1.72534	22.5496	0.0565685	11.3854	6.47556	3.45068
Phatr3_J49056	300927	red	LiUP	HiFe-UP+LiUP	0.58745	2.10206	Amino Acid Metabolism	threonine synthase	0	other localisation		hypothetical protein; K01733 threonine synthase [EC:4.2.3.1]	threonine synthase [EC:4.2.3.1]	"Glycine, serine and threonine metabolism || Vitamin B6 metabolism"	PF00291||PF14821	Pyridoxal-phosphate dependent enzyme||Threonine synthase N terminus	KOG2616	METABOLISM	Amino acid transport and metabolism	Pyridoxalphosphate-dependent enzyme/predicted threonine synthase	Pyridoxalphosphate-dependent enzyme/predicted threonine synthase (49056)	threonine synthase||_GAP_	70.4667	41.3033	32.515	28.18	23.495	29.795	75.9067	69.2367	33.07	24.06	29.07	35.85	163.402	72.11	26.0267	25.73	61.1367	47.5233	8.3481	9.06556	0.360624	0.240416	5.05581	8.6762	29.7268	3.40036	3.40825
Phatr3_J41702	307018	turquoise			0.959442	1.46734	Amino Acid Metabolism	TRP	0	other localisation	tryptophan synthase activity||tryptophan metabolic process	hypothetical protein; K01694 tryptophan synthase [EC:4.2.1.20]	tryptophan synthase [EC:4.2.1.20]	"Glycine, serine and threonine metabolism || Phenylalanine, tyrosine and tryptophan biosynthesis"	PF00290||PF00291	Tryptophan synthase alpha chain||Pyridoxal-phosphate dependent enzyme	KOG1395	METABOLISM	Amino acid transport and metabolism	Tryptophan synthase beta chain	Tryptophan synthase beta chain (41702)	"tryptophan synthase, alpha subunit||tryptophan synthase, beta subunit"	238.03	199.12	135.67	150.55	100.625	79.07	201.4	282.4	105.77	123.715	94.835	99.595	189.014	235.89	73.8367	108.013	190.327	181.913	32.627	58.6502	80.695	78.7293	3.75474	31.537	161.78	63.9248	72.0683
Phatr3_J52286	300418	lightgreen	DaUP		0.709977	0.48206	Amino Acid Metabolism	TRP	0	other localisation		"TRPB; tryptophan synthase, beta chain"			PF00291	Pyridoxal-phosphate dependent enzyme	KOG1395	METABOLISM	Amino acid transport and metabolism	Tryptophan synthase beta chain	Tryptophan synthase beta chain (52286)		8.95667	59.21	132.46	125.85	59.515	94.465	7.54	23.5133	165.87	167.49	50.865	79.36	6.05	45.435	180.87	237.937	118.583	113.593	1.12527	38.4237	41.1253	16.9847	26.0427	22.4224	0.451774	14.8549	33.5593
Phatr3_J11733	311841	brown	DaUP	DaUP	0.971326	0.263827	Amino Acid Metabolism		0	other localisation	"kinase activity||transferase activity, transferring phosphorus-containing groups"	hypothetical protein; K00933 creatine kinase [EC:2.7.3.2]	creatine kinase [EC:2.7.3.2]	Arginine and proline metabolism	PF00217||PF02807	ATP:guanido phosphotransferase, C-terminal catalytic domain||ATP:guanido phosphotransferase, N-terminal domain	KOG3581	METABOLISM	Energy production and conversion	Creatine kinases	Creatine kinases (11733)		1.77	17.8833	11.285	19.065	25.485	39.15	1.65667	8.46667	13.56	20.155	21.3	44.21	1.296	8.31	13.86	21.9833	25.53	48.35	0.815414	11.3308	2.22739	2.35467	0.629325	1.15966	0.495412	1.46678	0.79196
Phatr3_J13175	300139	yellow	DaUP		0.978877	0.626905	Amino Acid Metabolism		0	other localisation	"oxidoreductase activity, acting on paired donors, with incorporation or reduction of molecular oxygen, reduced pteridine as one donor, and incorporation of one atom of oxygen||oxidation-reduction process"	hypothetical protein; K00500 phenylalanine-4-hydroxylase [EC:1.14.16.1]	phenylalanine-4-hydroxylase [EC:1.14.16.1]	"Phenylalanine metabolism || Phenylalanine, tyrosine and tryptophan biosynthesis"	PF00351	Biopterin-dependent aromatic amino acid hydroxylase	KOG3820	METABOLISM	Amino acid transport and metabolism	Aromatic amino acid hydroxylase	Aromatic amino acid hydroxylase (13175)		18.8733	18.7933	31.81	40.81	52.15	46.62	26.89	18.96	18.615	37.53	35.52	35.935	25.858	34.475	21.25	33.96	39.3033	33.1333	1.48652	11.2005	1.41421	19.7566	14.2694	13.138	20.5316	11.7523	3.09006
Phatr3_J13557	306409	grey		LiUP	1.13536	1.1266	Amino Acid Metabolism		0	other localisation	"oxidoreductase activity||oxidoreductase activity, acting on paired donors, with incorporation or reduction of molecular oxygen, 2-oxoglutarate as one donor, and incorporation of one atom each of oxygen into both donors||oxidation-reduction process"	proly 4-hydroxylase; K00472 prolyl 4-hydroxylase [EC:1.14.11.2]	prolyl 4-hydroxylase [EC:1.14.11.2]	Arginine and proline metabolism	PF03171||PF13640	2OG-Fe(II) oxygenase superfamily||2OG-Fe(II) oxygenase superfamily	KOG1591	METABOLISM	Amino acid transport and metabolism	Prolyl 4-hydroxylase alpha subunit	Prolyl 4-hydroxylase alpha subunit (13557)		36.82	33.0767	34.72	30.34	37.92	36.825	45.72	31.8033	36.13	32.4	30.81	32.88	40.836	24.3625	32.56	32.16	26.5733	25.3433	9.9164	5.31575	0.876812	2.65872	2.80014	4.87197	17.0767	4.76358	7.70746
Phatr3_J15083	304707	magenta	DaUP		1.22136	0.647272	Amino Acid Metabolism		0	other localisation	metabolic process||hydrolase activity	hypothetical protein; K14677 aminoacylase [EC:3.5.1.14]	aminoacylase [EC:3.5.1.14]	Arginine and proline metabolism	PF01546||PF07687	Peptidase family M20/M25/M40||Peptidase dimerisation domain	KOG2275	METABOLISM	Amino acid transport and metabolism	Aminoacylase ACY1 and related metalloexopeptidases	Aminoacylase ACY1 and related metalloexopeptidases (15083)	N-acyl-L-amino-acid amidohydrolase	17.92	37.2867	49.08	53.94	39.435	41.18	23.87	26.89	31.6	51.75	32.48	42.735	12.118	34.17	24.2967	41.2233	37.21	36.6733	7.80779	14.4917	4.01637	9.48937	6.97914	7.97616	2.5197	1.54787	6.81651
Phatr3_J15917	301007	green	DaUP	DaUP	1.00389	0.539151	Amino Acid Metabolism		0	other localisation	pyridoxal phosphate binding	cystathionine gamma-lyase; K01758 cystathionine gamma-lyase [EC:4.4.1.1]	cystathionine gamma-lyase [EC:4.4.1.1]	"Glycine, serine and threonine metabolism || Cysteine and methionine metabolism || Selenocompound metabolism"	PF01053	Cys/Met metabolism PLP-dependent enzyme	KOG0053	METABOLISM	Amino acid transport and metabolism	Cystathionine beta-lyases/cystathionine gamma-synthases	Cystathionine beta-lyases/cystathionine gamma-synthases (15917)		14.0033	19.84	17.395	34.845	31.305	25.76	14.6833	15.1433	18.64	30.54	30.965	24.985	15.966	13.3075	18.93	33.2167	29.9633	27.9067	1.66785	1.27012	1.63342	14.9553	4.10829	3.64867	4.69103	1.94155	2.67286
Phatr3_J20809	300092	grey	LiUP	LiUP	0.970872	1.34897	Amino Acid Metabolism		0	signal peptide	3-dehydroquinate synthase activity||aromatic amino acid family biosynthetic process||oxidoreductase activity||metal ion binding||oxidation-reduction process	AroB; 3-dehydroquinate synthase; K01735 3-dehydroquinate synthase [EC:4.2.3.4]	3-dehydroquinate synthase [EC:4.2.3.4]	"Phenylalanine, tyrosine and tryptophan biosynthesis"	PF00465||PF01761||PF13685	Iron-containing alcohol dehydrogenase||3-dehydroquinate synthase||Iron-containing alcohol dehydrogenase	KOG0692	METABOLISM	Amino acid transport and metabolism	Pentafunctional AROM protein	Pentafunctional AROM protein (20809)	3-dehydroquinate synthase	76.2667	112.8	99.835	59.645	62.05	66.54	66.7767	105.217	83.48	59.045	52.335	70.19	72.542	108.005	83.1833	62.8367	74.5767	78.27	3.23577	11.1861	26.1417	25.2508	10.7763	17.8615	11.8797	31.6853	41.2668
Phatr3_J14230	300387	black			0.855607	0.915674	Amino Acid Metabolism		0	other localisation	"metabolic process||transferase activity, transferring glycosyl groups"	hypothetical protein; K00766 anthranilate phosphoribosyltransferase [EC:2.4.2.18] || anthranilate phosphoribosyltransferase	anthranilate phosphoribosyltransferase [EC:2.4.2.18]	"Phenylalanine, tyrosine and tryptophan biosynthesis"	PF00591||PF02885	Glycosyl transferase family, a/b domain||Glycosyl transferase family, helical bundle domain	KOG1438	METABOLISM	Amino acid transport and metabolism	Anthranilate phosphoribosyltransferase	Anthranilate phosphoribosyltransferase (28937)	anthranilate phosphoribosyltransferase	130.967	138.627	92.465	82.78	116.69	105.95	100.513	144.537	74.435	106.295	126.74	111.08	102.068	168.94	71.13	106.44	176.92	178.373	23.7975	70.0048	10.5995	20.8455	6.57609	59.7222	63.1502	21.3079	25.4912
Phatr3_J38694	308726	NULL	LoFe-UP+DaUP	DaUP	1.22719	0.568813	Amino Acid Metabolism		0	other localisation	"oxidoreductase activity||oxidoreductase activity, acting on paired donors, with incorporation or reduction of molecular oxygen, 2-oxoglutarate as one donor, and incorporation of one atom each of oxygen into both donors||oxidation-reduction process"	hypothetical protein; K00472 prolyl 4-hydroxylase [EC:1.14.11.2]	prolyl 4-hydroxylase [EC:1.14.11.2]	Arginine and proline metabolism	PF13640||PF13661	2OG-Fe(II) oxygenase superfamily||2OG-Fe(II) oxygenase superfamily	KOG1591	METABOLISM	Amino acid transport and metabolism	Prolyl 4-hydroxylase alpha subunit	Prolyl 4-hydroxylase alpha subunit (38694)		7.43333	8.26667	6.245	10.44	10.595	13.53	6.11667	6.14333	6.785	10	8.565	12.32	4.348	5.1475	5.03	9.64667	9.75	10.5267	4.2231	2.00291	3.96687	2.53144	0.233345	2.34759	1.4954	3.50862	0.770746
Phatr3_J38891	302629	turquoise			0.810692	1.13598	Amino Acid Metabolism		0	other localisation	biosynthetic process||pyridoxal phosphate binding	hypothetical protein; K00817 histidinol-phosphate aminotransferase [EC:2.6.1.9]	histidinol-phosphate aminotransferase [EC:2.6.1.9]	"Histidine metabolism || Tyrosine metabolism || Phenylalanine metabolism || Phenylalanine, tyrosine and tryptophan biosynthesis || Novobiocin biosynthesis || Tropane, piperidine and pyridine alkaloid biosynthesis"	PF00155	Aminotransferase class I and II	KOG0633	METABOLISM	Amino acid transport and metabolism	Histidinol phosphate aminotransferase	Histidinol phosphate aminotransferase (38891)	histidinol-phosphate transaminase	126.853	123.523	86.915	81.34	92.71	96.57	92.5233	124.38	82.51	113.265	113.85	80.535	167.598	140.175	73.3833	97.0067	134.383	122.44	32.5099	36.2555	12.4663	9.10754	2.22032	17.9322	62.3104	23.8503	30.1793
Phatr3_J42003	301968	brown	DaUP	DaUP	1.27753	0.440495	Amino Acid Metabolism		0	other localisation	adenyl nucleotide binding	Cbs; hypothetical protein; K01697 cystathionine beta-synthase [EC:4.2.1.22]	cystathionine beta-synthase [EC:4.2.1.22]	"Glycine, serine and threonine metabolism || Cysteine and methionine metabolism"	PF00291||PF00571	Pyridoxal-phosphate dependent enzyme||CBS domain	KOG1252	METABOLISM	Amino acid transport and metabolism	Cystathionine beta-synthase and related enzymes	Cystathionine beta-synthase and related enzymes (42003)	cystathionine beta-synthase	5.65667	18.9233	14.765	24.425	28.605	24.715	4.80667	16.2067	14.39	24.47	21.57	27.49	2.35	11.53	13.09	20.4667	22.54	21.9967	1.19818	4.55548	2.17082	8.80348	1.19501	3.40118	1.01869	3.41579	3.84666
Phatr3_J49372	307179	NULL	LoFe-UP		1.49511	0.817802	Amino Acid Metabolism		0	other localisation	cellular amino acid metabolic process||biosynthetic process||lyase activity||pyridoxal phosphate binding	hypothetical protein; K01620 threonine aldolase [EC:4.1.2.5]	threonine aldolase [EC:4.1.2.5]	"Glycine, serine and threonine metabolism"	PF00155||PF01212	Aminotransferase class I and II||Beta-eliminating lyase	KOG1368	METABOLISM	Amino acid transport and metabolism	Threonine aldolase	Threonine aldolase (49372)		11.5967	12.2	7.49	8.575	12.435	14.025	12.3	8.81333	7.15	11.46	12.41	16.695	5.658	7.655	7.99333	7.71667	6.95	10.41	5.04977	0.115326	0.183848	2.96278	0.431335	3.03349	7.48868	3.24777	6.46296
Phatr3_J5156	302517	NULL		LiUP	1.41967	1.11034	Amino Acid Metabolism		0	other localisation	"oxidoreductase activity||oxidoreductase activity, acting on paired donors, with incorporation or reduction of molecular oxygen, 2-oxoglutarate as one donor, and incorporation of one atom each of oxygen into both donors||oxidation-reduction process"	hypothetical protein; K00472 prolyl 4-hydroxylase [EC:1.14.11.2]	prolyl 4-hydroxylase [EC:1.14.11.2]	Arginine and proline metabolism	PF13640	2OG-Fe(II) oxygenase superfamily	KOG1591	METABOLISM	Amino acid transport and metabolism	Prolyl 4-hydroxylase alpha subunit	Prolyl 4-hydroxylase alpha subunit (5156)		17.2667	10.2433	9.055	8.47	15.04	10.22	19.07	8.24667	6.885	9.185	18.57	11.15	15.29	5.565	5.51667	6.93667	8.34333	6.46	3.27344	3.64256	2.55266	2.85671	3.83252	3.76181	5.21242	1.21903	0.275772
Phatr3_J7664	310050	grey			1.26089	0.697182	Amino Acid Metabolism		0	other localisation	3-dehydroquinate dehydratase activity||shikimate 3-dehydrogenase (NADP+) activity||oxidation-reduction process	hypothetical protein; K13830 pentafunctional AROM polypeptide [EC:4.2.3.4 4.2.1.10 1.1.1.25 2.7.1.71 2.5.1.19]	pentafunctional AROM polypeptide [EC:4.2.3.4 4.2.1.10 1.1.1.25 2.7.1.71 2.5.1.19]	"Phenylalanine, tyrosine and tryptophan biosynthesis"	PF01487||PF01488||PF08501	Type I 3-dehydroquinase||Shikimate / quinate 5-dehydrogenase||Shikimate dehydrogenase substrate binding domain	KOG0692	METABOLISM	Amino acid transport and metabolism	Pentafunctional AROM protein	Pentafunctional AROM protein (7664)		21.5333	16.0433	12.06	28.23	18.375	15.105	11.79	18.09	11.6	21.415	16.325	18.46	10.024	12.4675	7.78	18.54	16.2633	20.35	5.46474	6.35204	8.42871	19.403	2.07182	6.75287	7.59137	8.38458	10.5359
Phatr3_J8772	304935	darkturquoise	LiUP	LiUP	0.891461	5.886	Amino Acid Metabolism		0	other localisation	3-dehydroquinate synthase activity||aromatic amino acid family biosynthetic process	hypothetical protein; K01735 3-dehydroquinate synthase [EC:4.2.3.4]	3-dehydroquinate synthase [EC:4.2.3.4]	"Phenylalanine, tyrosine and tryptophan biosynthesis"	PF01761||PF13685	3-dehydroquinate synthase||Iron-containing alcohol dehydrogenase	KOG0692	METABOLISM	Amino acid transport and metabolism	Pentafunctional AROM protein	Pentafunctional AROM protein (8772)		39.5767	67.6467	84.01	13.15	14.46	20.395	66.9833	73.2567	88.445	10.5	10.81	12.175	75.596	79.8625	85.7467	12.2567	12.6067	7.54	5.67148	17.6628	32.8522	5.24673	5.58614	10.4157	64.6795	21.3367	39.5061
Phatr3_J28937	300429	salmon			0.962551	0.945007	Amino Acid Metabolism		0	other localisation	"metabolic process||transferase activity, transferring glycosyl groups"	hypothetical protein; K00766 anthranilate phosphoribosyltransferase [EC:2.4.2.18] || anthranilate phosphoribosyltransferase	anthranilate phosphoribosyltransferase [EC:2.4.2.18]	"Phenylalanine, tyrosine and tryptophan biosynthesis"	PF00591||PF02885	Glycosyl transferase family, a/b domain||Glycosyl transferase family, helical bundle domain	KOG1438	METABOLISM	Amino acid transport and metabolism	Anthranilate phosphoribosyltransferase	Anthranilate phosphoribosyltransferase ()	anthranilate phosphoribosyltransferase	90.1	86.1033	50.97	49.5	63.035	66.165	65.0133	82.5267	43.395	67.38	66.77	68.13	54.804	89.415	38.26	54.6133	95.1067	100.633	18.687	25.8266	2.94156	21.4819	9.36916	12.8198	39.8002	10.4664	22.1537
Phatr3_J38362	300455	lightcyan	LoFe-UP+DaUP	LoFe-UP+DaUP	2.38341	0.580026	BCAA Metabolism	2-isopropylmalate synthase	0	other localisation	catalytic activity||2-isopropylmalate synthase activity||leucine biosynthetic process	2-isopropylmalate synthase; K01649 2-isopropylmalate synthase [EC:2.3.3.13]	2-isopropylmalate synthase [EC:2.3.3.13]	"Valine, leucine and isoleucine biosynthesis || Pyruvate metabolism"	PF00682||PF08502	HMGL-like||LeuA allosteric (dimerisation) domain	KOG2367	METABOLISM	Amino acid transport and metabolism	Alpha-isopropylmalate synthase/homocitrate synthase	Alpha-isopropylmalate synthase/homocitrate synthase (38362)	2-isopropylmalate synthase/homocitrate synthase family protein	85.8367	87.74	126.97	131.725	97.945	87.135	67.6367	54.7767	82.115	121.48	88.905	134.225	8.216	9.385	40.8367	95.45	59.3067	53.9567	29.0329	13.1411	19.7566	24.2608	2.62337	34.033	51.8201	11.6123	24.9397
Phatr3_J44618	305715	turquoise			1.11863	1.41932	BCAA Metabolism	2-isopropylmalate synthase chl	0	chloroplast	catalytic activity||2-isopropylmalate synthase activity||leucine biosynthetic process	2-isopropylmalate synthase; K01649 2-isopropylmalate synthase [EC:2.3.3.13]	2-isopropylmalate synthase [EC:2.3.3.13]	"Valine, leucine and isoleucine biosynthesis || Pyruvate metabolism"	PF00682||PF08502	HMGL-like||LeuA allosteric (dimerisation) domain	KOG2367	METABOLISM	Amino acid transport and metabolism	Alpha-isopropylmalate synthase/homocitrate synthase	Alpha-isopropylmalate synthase/homocitrate synthase (44618)	2-isopropylmalate synthase||_GAP_	185.82	90.0233	62.285	73.005	69.06	57.355	122.24	119.933	58.62	65.03	66.67	61.885	112.962	78.885	48.5333	63.2133	91.69	80.13	12.7327	20.9615	18.1231	39.5202	3.70524	0.841457	68.1603	50.286	26.8135
Phatr3_J54355	301747	grey	LiUP	LiUP	1.17154	1.69765	BCAA Metabolism	ALS (acetolactate synthase) - 1st step BCAA synth	0	other localisation	magnesium ion binding||catalytic activity||thiamine pyrophosphate binding	carboxylyase			PF00205||PF02775||PF02776	Thiamine pyrophosphate enzyme, central domain||Thiamine pyrophosphate enzyme, C-terminal TPP binding domain||Thiamine pyrophosphate enzyme, N-terminal TPP binding domain	KOG4166	METABOLISM	Amino acid transport and metabolism	Thiamine pyrophosphate-requiring enzyme	Thiamine pyrophosphate-requiring enzyme (54355)		18.2033	20.2933	39.235	21.085	19.125	5.82	31.0633	16.92	33.285	20.3	13.555	3.88	20.708	16.2525	25.8967	26.4733	11.15	2.36	7.61568	3.02979	0.26163	6.56902	3.11834	1.47078	21.958	9.68757	13.5411
Phatr3_J37341	306379	turquoise	LoFe-UP+LiUP	LiUP	1.5239	2.25184	BCAA Metabolism	ALSchl (acetolactate synthase) - 1st step BCAA synth	1	chloroplast	magnesium ion binding||catalytic activity||thiamine pyrophosphate binding				PF00205||PF02775||PF02776	Thiamine pyrophosphate enzyme, central domain||Thiamine pyrophosphate enzyme, C-terminal TPP binding domain||Thiamine pyrophosphate enzyme, N-terminal TPP binding domain	KOG4166	METABOLISM	Amino acid transport and metabolism	Thiamine pyrophosphate-requiring enzyme	Thiamine pyrophosphate-requiring enzyme (37341)		114.187	77.3767	59.35	36.015	33.775	25.835	69.65	80.1867	46.435	22.985	30.51	30.505	45.98	42.9725	49.2733	18.2567	23.52	36.6867	9.62686	20.7556	19.2474	30.3844	9.45402	3.20319	23.2012	43.8044	39.8738
Phatr3_J10779	311621	turquoise			0.958315	1.10829	BCAA Metabolism	BCAT	0	chloroplast	catalytic activity||metabolic process				PF01063	Aminotransferase class IV	KOG0975	METABOLISM	Amino acid transport and metabolism	Branched chain aminotransferase BCAT1, pyridoxal phosphate enzymes type IV superfamily	Branched chain aminotransferase BCAT1, pyridoxal phosphate enzymes type IV superfamily (10779)	branched-chain amino acid aminotransferase	74.36	46.21	29.865	45.825	37.935	42.94	60.43	62.0133	32.8	38.535	40.135	40.725	51.3	58.865	28.4267	33.27	57.8767	67.7233	10.6114	1.98613	1.05359	9.99142	2.49609	7.73575	21.6244	8.04498	6.46296
Phatr3_J28585	308486	brown	DaUP		0.800813	0.697215	BCAA Metabolism	BCAT	0	other localisation	catalytic activity||metabolic process	hypothetical protein; K00826 branched-chain amino acid aminotransferase [EC:2.6.1.42]	branched-chain amino acid aminotransferase [EC:2.6.1.42]	"Valine, leucine and isoleucine degradation || Valine, leucine and isoleucine biosynthesis || Pantothenate and CoA biosynthesis"	PF01063	Aminotransferase class IV	KOG0975	METABOLISM	Amino acid transport and metabolism	Branched chain aminotransferase BCAT1, pyridoxal phosphate enzymes type IV superfamily	Branched chain aminotransferase BCAT1, pyridoxal phosphate enzymes type IV superfamily (28585)		35.8233	55.2867	78.915	75.155	81.19	86.175	36.0733	60.8	105.06	74.825	115.39	53.77	70.112	56.4425	89.6567	158.823	85.1267	68.9633	2.38127	11.4472	31.5723	16.8221	33.6159	62.9113	13.3013	17.7954	60.1889
Phatr3_J43697	309461	cyan			1.04663	0.846017	BCAA Metabolism	BCAT	0	other localisation	catalytic activity||metabolic process	hypothetical protein; K00826 branched-chain amino acid aminotransferase [EC:2.6.1.42]	branched-chain amino acid aminotransferase [EC:2.6.1.42]	"Valine, leucine and isoleucine degradation || Valine, leucine and isoleucine biosynthesis || Pantothenate and CoA biosynthesis"	PF01063	Aminotransferase class IV	KOG0975	METABOLISM	Amino acid transport and metabolism	Branched chain aminotransferase BCAT1, pyridoxal phosphate enzymes type IV superfamily	Branched chain aminotransferase BCAT1, pyridoxal phosphate enzymes type IV superfamily (43697)	branched-chain amino acid aminotransferase	10.82	26.6867	33.055	36.01	15.41	22.245	11.9	19.39	38.485	33.825	17.93	19.975	9.384	26.48	26.76	27.68	22.6333	24.9133	6.78138	14.9664	14.5593	6.30739	1.81019	11.6602	2.28436	1.27448	33.0148
Phatr3_J50806	309765	red		LiUP	1.13918	1.40756	BCAA Metabolism	BCAT	0	mitochondrion	catalytic activity||metabolic process	hypothetical protein			PF01063	Aminotransferase class IV	KOG0975	METABOLISM	Amino acid transport and metabolism	Branched chain aminotransferase BCAT1, pyridoxal phosphate enzymes type IV superfamily	Branched chain aminotransferase BCAT1, pyridoxal phosphate enzymes type IV superfamily (50806)		131.127	71.45	78.045	81.57	76.02	65.04	172.64	71.8	61.26	77.29	55	59.905	119.882	66.1825	55.3667	64.4533	65.25	64.4	12.6267	18.8967	4.19314	7.15592	2.17789	12.1905	115.987	24.7903	3.77595
Phatr3_EG00869	300319	yellow	DaUP		1.1215	0.677047	BCAA Metabolism	BCAT	0	other localisation	catalytic activity||metabolic process				PF01063	Aminotransferase class IV				hypothetical protein	hypothetical protein ()		12.54	16.81	13.53	17.045	23.66	18.36	15.8633	14.46	12.92	21.845	23.07	21.945	11.35	12.2125	15.1633	19.7233	20.24	17.5133	2.68084	4.56858	0.127279	3.58503	3.66281	0.537401	7.69651	2.49658	4.35578
Phatr3_EG00890	300331	blue	DaUP		1.33323	0.765104	BCAA Metabolism	BCAT	1	signal peptide	catalytic activity||metabolic process				PF01063	Aminotransferase class IV				hypothetical protein	hypothetical protein ()		55.35	64.7033	51.51	52.65	81.76	62.09	55.06	51.5867	35.455	64.44	61.02	75.025	31.204	44.2175	37.8167	48.9767	51.2267	60.04	12.3406	12.2823	10.2106	11.8935	0.721249	5.76999	9.37527	10.7863	11.0804
Phatr3_J11021	309753	blue	LoFe-UP+DaUP	DaUP	1.55089	0.432772	BCAA Metabolism	BCKDC	0	mitochondrion	catalytic activity||metabolic process	"hypothetical protein; K00167 2-oxoisovalerate dehydrogenase E1 component, beta subunit [EC:1.2.4.4]"	"2-oxoisovalerate dehydrogenase E1 component, beta subunit [EC:1.2.4.4]"	"Valine, leucine and isoleucine degradation"	PF02779||PF02780	Transketolase, pyrimidine binding domain||Transketolase, C-terminal domain	KOG0525	METABOLISM	Energy production and conversion	Branched chain alpha-keto acid dehydrogenase E1, beta subunit	Branched chain alpha-keto acid dehydrogenase E1, beta subunit (11021)		14.1133	46.02	36.705	74.84	96.035	86.1	46.4067	22.1233	27.705	52.13	67.78	73.91	13.664	17.8675	38.0933	57.73	36.3967	49.5033	6.7275	21.6566	8.46407	22.9103	3.50018	18.0171	64.5863	2.60661	20.3859
Phatr3_J9476	310882	turquoise	LiUP	LiUP	0.798464	2.47884	BCAA Metabolism	BCKDH dehydrogenase	0	other localisation	"catalytic activity||metabolic process||oxidoreductase activity, acting on the aldehyde or oxo group of donors, disulfide as acceptor||thiamine pyrophosphate binding"	"hypothetical protein; K00166 2-oxoisovalerate dehydrogenase E1 component, alpha subunit [EC:1.2.4.4]"	"2-oxoisovalerate dehydrogenase E1 component, alpha subunit [EC:1.2.4.4]"	"Valine, leucine and isoleucine degradation"	PF00676||PF02775	Dehydrogenase E1 component||Thiamine pyrophosphate enzyme, C-terminal TPP binding domain	KOG1182	METABOLISM	Energy production and conversion	Branched chain alpha-keto acid dehydrogenase complex, alpha subunit	Branched chain alpha-keto acid dehydrogenase complex, alpha subunit (9476)		244.647	73.89	48.075	40.115	37.505	31.57	190.78	102.84	48.715	73.36	40.555	47.365	221.342	137.528	46.9733	50.7167	109.23	45.7867	102.489	15.2586	16.2988	11.3066	20.5273	4.70933	173.731	43.8101	26.566
Phatr3_J20547	308092	lightcyan	DaUP	DaUP	1.09831	0.255308	BCAA Metabolism	EDD Glyc (?)	0	chloroplast	catalytic activity||metabolic process				PF00920	Dehydratase family	KOG2448	METABOLISM	Amino acid transport and metabolism	Dihydroxy-acid dehydratase	Dihydroxy-acid dehydratase (20547)	dihydroxy-acid dehydratase||_GAP_	56.5	94.8667	300.355	867.55	139.66	84.09	59.6467	81.28	174.06	596.495	113.43	152.94	30.756	92.4925	33.72	485.607	342.71	268.58	15.9671	74.6273	285.381	83.6366	78.8707	20.1243	42.9948	13.1098	134.534
Phatr3_J20934	300123	grey	DaUP		0.753263	0.530126	BCAA Metabolism	IPMDH	0	signal peptide	"oxidoreductase activity, acting on the CH-OH group of donors, NAD or NADP as acceptor||oxidation-reduction process"	IPMDH; 3-isopropylmalate dehydrogenase (EC:1.1.1.85)			PF00180	Isocitrate/isopropylmalate dehydrogenase	KOG0786	METABOLISM	Amino acid transport and metabolism	3-isopropylmalate dehydrogenase	3-isopropylmalate dehydrogenase (20934)	3-isopropylmalate dehydrogenase	209.96	325.187	266.525	458.35	237.71	236.275	168.9	314.833	288.715	782.265	403.44	261.265	178.264	406.755	230.393	627.85	710.397	554.27	54.7424	155.203	129.45	5.1336	33.2057	121.248	135.071	17.2435	189.271
Phatr3_J24772	307020	grey			1.01569	0.901791	BCAA Metabolism	Isopropylmalate synthase	0	chloroplast	metabolic process	hypothetical protein; K01702 3-isopropylmalate dehydratase [EC:4.2.1.33]	3-isopropylmalate dehydratase [EC:4.2.1.33]	"Valine, leucine and isoleucine biosynthesis"	PF00330||PF00694	Aconitase family (aconitate hydratase)||Aconitase C-terminal domain	KOG0454	METABOLISM	Amino acid transport and metabolism	3-isopropylmalate dehydratase (aconitase superfamily)	3-isopropylmalate dehydratase (aconitase superfamily) (24772)	"3-isopropylmalate dehydratase, large subunit||3-isopropylmalate dehydratase, small subunit||_GAP_"	64.9833	44.8567	43.75	57.925	37.91	45.685	36.35	59.8033	40.9	37.775	34.08	40.21	37.07	41.9775	29.3333	41.1133	66.3733	64.04	22.2953	9.12904	13.4633	30.6107	5.48715	12.8198	30.0754	19.7494	14.0714
Phatr3_J30967	303217	turquoise		LiUP	0.958555	2.08209	BCAA Metabolism	ketol-acid reductoisomerase	0	chloroplast	ketol-acid reductoisomerase activity||cellular amino acid biosynthetic process||branched-chain amino acid biosynthetic process||oxidation-reduction process	hypothetical protein; K00053 ketol-acid reductoisomerase [EC:1.1.1.86]	ketol-acid reductoisomerase [EC:1.1.1.86]	"Valine, leucine and isoleucine biosynthesis || Pantothenate and CoA biosynthesis"	PF01450||PF07991	Acetohydroxy acid isomeroreductase, catalytic domain||Acetohydroxy acid isomeroreductase, catalytic domain				hypothetical protein	hypothetical protein (30967)		238.77	133.713	64.165	75.775	41.215	36.98	162.49	201.74	70.23	55.84	46.835	62.66	190.672	126.795	48.5867	57.3567	92.2733	128.02	23.3612	50.9495	49.2217	52.7431	1.23744	1.32936	139.972	105.45	88.5722
Phatr3_Jdraft348	304175	turquoise		LiUP	0.975591	2.01186	BCAA Metabolism	ketol-acid reductoisomerase	0	mitochondrion	ketol-acid reductoisomerase activity||cellular amino acid biosynthetic process||branched-chain amino acid biosynthetic process||oxidation-reduction process	hypothetical protein; K00053 ketol-acid reductoisomerase [EC:1.1.1.86]	ketol-acid reductoisomerase [EC:1.1.1.86]	"Valine, leucine and isoleucine biosynthesis || Pantothenate and CoA biosynthesis"	PF01450||PF07991	Acetohydroxy acid isomeroreductase, catalytic domain||Acetohydroxy acid isomeroreductase, catalytic domain				hypothetical protein	hypothetical protein ()		149.163	82.3633	35.9	42.16	23.975	25.07	98.7267	118.37	48.45	35.9	24.505	40.205	110.596	74.9775	26.09	32.1133	60.0767	83.8467	46.7921	32.8376	29.0904	28.454	6.18718	5.69928	87.4416	62.2848	61.8294
Phatr3_J843	307653	magenta	LoFe-UP+DaUP	LoFe-UP+DaUP	3.09029	0.30791	BCAA Metabolism	MCC1	0	mitochondrion	catalytic activity||ATP binding||metabolic process||ligase activity	hypothetical protein; K01968 3-methylcrotonyl-CoA carboxylase alpha subunit [EC:6.4.1.4]	3-methylcrotonyl-CoA carboxylase alpha subunit [EC:6.4.1.4]	"Valine, leucine and isoleucine degradation"	PF00289||PF00364||PF02785||PF02786||PF13533||PF13535||PF15632	Carbamoyl-phosphate synthase L chain, N-terminal domain||Biotin-requiring enzyme||Biotin carboxylase C-terminal domain||Carbamoyl-phosphate synthase L chain, ATP binding domain||Biotin-lipoyl like||ATP-grasp domain||ATP-grasp in the biosynthetic pathway with Ter operon	KOG0238	METABOLISM	Lipid transport and metabolism	3-Methylcrotonyl-CoA carboxylase, biotin-containing subunit/Propionyl-CoA carboxylase, alpha chain/Acetyl-CoA carboxylase, biotin carboxylase subunit	3-Methylcrotonyl-CoA carboxylase, biotin-containing subunit/Propionyl-CoA carboxylase, alpha chain/Acetyl-CoA carboxylase, biotin carboxylase subunit (843)		4.99333	41.3033	40.105	61.46	91.98	77.825	8.57667	10.89	17.475	32.04	72.765	75.535	3.198	7.9025	16.9033	25.5	13.4	20.2033	1.69742	36.9904	11.4905	24.2962	6.78823	2.63751	5.02341	5.34658	8.61963
Phatr3_J19329	301709	NULL	LoFe-UP+DaUP	DaUP	1.76598	0.243336	BCAA Metabolism	MCC2	0	mitochondrion	ligase activity	hypothetical protein			PF01039	Carboxyl transferase domain	KOG0540	METABOLISM	Amino acid transport and metabolism	3-Methylcrotonyl-CoA carboxylase, non-biotin containing subunit/Acetyl-CoA carboxylase carboxyl transferase, subunit beta	3-Methylcrotonyl-CoA carboxylase, non-biotin containing subunit/Acetyl-CoA carboxylase carboxyl transferase, subunit beta (19329)		3.95	6.17333	7.45	12.645	30.715	39.445	9.13333	2.89	7.83	7.735	24.115	34.235	2.056	2.46	6.88667	14.0733	9.36333	18.8567	1.24736	3.48873	1.10309	1.01116	5.94677	24.2467	10.095	1.60037	4.85075
Phatr3_J19518	307855	grey		LiUP	0.957078	1.65976	BCAA Metabolism	Threonine ammonia-lyase (cyto?	0	other localisation		hypothetical protein; K01754 threonine dehydratase [EC:4.3.1.19]	threonine dehydratase [EC:4.3.1.19]	"Glycine, serine and threonine metabolism || Valine, leucine and isoleucine biosynthesis"	PF00291	Pyridoxal-phosphate dependent enzyme	KOG1250	METABOLISM	Amino acid transport and metabolism	Threonine/serine dehydratases	Threonine/serine dehydratases (19518)	threonine dehydratase	35.5333	54.46	54.135	29	51.22	67.265	100.233	38.9733	70.475	32.895	42.81	47.13	101	47.3075	61.34	42.0767	19.9133	31.19	17.042	10.3961	24.1901	6.43467	0.86267	10.6985	142.713	18.8898	57.9191
Phatr3_J49047	311078	red			1.21499	1.05371	BCAA Metabolism	Threonine ammonia-lyase (TDH)	0	mitochondrion		TDH; l-threonine ammonia-lyase			PF00291||PF00585	Pyridoxal-phosphate dependent enzyme||C-terminal regulatory domain of Threonine dehydratase	KOG1250	METABOLISM	Amino acid transport and metabolism	Threonine/serine dehydratases	Threonine/serine dehydratases (49047)	"threonine ammonia-lyase, biosynthetic"	34.99	23.9533	19.705	13.94	26.915	41.83	36.5867	26.6733	18.25	10.195	21.465	43.23	32.88	18.285	11.93	10.7633	19.31	34.7167	6.74306	1.26097	4.82954	1.15966	4.46184	6.57609	4.69831	1.7795	2.94156
Phatr3_Jdraft825	304098	turquoise			2.09843	1.08961	Calvin Benson	FBAC1 - Phatr3_Jdraft825	0	chloroplast	carbohydrate metabolic process||zinc ion binding||aldehyde-lyase activity	"FbaC1; fructose-bisphosphate aldolase; K01624 fructose-bisphosphate aldolase, class II [EC:4.1.2.13]"	"fructose-bisphosphate aldolase, class II [EC:4.1.2.13]"	Glycolysis / Gluconeogenesis || Pentose phosphate pathway || Fructose and mannose metabolism || Methane metabolism || Carbon fixation in photosynthetic organisms	PF01116	Fructose-bisphosphate aldolase class-II	KOG4153	METABOLISM	Carbohydrate transport and metabolism	Fructose 1,6-bisphosphate aldolase	Fructose 1,6-bisphosphate aldolase (825_bd)	"fructose-bisphosphate aldolase, class II"	529.623	261.523	163.025	45.38	464.915	502.74	375.597	196.563	65.585	19.22	238.52	649.175	263.418	175.645	58.79	10.8633	51.0867	205.24	175.054	53.4896	38.3605	17.7625	28.5459	120.632	12.8109	132.434	79.0333
Phatr3_J22993	307078	grey		HiFe-UP	0.697875	1.1213	Calvin Benson	FBAC2	0	signal peptide	carbohydrate metabolic process||zinc ion binding||aldehyde-lyase activity	"FbaC2; fructose-1,6-bisphosphate aldolase; K01624 fructose-bisphosphate aldolase, class II [EC:4.1.2.13]"	"fructose-bisphosphate aldolase, class II [EC:4.1.2.13]"	Glycolysis / Gluconeogenesis || Pentose phosphate pathway || Fructose and mannose metabolism || Methane metabolism || Carbon fixation in photosynthetic organisms	PF01116	Fructose-bisphosphate aldolase class-II	KOG4153	METABOLISM	Carbohydrate transport and metabolism	Fructose 1,6-bisphosphate aldolase	Fructose 1,6-bisphosphate aldolase (22993)	"fructose-bisphosphate aldolase, class II"	155.953	224.037	175.12	103.365	149.775	253.645	178.007	256.23	229.66	118.71	164	202.48	247.4	306.905	264.21	107.437	256.71	425.867	48.955	35.2043	17.7908	35.3624	24.7841	45.8842	47.2307	35.7238	96.8312
Phatr3_J41423	309570	grey	LoFe-UP	LoFe-UP	21.4301	1.25756	Calvin Benson	FBAC5	0	chloroplast	fructose-bisphosphate aldolase activity||glycolytic process				PF00274	Fructose-bisphosphate aldolase class-I	KOG1557	METABOLISM	Carbohydrate transport and metabolism	Fructose-biphosphate aldolase	Fructose-biphosphate aldolase (41423)		2640.64	3404.53	2872.84	1587.85	1942.57	3131.68	2206.42	3037.83	1802.53	702.05	2395.23	3044.54	230.394	43.5575	25.8833	35.2933	43.2967	256.383	349.881	1238.59	531.659	1812.4	932.497	127.993	1101.22	827.004	122.153
Phatr3_J9359	310898	midnightblue	LoFe-UP+DaUP		1.39949	0.684928	Calvin Benson	FBP chloro	0	chloroplast	"carbohydrate metabolic process||fructose 1,6-bisphosphate 1-phosphatase activity||phosphoric ester hydrolase activity"				PF00316	Fructose-1-6-bisphosphatase	KOG1458	METABOLISM	Carbohydrate transport and metabolism	Fructose-1,6-bisphosphatase	Fructose-1,6-bisphosphatase (9359)		22.0433	54.9133	58.445	61.965	73.83	73.17	32.2967	40.4667	57.945	49.575	76.745	38.66	10.192	38.23	54.1433	49.7667	45.2967	38.2533	10.0318	6.10197	6.97914	4.41942	31.735	1.18794	33.6617	2.63485	9.28431
Phatr3_EG02409	300736	yellow			1.24171	0.830771	Calvin Benson	FBP/SBP chloro	1	signal peptide	"carbohydrate metabolic process||fructose 1,6-bisphosphate 1-phosphatase activity||phosphoric ester hydrolase activity"				PF00316	Fructose-1-6-bisphosphatase	KOG1458	METABOLISM	Carbohydrate transport and metabolism	Fructose-1,6-bisphosphatase	Fructose-1,6-bisphosphatase (8744)		36.3667	38.4433	36.09	37.025	48.715	42.515	38.75	36.39	26.285	37.03	38.21	43.44	25.094	29.905	27.0033	34.2633	36.37	35.7867	2.5033	10.8721	4.89318	11.4056	12.1552	4.95682	7.71772	4.23489	3.17491
Phatr3_J2793	311663	brown	DaUP	DaUP	1.10087	0.183402	Calvin Benson	FBPchl	1	signal peptide	"carbohydrate metabolic process||fructose 1,6-bisphosphate 1-phosphatase activity||phosphoric ester hydrolase activity"				PF00316	Fructose-1-6-bisphosphatase	KOG1458	METABOLISM	Carbohydrate transport and metabolism	Fructose-1,6-bisphosphatase	Fructose-1,6-bisphosphatase (2793)		4.85667	31.32	16.18	46.32	85.91	74.415	5.23333	20.2367	13.345	60.03	72.95	115.45	3.208	20.5275	13.0433	48.74	81.3533	86.2433	0.496622	16.982	4.32749	17.6211	5.92555	1.46371	0.939486	1.22688	2.89207
Phatr3_J31994	300804	turquoise			0.917231	1.11446	Calvin Benson	FBPchl - Phatr3_J31994	0	signal peptide	"carbohydrate metabolic process||fructose 1,6-bisphosphate 1-phosphatase activity||phosphoric ester hydrolase activity"				PF00316	Fructose-1-6-bisphosphatase	KOG1458	METABOLISM	Carbohydrate transport and metabolism	Fructose-1,6-bisphosphatase	Fructose-1,6-bisphosphatase (31994)		82.8767	39.76	27.475	35.16	47.37	46.435	67.5233	45.82	24.685	40.46	57.82	41.395	80.078	45.53	23.8333	35.6867	62.0567	52.0833	12.114	6.58344	3.01935	0.141421	11.0592	19.5515	25.6476	13.6953	14.7997
Phatr3_J22122	308678	red	LiUP	LiUP	0.795804	4.24652	Calvin Benson	GAPDHchl - Phatr3_J22122	0	chloroplast	"oxidoreductase activity, acting on the aldehyde or oxo group of donors, NAD or NADP as acceptor||oxidation-reduction process"	GapC1; glyceraldehyde-3-phosphate dehydrogenase precursor; K00134 glyceraldehyde 3-phosphate dehydrogenase [EC:1.2.1.12]	glyceraldehyde 3-phosphate dehydrogenase [EC:1.2.1.12]	Glycolysis / Gluconeogenesis || Carbon fixation in photosynthetic organisms || HIF-1 signaling pathway || Alzheimer's disease	PF00044||PF02800	Glyceraldehyde 3-phosphate dehydrogenase, NAD binding domain||Glyceraldehyde 3-phosphate dehydrogenase, C-terminal domain	KOG0657	METABOLISM	Carbohydrate transport and metabolism	Glyceraldehyde 3-phosphate dehydrogenase	Glyceraldehyde 3-phosphate dehydrogenase (22122)	"glyceraldehyde-3-phosphate dehydrogenase, type I"	2317.87	1952.75	1187.61	126.33	198.925	486.98	2496.56	2397.44	1236.41	110.33	280.865	578.185	2592.57	2250.78	1655.65	186.717	627.03	1488.12	791.954	562.398	512.023	144.292	3.44361	131.14	1080.42	302.201	236.188
Phatr3_Jdraft375	306148	red		LiUP	1.48753	1.27066	Calvin Benson	Partial FBAC1 from bd	0	other localisation	carbohydrate metabolic process||zinc ion binding||aldehyde-lyase activity	"FbaC1; fructose-bisphosphate aldolase; K01624 fructose-bisphosphate aldolase, class II [EC:4.1.2.13]"	"fructose-bisphosphate aldolase, class II [EC:4.1.2.13]"	Glycolysis / Gluconeogenesis || Pentose phosphate pathway || Fructose and mannose metabolism || Methane metabolism || Carbon fixation in photosynthetic organisms	PF01116	Fructose-bisphosphate aldolase class-II	KOG4153	METABOLISM	Carbohydrate transport and metabolism	Fructose 1,6-bisphosphate aldolase	Fructose 1,6-bisphosphate aldolase ()		888.097	421.73	240.325	77.87	709.125	748.23	736.21	290.357	104.775	54.355	437.13	941.59	648.502	354.92	178.843	27.5233	136.903	394.383	249.534	47.2462	17.3595	63.8659	49.5611	136.712	143.657	184.442	106.582
Phatr3_J29157	302488	lightyellow	LiUP	LiUP	0.784103	11.6553	Calvin Benson	PGKchl - Phatr3_J29157	0	chloroplast	phosphoglycerate kinase activity||glycolytic process	hypothetical protein; K00927 phosphoglycerate kinase [EC:2.7.2.3]	phosphoglycerate kinase [EC:2.7.2.3]	Glycolysis / Gluconeogenesis || Carbon fixation in photosynthetic organisms	PF00162	Phosphoglycerate kinase	KOG1367	METABOLISM	Carbohydrate transport and metabolism	3-phosphoglycerate kinase	3-phosphoglycerate kinase (29157)		2330.81	1256.15	358.095	37.555	67.53	123.98	1922.15	1463.13	367.725	23.285	107.625	175.225	2898.8	1045.78	680.033	47.8	149.06	370.5	592.544	553.523	81.7345	38.8414	22.4294	4.45477	848.376	470.445	169.953
Phatr3_EG02325	302013	brown	DaUP	DaUP	1.05999	0.317098	Calvin Benson	PRKchl	0	signal peptide	"carbohydrate metabolic process||phosphotransferase activity, alcohol group as acceptor||racemase and epimerase activity, acting on carbohydrates and derivatives"	hypothetical protein			PF00370||PF00834||PF02782	FGGY family of carbohydrate kinases, N-terminal domain||Ribulose-phosphate 3 epimerase family||FGGY family of carbohydrate kinases, C-terminal domain	KOG2517	METABOLISM	Carbohydrate transport and metabolism	Ribulose kinase and related carbohydrate kinases	Ribulose kinase and related carbohydrate kinases (12881)		5.03333	25.3933	22.265	28.035	50.695	49.745	5.86	18.1333	15.44	34.205	43.91	54.71	4.318	17.96	18.06	31.91	43.9433	54.49	2.5156	16.6269	1.54856	7.89838	3.88202	7.16299	0.583866	4.82597	3.25269
Phatr3_J10208	307589	red	LiUP	LiUP	0.773227	8.92945	Calvin Benson	PRKchl - Phatr3_J10208	0	chloroplast	ATP binding||metabolic process||kinase activity				PF00485	Phosphoribulokinase / Uridine kinase family	KOG4203	CELLULAR PROCESSES AND SIGNALING	Signal transduction mechanisms	Armadillo/beta-Catenin/plakoglobin	Armadillo/beta-Catenin/plakoglobin (10208)		856.383	189.647	103.555	17.45	38.21	59.605	1160.24	214.973	118.685	11.56	51.275	72.555	1210.03	185.76	139.31	31.93	63.9967	154.67	140.446	69.7778	3.74059	7.26906	25.6963	43.876	73.2143	81.7491	56.1231
Phatr3_J53935	309003	red			0.524976	1.74917	Calvin Benson	RPEchl - Phatr3_J53935	0	chloroplast	"nicotinate-nucleotide diphosphorylase (carboxylating) activity||carbohydrate metabolic process||NAD biosynthetic process||racemase and epimerase activity, acting on carbohydrates and derivatives"	Rpe; plastidic ribulose-phosphate 3-epimerase			PF00834||PF01729	Ribulose-phosphate 3 epimerase family||Quinolinate phosphoribosyl transferase, C-terminal domain	KOG3111	METABOLISM	Carbohydrate transport and metabolism	D-ribulose-5-phosphate 3-epimerase	D-ribulose-5-phosphate 3-epimerase (53935)	ribulose-phosphate 3-epimerase	486.64	292.643	95.96	9.895	149.955	239.755	515.113	658.463	141.085	7.665	170.26	345.905	832.092	683.235	225.853	13.7033	509.537	848.307	34.3942	108.902	39.103	0.120208	13.9512	46.3791	104.526	160.303	70.2793
Phatr3_J13382	304278	turquoise	HiFe-UP	HiFe-UP	0.725899	1.16273	Calvin Benson	RPIchl - Phatr3_J13382	0	chloroplast	"ribose-5-phosphate isomerase activity||pentose-phosphate shunt, non-oxidative branch"				PF06026	Ribose 5-phosphate isomerase A (phosphoriboisomerase A)	KOG3075	METABOLISM	Carbohydrate transport and metabolism	Ribose 5-phosphate isomerase	Ribose 5-phosphate isomerase (13382)	ribose 5-phosphate isomerase A	656.553	637.673	436.85	452.655	502.42	392.585	797.007	819.927	456.415	601.785	548.275	554.705	977.516	844.012	588.04	680.777	955.327	746.927	93.9009	90.385	69.0702	49.8015	156.751	46.8317	314.761	185.653	145.388
Phatr3_J41856	303642	red	LiUP	LiUP	0.633574	2.99526	Calvin Benson	TKTchl - Phatr3_J41856	0	signal peptide	catalytic activity||metabolic process||1-deoxy-D-xylulose-5-phosphate synthase activity||terpenoid biosynthetic process				PF00456||PF02779||PF02780||PF13292	Transketolase, thiamine diphosphate binding domain||Transketolase, pyrimidine binding domain||Transketolase, C-terminal domain||1-deoxy-D-xylulose-5-phosphate synthase	KOG0523	METABOLISM	Carbohydrate transport and metabolism	Transketolase	Transketolase (41856)	transketolase	1257.16	505.42	233.735	101.155	182.06	357.53	1578.21	664.177	261.565	84.545	271.83	345.595	2111.07	650.01	414.21	81.2667	493.623	817.207	307.98	80.3153	108.59	47.3549	37.1514	106.844	534.601	57.4091	23.2002
Phatr3_J50738	309466	darkgrey		HiFe-UP+LiUP	0.50369	1.88642	Calvin Benson	TPIchl - Phatr3 _J50738	0	other localisation	triose-phosphate isomerase activity||metabolic process	triosephosphate isomerase (EC:5.3.1.1)			PF00121	Triosephosphate isomerase	KOG1643	METABOLISM	Carbohydrate transport and metabolism	Triosephosphate isomerase	Triosephosphate isomerase (50738)	triose-phosphate isomerase	296.613	154.2	29.295	52.87	39.415	42.14	189.29	299.153	57.66	49.035	70.025	75.16	434.008	283.09	68.18	59.3833	235.23	347.527	131.235	48.1292	16.9918	23.278	14.0502	11.5258	195.079	83.2977	76.9191
Phatr3_J18228	311364	red	LiUP	LiUP	0.886676	1.93346	Calvin Benson	TPIchl - Phatr3_J18228	0	signal peptide	triose-phosphate isomerase activity||metabolic process	triosephosphate isomerase (EC:5.3.1.1)			PF00121	Triosephosphate isomerase	KOG1643	METABOLISM	Carbohydrate transport and metabolism	Triosephosphate isomerase	Triosephosphate isomerase (18228)	triose-phosphate isomerase	93.46	66.89	96.805	65.06	57.21	69.555	106.29	64.9167	90.345	41.515	57.19	54.25	165.426	67.5675	90.4633	42.1567	42.35	39.6367	28.3682	18.0477	19.7354	7.35391	1.23037	35.9422	50.9193	18.7678	22.2527
Phatr3_J47597	300373	blue	LoFe-UP+DaUP		1.48412	0.633594	Carbohydrate Metabolism	Alginate Lyase	1	signal anchor	alginic acid catabolic process||periplasmic space||poly(beta-D-mannuronate) lyase activity	hypothetical protein			PF05426	Alginate lyase				hypothetical protein	hypothetical protein (47597)		30.3067	34.5633	30.525	49.15	49.145	46.365	34.0767	24.5	34.825	44.35	47.53	54.08	20.674	12.8975	30.0233	46.0633	26.66	27.91	9.49616	7.72617	4.56084	1.92333	6.62559	17.9393	15.7674	3.31691	13.4845
Phatr3_J42567	300764	green	DaUP	DaUP	1.28242	0.34503	Carbohydrate Metabolism	BGER1	1	other localisation	"cell wall macromolecule catabolic process||glucan endo-1,3-beta-glucanase activity, C-3 substituted reducing group||glucan endo-1,4-beta-glucanase activity, C-3 substituted reducing group"	BGER1; beta-glucan elicitor receptor			PF03639	Glycosyl hydrolase family 81	KOG2254	METABOLISM	Carbohydrate transport and metabolism	Predicted endo-1,3-beta-glucanase	Predicted endo-1,3-beta-glucanase (42567)		4.25333	11.96	14.455	26.88	32.015	21.14	4.39333	8.40667	13.68	24.495	30.485	23.935	3.258	6.09	15.45	21.55	20.1233	19.2367	1.43382	4.84458	1.43543	8.00445	1.05359	0.127279	2.11588	3.98429	2.5173
Phatr3_J9617	310952	red			0.914085	1.04959	Carbohydrate Metabolism	BGS1	22	other localisation	"1,3-beta-D-glucan synthase complex||1,3-beta-D-glucan synthase activity||(1->3)-beta-D-glucan biosynthetic process||membrane"	hypothetical protein			PF02364||PF14288	1,3-beta-glucan synthase component||1,3-beta-glucan synthase subunit FKS1, domain-1	KOG0916	CELLULAR PROCESSES AND SIGNALING	Cell wall/membrane/envelope biogenesis	1,3-beta-glucan synthase/callose synthase catalytic subunit	1,3-beta-glucan synthase/callose synthase catalytic subunit (9617)		82.4033	48.1767	25.745	22.44	54.15	67.12	94.1733	36.09	19.495	21.105	63.555	75.15	93.85	37.7	26.1433	26.1	57.4767	88.3867	16.854	11.5732	9.5813	2.85671	12.9118	19.8697	22.1942	2.54741	5.38108
Phatr3_J34120	305728	lightyellow	LiUP	LiUP	0.725979	5.28725	Carbohydrate Metabolism	EDA	0	signal peptide	metabolic process||lyase activity	hypothetical protein			PF01081	KDPG and KHG aldolase				hypothetical protein	hypothetical protein (34120)		485.75	285.953	217.74	44.595	50.085	94.17	513.577	420.13	283.395	21.31	60.705	98.925	686.832	416.73	330.457	52.5567	113.217	165.077	121.6	82.7654	48.3802	19.8202	5.28209	12.6855	347.911	94.6673	39.4919
Phatr3_EG02526	305698	grey	LoFe-UP	LiUP	1.34067	1.17852	Carbohydrate Metabolism	EndoGH SKN1	0	signal peptide	"hydrolase activity, hydrolyzing O-glycosyl compounds||carbohydrate metabolic process"	"endo-1,3-beta-glucosidase"			PF00722||PF03935	Glycosyl hydrolases family 16||Beta-glucan synthesis-associated protein (SKN1)				hypothetical protein	hypothetical protein (54681)		114.283	86.54	116.49	62.345	108.81	108.92	80.0433	55.75	85.835	72.45	81.345	74.835	67.204	70.37	95.1733	60.59	46.4433	45.4467	17.3866	25.1217	25.4983	22.5638	6.75994	15.6412	10.058	14.6055	3.9103
Phatr3_J54973	300929	brown	LoFe-UP+DaUP		1.325	0.742573	Carbohydrate Metabolism	EndoGH SKN1	0	signal peptide	"hydrolase activity, hydrolyzing O-glycosyl compounds||carbohydrate metabolic process"	"endo-1,3-beta-glucosidase"			PF00722||PF03935	Glycosyl hydrolases family 16||Beta-glucan synthesis-associated protein (SKN1)				hypothetical protein	hypothetical protein (54973)		211.797	215.557	224.005	281.98	297.53	329.745	86.05	122.117	177.335	196.075	221.025	148.14	90.634	166.38	193.51	218.603	135.897	146.687	52.4667	118.599	61.1011	170.031	13.0532	61.8082	19.3728	63.2877	41.8537
Phatr3_J45418	310035	red	LiUP	LiUP	0.972016	4.90354	Carbohydrate Metabolism	ExoGH	1	other localisation										hypothetical protein	hypothetical protein (45418)		89.8867	23.8067	24.59	4.94	16.615	15.07	73.4233	21.0333	18.63	2.2	9.875	15.5	89.148	16.6425	22.1433	1.71	7.79	13.45	35.5024	9.77184	0.424264	2.19203	6.49831	0.480833	30.5871	2.40005	8.25901
Phatr3_J49610	309258	brown	HiFe-UP+DaUP	HiFe-UP	0.72248	0.637077	Carbohydrate Metabolism	ExoGH	1	other localisation		"exo-1,3-beta-glucosidase (EC:3.2.1.58); K01210 glucan 1,3-beta-glucosidase [EC:3.2.1.58]"	"glucan 1,3-beta-glucosidase [EC:3.2.1.58]"	Starch and sucrose metabolism						hypothetical protein	hypothetical protein (49610)		26.4733	24.02	20.92	40.4	41.945	39.225	31.06	31.3933	33.7	53.585	60.205	31.795	35.226	43.965	39.8433	70.13	58.8767	53.7567	10.5769	2.65554	1.28693	5.00632	1.03945	14.5452	23.5479	0.666658	10.1258
Phatr3_J29014	306523	red	LiUP	LiUP	0.708219	4.5406	Carbohydrate Metabolism	FBA3 II cyto	0	other localisation	carbohydrate metabolic process||zinc ion binding||aldehyde-lyase activity	"Fba3; cytosolic class II aldolase; K01624 fructose-bisphosphate aldolase, class II [EC:4.1.2.13]"	"fructose-bisphosphate aldolase, class II [EC:4.1.2.13]"	Glycolysis / Gluconeogenesis || Pentose phosphate pathway || Fructose and mannose metabolism || Methane metabolism || Carbon fixation in photosynthetic organisms	PF01116	Fructose-bisphosphate aldolase class-II	KOG4153	METABOLISM	Carbohydrate transport and metabolism	Fructose 1,6-bisphosphate aldolase	Fructose 1,6-bisphosphate aldolase (29014)	"fructose-bisphosphate aldolase, class II||_GAP_"	825.117	889.307	859.375	313.85	175.085	118.505	819.56	606.147	999.49	271.55	198.625	91.005	1768.57	587.055	1005.82	520.31	161.863	44.42	334.297	331.6	150.154	4.20021	75.5826	67.3802	160.302	176.678	38.707
Phatr3_J23247	303043	red		HiFe-UP+LiUP	0.502049	2.41398	Carbohydrate Metabolism	FBP cyto	0	other localisation	"carbohydrate metabolic process||fructose 1,6-bisphosphate 1-phosphatase activity||phosphoric ester hydrolase activity"	"FBP; fructose-1,6-bisphosphatase; K03841 fructose-1,6-bisphosphatase I [EC:3.1.3.11]"	"fructose-1,6-bisphosphatase I [EC:3.1.3.11]"	Glycolysis / Gluconeogenesis || Pentose phosphate pathway || Fructose and mannose metabolism || Methane metabolism || Carbon fixation in photosynthetic organisms || Insulin signaling pathway	PF00316	Fructose-1-6-bisphosphatase	KOG1458	METABOLISM	Carbohydrate transport and metabolism	Fructose-1,6-bisphosphatase	Fructose-1,6-bisphosphatase (23247)		266.853	135.17	57.91	22.475	112.04	177.565	356.107	148.087	86.91	27.245	178.39	195.995	816.722	235.59	135.22	49.2433	134.663	214.353	57.6651	71.5301	22.6133	8.36507	62.9891	13.9088	124.434	42.1378	0.820244
Phatr3_J46785	308368	green	DaUP		0.898153	0.678534	Carbohydrate Metabolism	GALE1	1	signal peptide	"catalytic activity||3-beta-hydroxy-delta5-steroid dehydrogenase activity||steroid biosynthetic process||metabolic process||dTDP-4-dehydrorhamnose reductase activity||biosynthetic process||oxidoreductase activity||oxidoreductase activity, acting on the CH-OH group of donors, NAD or NADP as acceptor||cellular metabolic process||extracellular polysaccharide biosynthetic process||coenzyme binding||o…	GALE1; UDP-glucose 4-epimerase (EC:5.1.3.2); K01784 UDP-glucose 4-epimerase [EC:5.1.3.2]	UDP-glucose 4-epimerase [EC:5.1.3.2]	Galactose metabolism || Amino sugar and nucleotide sugar metabolism	PF00106||PF01073||PF01370||PF02719||PF04321||PF07993||PF08659||PF13950	short chain dehydrogenase||3-beta hydroxysteroid dehydrogenase/isomerase family||NAD dependent epimerase/dehydratase family||Polysaccharide biosynthesis protein||RmlD substrate binding domain||Male sterility protein||KR domain||UDP-glucose 4-epimerase C-term subunit	KOG1371	CELLULAR PROCESSES AND SIGNALING	Cell wall/membrane/envelope biogenesis	UDP-glucose 4-epimerase/UDP-sulfoquinovose synthase	UDP-glucose 4-epimerase/UDP-sulfoquinovose synthase (46785)	UDP-glucose 4-epimerase	31.7767	53.12	31.765	48.8	44.94	48.925	32.0233	48.7367	24.305	53.96	42.105	64.645	25.868	60.2225	26.81	51.7967	63.1267	73.29	9.07349	17.9825	12.1693	23.4618	13.336	12.0703	16.7655	12.4182	8.7752
Phatr3_J15495	304809	grey	DaUP	HiFe-UP	0.759595	0.859521	Carbohydrate Metabolism	GLK	1	other localisation	glucokinase activity||ATP binding||glycolytic process||glucose 6-phosphate metabolic process				PF02685	Glucokinase				hypothetical protein	hypothetical protein (15495)		42.8867	49.97	67.91	63.22	88.47	91.385	113.91	33.5733	71.9	46.645	104.845	121.185	127.078	51.7025	104.623	93.1333	103.027	87.3067	1.53735	11.9991	5.55786	2.77186	32.3855	2.62337	109.391	12.4602	35.1432
Phatr3_J1372	303006	brown	DaUP	DaUP	0.878392	0.27558	Carbohydrate Metabolism	Glycosyl hydrolase 5	1	signal peptide	"hydrolase activity, hydrolyzing O-glycosyl compounds||carbohydrate metabolic process"	hypothetical protein			PF00150	Cellulase (glycosyl hydrolase family 5)				hypothetical protein	hypothetical protein (1372)		15.5267	18.8933	18.045	42.26	66.02	62.46	38.4767	11.8733	18.04	50.405	93.45	142.105	17.836	26.9775	31.3533	78.49	83.5533	93.79	3.18063	13.7898	1.83141	37.3777	1.73948	32.6825	27.7889	2.49484	4.01637
Phatr3_EG02208	309436	grey	LoFe-UP+LiUP	LiUP	1.31495	1.8375	Carbohydrate Metabolism	GPI chloro	0	other localisation	glucose-6-phosphate isomerase activity||gluconeogenesis||glycolytic process				PF00342	Phosphoglucose isomerase	KOG2446	METABOLISM	Carbohydrate transport and metabolism	Glucose-6-phosphate isomerase	Glucose-6-phosphate isomerase (23988)		18.21	22.2067	19.705	6.615	13.635	6.96	14.8533	14.3133	12.515	5.115	8.915	11.08	8.922	12.6775	17.6133	3.97667	7.02667	11.4433	6.86579	1.31424	7.30441	6.56902	3.33047	0.509117	3.54	4.61166	7.48826
Phatr3_J16571	305281	purple	LoFe-UP+DaUP	LoFe-UP	1.48996	0.796706	Carbohydrate Metabolism	PGM	0	other localisation	"carbohydrate metabolic process||intramolecular transferase activity, phosphotransferases"				PF02878||PF02879||PF02880	Phosphoglucomutase/phosphomannomutase, alpha/beta/alpha domain I||Phosphoglucomutase/phosphomannomutase, alpha/beta/alpha domain II||Phosphoglucomutase/phosphomannomutase, alpha/beta/alpha domain III	KOG1220	METABOLISM	Carbohydrate transport and metabolism	Phosphoglucomutase/phosphomannomutase	Phosphoglucomutase/phosphomannomutase (16571)		19.9833	33.71	27.725	27.315	29.74	31.45	21.2	20.5167	18.3	20.045	25.46	34.36	10.476	16.4475	19.0833	20.2133	19.7833	21.5033	8.60615	14.1887	2.48194	8.35093	7.63675	1.56978	10.0671	3.18123	2.02233
Phatr3_J32708	301371	lightyellow	LiUP	LiUP	0.99895	2.14812	Carbohydrate Metabolism	PGM	0	signal peptide	"carbohydrate metabolic process||intramolecular transferase activity, phosphotransferases"				PF02878||PF02879||PF02880	Phosphoglucomutase/phosphomannomutase, alpha/beta/alpha domain I||Phosphoglucomutase/phosphomannomutase, alpha/beta/alpha domain II||Phosphoglucomutase/phosphomannomutase, alpha/beta/alpha domain III	KOG0625	METABOLISM	Carbohydrate transport and metabolism	Phosphoglucomutase	Phosphoglucomutase (32708)		129.707	81.8067	41.83	7.66	51.98	58.93	164.427	68.93	36.46	10.675	50.155	81.96	143.07	70.1725	42.0767	10.0533	49.3733	70.49	16.5249	14.5481	6.61852	5.23259	8.34386	8.79641	50.236	12.0317	6.51952
Phatr3_EG02240	300708	lightcyan		DaUP	0.890658	0.490328	Carbohydrate Metabolism	PGM chloro	2	signal peptide	"calcium ion binding||carbohydrate metabolic process||intramolecular transferase activity, phosphotransferases"	hypothetical protein			PF00036||PF02878||PF02879||PF02880||PF13405||PF13499||PF13833	EF hand||Phosphoglucomutase/phosphomannomutase, alpha/beta/alpha domain I||Phosphoglucomutase/phosphomannomutase, alpha/beta/alpha domain II||Phosphoglucomutase/phosphomannomutase, alpha/beta/alpha domain III||EF-hand domain||EF-hand domain pair||EF-hand domain pair	KOG1220	METABOLISM	Carbohydrate transport and metabolism	Phosphoglucomutase/phosphomannomutase	Phosphoglucomutase/phosphomannomutase (48819)		30.2267	28.1067	23.67	99.9	28.19	14.2	37.26	42.4833	23.79	95.4	33.125	30.98	25.81	26.1375	22.52	108.123	54.58	49.2467	10.0544	9.87665	10.2248	6.67509	2.74357	0.537401	15.4649	17.9552	17.2251
Phatr3_J52603	301064	NULL			1.28896	1.02664	Carbohydrate Metabolism	PGM cyto	0	other localisation	"carbohydrate metabolic process||intramolecular transferase activity, phosphotransferases"				PF00408||PF02878||PF02879	Phosphoglucomutase/phosphomannomutase, C-terminal domain||Phosphoglucomutase/phosphomannomutase, alpha/beta/alpha domain I||Phosphoglucomutase/phosphomannomutase, alpha/beta/alpha domain II	KOG2537	METABOLISM	Carbohydrate transport and metabolism	Phosphoglucomutase/phosphomannomutase	Phosphoglucomutase/phosphomannomutase (52603)		4.49333	8.25	7.545	6.055	6.355	5.725	5.07667	6.81667	5.785	5.385	5.825	7.375	3.004	5.1025	7.68667	5.22	3.56	5.47333	1.44362	1.03769	1.26572	4.47599	0.940452	1.13844	1.83699	1.92563	4.15072
Phatr3_J27190	308013	tan		LiUP	1.07249	1.47653	Carbohydrate Metabolism	putative GALE	0	other localisation	"catalytic activity||3-beta-hydroxy-delta5-steroid dehydrogenase activity||steroid biosynthetic process||dTDP-4-dehydrorhamnose reductase activity||biosynthetic process||oxidoreductase activity, acting on the CH-OH group of donors, NAD or NADP as acceptor||cellular metabolic process||extracellular polysaccharide biosynthetic process||coenzyme binding||oxidation-reduction process"	hypothetical protein; K01784 UDP-glucose 4-epimerase [EC:5.1.3.2]	UDP-glucose 4-epimerase [EC:5.1.3.2]	Galactose metabolism || Amino sugar and nucleotide sugar metabolism	PF01073||PF01370||PF02719||PF04321||PF07993||PF13950	3-beta hydroxysteroid dehydrogenase/isomerase family||NAD dependent epimerase/dehydratase family||Polysaccharide biosynthesis protein||RmlD substrate binding domain||Male sterility protein||UDP-glucose 4-epimerase C-term subunit	KOG1371	CELLULAR PROCESSES AND SIGNALING	Cell wall/membrane/envelope biogenesis	UDP-glucose 4-epimerase/UDP-sulfoquinovose synthase	UDP-glucose 4-epimerase/UDP-sulfoquinovose synthase (27190)	UDP-glucose 4-epimerase	81.4333	97.72	179.885	127.81	117.4	102.205	104.683	116.213	205.8	69.86	94.065	67.415	81.706	132.735	205.04	91.0633	74.8433	45.2833	10.7308	8.09068	15.1392	20.0677	8.90955	35.8291	40.9139	29.5988	93.4937
Phatr3_J50238	303244	turquoise			1.06	1.13026	Carbohydrate Metabolism	SKN1	1	signal peptide		hypothetical protein			PF03935	Beta-glucan synthesis-associated protein (SKN1)				hypothetical protein	hypothetical protein (50238)		129.78	70.0467	53.565	40.57	100.615	69.485	148.903	70.26	48.575	44.575	90.955	82.965	106.642	59.9	48.95	41.34	88.8533	110.327	30.4509	1.01933	1.26572	20.9869	13.5552	2.86378	47.3979	13.9937	4.58912
Phatr3_J18745	307588	grey	LoFe-UP		1.64163	1.06603	Carbohydrate Metabolism	UGDH1	0	other localisation	"oxidoreductase activity, acting on the CH-OH group of donors, NAD or NADP as acceptor||NAD binding||oxidation-reduction process"	UGDH1; UDP-glucose 6-dehydrogenase (EC:1.1.1.22); K00012 UDPglucose 6-dehydrogenase [EC:1.1.1.22]	UDPglucose 6-dehydrogenase [EC:1.1.1.22]	Pentose and glucuronate interconversions || Ascorbate and aldarate metabolism || Starch and sucrose metabolism || Amino sugar and nucleotide sugar metabolism	PF00984||PF03720||PF03721	UDP-glucose/GDP-mannose dehydrogenase family, central domain||UDP-glucose/GDP-mannose dehydrogenase family, UDP binding domain||UDP-glucose/GDP-mannose dehydrogenase family, NAD binding domain	KOG2666	METABOLISM	Carbohydrate transport and metabolism	UDP-glucose/GDP-mannose dehydrogenase	UDP-glucose/GDP-mannose dehydrogenase (18745)	nucleotide sugar dehydrogenase	61.7267	68.4367	44.425	40.88	43.49	52.165	40.6533	54.5633	40.865	23.1	35.805	61.12	25.554	24.515	30.1267	29.2133	24.4667	48.0033	9.51828	29.9093	20.1879	40.5455	1.04652	32.4491	15.4503	36.7635	24.7275
Phatr3_J23639	303142	lightyellow	LiUP		1.01624	1.67551	Carbohydrate Metabolism	UGP	0	signal peptide	metabolic process||nucleotidyltransferase activity	precursor of phosphorylase udp-glucose diphosphorylase (EC:2.7.7.9)			PF01704	UTP--glucose-1-phosphate uridylyltransferase	KOG2388	CELLULAR PROCESSES AND SIGNALING	Cell wall/membrane/envelope biogenesis	UDP-N-acetylglucosamine pyrophosphorylase	UDP-N-acetylglucosamine pyrophosphorylase (23639)		44.97	37.7667	16.125	4.575	22.37	27.735	46.9767	31.75	17.085	5.135	23.315	28.035	36.884	32.405	21.1267	5.75	18	40.64	9.61264	3.12916	4.26385	1.30815	2.33345	9.55301	24.9358	6.75301	12.141
Phatr3_EG02613	312085	red	LiUP	LiUP	0.939761	4.70049	Carbohydrate Metabolism	UGP PGM cyto	0	other localisation	"carbohydrate metabolic process||metabolic process||nucleotidyltransferase activity||intramolecular transferase activity, phosphotransferases"				PF00408||PF01704||PF02878||PF02879||PF02880	Phosphoglucomutase/phosphomannomutase, C-terminal domain||UTP--glucose-1-phosphate uridylyltransferase||Phosphoglucomutase/phosphomannomutase, alpha/beta/alpha domain I||Phosphoglucomutase/phosphomannomutase, alpha/beta/alpha domain II||Phosphoglucomutase/phosphomannomutase, alpha/beta/alpha domain III	KOG0625	METABOLISM	Carbohydrate transport and metabolism	Phosphoglucomutase	Phosphoglucomutase (50445)		183.18	65.33	81.695	11.43	33.34	36.52	179.263	46.1767	73.68	16.135	29.965	46.225	181.888	31.715	152.067	15.6667	15.6267	24.4933	131.191	29.997	5.11238	9.37624	3.12541	16.4473	128.836	22.367	23.3204
Phatr3_J46668	304251	blue	LoFe-UP+DaUP		1.43992	0.641356	Carbohydrate Metabolism		0	other localisation	polygalacturonase activity||carbohydrate metabolic process	hypothetical protein			PF00295||PF12708	Glycosyl hydrolases family 28||Pectate lyase superfamily protein				hypothetical protein	hypothetical protein (46668)		11.2667	14.5933	11.54	15.585	16.76	17.215	8.12333	8.81333	9.24	13.11	15.9	20.15	4.098	7.865	11.8867	10.6333	10.5233	13.4267	5.47372	0.80575	1.8809	5.74878	7.17006	7.47412	2.41484	3.39182	8.10344
Phatr3_J54049	306844	red			0.990189	1.17465	Carbon Transport	Acetyl-CoA Transporter	12	other localisation	acetyl-CoA transporter activity||integral component of membrane	"acetyl-coa transporter (EC:2.3.1.-); K03372 MFS transporter, PAT family, solute carrier family 33 (acetyl-CoA transportor), member 1 [EC:2.3.1.-]"	"MFS transporter, PAT family, solute carrier family 33 (acetyl-CoA transportor), member 1 [EC:2.3.1.-]"	Glycosphingolipid biosynthesis - ganglio series	PF13000	Acetyl-coenzyme A transporter 1	KOG3574	METABOLISM	Inorganic ion transport and metabolism	Acetyl-CoA transporter	Acetyl-CoA transporter (54049)		22.05	12.2633	5.135	4.545	12.35	19.36	20.4867	17.04	4.61	5.665	11.59	18.395	21.802	12.9875	3.45	5.20333	14.7133	18.6233	1.18579	2.22239	0.374767	2.32638	0.155563	2.33345	7.8534	1.36737	0.0848528
Phatr3_J44118	309717	blue	DaUP	DaUP	1.09309	0.33333	Carbon Transport	EamA4 - Moog et al. 2015	10	signal anchor	membrane	hypothetical protein	"solute carrier family 35, member F5"		PF00892	EamA-like transporter family	KOG2765	POORLY CHARACTERIZED	Function unknown	Predicted membrane protein	Predicted membrane protein (44118)		5.80667	10.5333	11.285	19.49	32.825	29.755	8.62	6.54667	10.615	23.46	23.52	25.94	2.772	7.3175	17.0433	29.4833	22.4067	19.22	2.95947	5.00852	0.219203	10.2389	6.10233	11.1511	8.06389	0.481906	0.544472
Phatr3_J39727	305018	blue			1.23351	0.924018	Carbon Transport	EamA5 - Moog et al. 2015	8	signal anchor	transport||membrane||integral component of membrane	hypothetical protein	"solute carrier family 35, member F5"		PF00892||PF06027	EamA-like transporter family||Eukaryotic protein of unknown function (DUF914)	KOG2765	POORLY CHARACTERIZED	Function unknown	Predicted membrane protein	Predicted membrane protein (39727)		11.82	11.7467	11.645	9.69	16.445	11.04	10.8733	12.84	9.735	10.37	11.045	12.04	6.91	8.94	11.44	9.91667	10.15	11.1	3.13508	2.71826	1.78898	3.33754	6.92258	1.55563	3.61268	2.6126	3.44361
Phatr3_J50024	307321	brown	DaUP		0.817061	0.62172	Carbon Transport	EamA6 - Moog et al. 2015	5	signal anchor	membrane	hypothetical protein			PF00892	EamA-like transporter family				hypothetical protein	hypothetical protein (50024)		78.17	58.1633	49.27	86.89	106.195	80.085	41.4433	80.9733	56.74	115.42	118.455	73.62	74.002	76.605	67.97	124.937	128.807	110.533	10.2921	20.4473	11.9925	6.54781	50.5511	23.582	28.5806	26.9588	24.7346
Phatr3_J45965	311948	red	LiUP	LiUP	0.966598	2.11414	Carbon Transport	EamA7 - Moog et al. 2015	6	other localisation	membrane	hypothetical protein			PF00892||PF13536	EamA-like transporter family||Multidrug resistance efflux transporter				hypothetical protein	hypothetical protein (45965)		121.97	71.07	70.015	37.825	52.57	38.05	126.023	79.3267	63.625	49.075	50.165	37.975	127.526	81.26	62.8233	34.6833	65.6133	31.6567	8.41515	16.5483	19.7495	4.53255	8.98026	5.38815	4.35236	11.2647	15.7331
Phatr3_EG02545	306125	lightcyan			1.02563	0.692433	Carbon Transport	EamA8 - Moog et al. 2015	8	chloroplast	membrane	hypothetical protein			PF00892	EamA-like transporter family				hypothetical protein	hypothetical protein (49268)		4.61667	12.9633	23.175	31.105	11.015	15.265	3.82667	10.21	26.21	22.12	10.76	10.625	5.864	8.06	24.4767	33.2133	9.79333	8.37667	0.673375	1.29392	7.14885	5.87606	1.05359	8.02566	1.41083	6.32548	10.3803
Phatr3_J45098	303827	darkturquoise	LiUP	HiFe-UP+LiUP	0.737921	2.497	Carbon Transport	EamA9 - Moog et al. 2015	12	other localisation	membrane	hypothetical protein			PF00892||PF13536	EamA-like transporter family||Multidrug resistance efflux transporter				hypothetical protein	hypothetical protein (45098)		78.9633	90.0133	89.425	44.07	79.41	55.785	145.47	80.5833	121.59	37.07	75.85	31.415	262.386	74.255	93.1767	52.7667	53.9733	27.5067	16.48	17.0514	25.2791	10.6066	11.3137	39.7465	127.807	12.4864	75.2927
Phatr3_J4234	305622	lightgreen	DaUP		1.11127	0.728104	Carbon Transport	NST1 - Moog et al. 2015	9	other localisation	Golgi membrane||sugar:hydrogen symporter activity||carbohydrate transport||integral component of membrane	hypothetical protein	"solute carrier family 35 (UDP-sugar transporter), member A1/2/3"		PF04142	Nucleotide-sugar transporter	KOG2234	METABOLISM	Carbohydrate transport and metabolism	Predicted UDP-galactose transporter	Predicted UDP-galactose transporter (4234)		39.7233	45.25	64.355	107.95	49.65	56.51	42.6233	42.7	60.85	69.89	52.955	47.57	34.55	49.665	43.3	64.2733	54.6	58.3033	3.21306	13.6528	6.01748	56.1584	4.89318	0.480833	9.52608	13.2597	12.8552
Phatr3_J49849	301123	NULL			1.03981	0.915714	Carbon Transport	NST2 - Moog et al. 2015	8	other localisation	Golgi membrane||sugar:hydrogen symporter activity||carbohydrate transport||integral component of membrane	hypothetical protein	"solute carrier family 35 (UDP-sugar transporter), member A1/2/3"		PF03151||PF04142	Triose-phosphate Transporter family||Nucleotide-sugar transporter	KOG2234	METABOLISM	Carbohydrate transport and metabolism	Predicted UDP-galactose transporter	Predicted UDP-galactose transporter (49849)		2.65667	17.3767	28.62	10.645	11.135	8.915	1.55333	11.1833	12.235	7.4	11.505	9.915	1.598	14.225	12.69	9.22667	11.8467	16.5067	1.80644	8.21268	16.914	4.09415	2.0294	3.0052	0.508167	3.02906	9.49644
Phatr3_J29042	308669	magenta	DaUP	DaUP	1.04038	0.138432	Carbon Transport	NST3 - Moog et al. 2015	3	other localisation	Golgi membrane||sugar:hydrogen symporter activity||carbohydrate transport||integral component of membrane	hypothetical protein	"solute carrier family 35 (UDP-sugar transporter), member A1/2/3"		PF04142	Nucleotide-sugar transporter	KOG2234	METABOLISM	Carbohydrate transport and metabolism	Predicted UDP-galactose transporter	Predicted UDP-galactose transporter (29042)		16.25	8.41333	10.53	68.53	85.465	59.51	7.6	12.8533	7.65	100.605	58.295	57.08	5.306	11.685	10.4633	71.6033	87.92	53.26	8.42926	1.12736	0.381838	18.3141	16.6241	16.122	1.66496	15.8515	1.35765
Phatr3_J22739	310860	grey			0.8834	0.843471	Carbon Transport	NST4 - Moog et al. 2015	10	other localisation	Golgi membrane||sugar:hydrogen symporter activity||carbohydrate transport||membrane||integral component of membrane||transmembrane transport	hypothetical protein	"solute carrier family 35 (UDP-sugar transporter), member A1/2/3"		PF00892||PF03151||PF04142||PF08449||PF13536	EamA-like transporter family||Triose-phosphate Transporter family||Nucleotide-sugar transporter||UAA transporter family||Multidrug resistance efflux transporter	KOG2234	METABOLISM	Carbohydrate transport and metabolism	Predicted UDP-galactose transporter	Predicted UDP-galactose transporter (22739)	UDP-galactose transporter	13.86	19.0733	19.46	17.105	19.41	23.72	13.9967	16.5733	21.155	20.33	24.85	19.365	16.268	19.5375	26.3267	24.4067	20.82	22.81	5.18391	5.81767	7.24077	1.11016	4.44063	3.98808	5.69225	7.59836	5.93263
Phatr3_J20120	305934	darkturquoise	LiUP	HiFe-UP+LiUP	0.821313	1.54399	Carbon Transport	NST5 - Moog et al. 2015	8	other localisation	Golgi membrane||sugar:hydrogen symporter activity||carbohydrate transport||integral component of membrane||transmembrane transport	hypothetical protein	"solute carrier family 35 (UDP-sugar transporter), member A1/2/3"		PF04142||PF08449	Nucleotide-sugar transporter||UAA transporter family	KOG2234	METABOLISM	Carbohydrate transport and metabolism	Predicted UDP-galactose transporter	Predicted UDP-galactose transporter (20120)	UDP-galactose transporter||_GAP_	23.2433	33.0133	35.61	19.35	20.375	20.355	36.1933	30.9167	36.56	26.93	34.575	23.54	43.62	38.28	50.1733	36.9967	20.6833	13.3467	4.794	13.0215	8.90955	0	0.784889	6.86601	11.7487	5.58499	6.2084
Phatr3_J22921	300945	grey60			1.06938	0.849198	Carbon Transport	NST6 - Moog et al. 2015	8	other localisation	Golgi membrane||sugar:hydrogen symporter activity||carbohydrate transport||membrane||integral component of membrane||transmembrane transport	hypothetical protein	"solute carrier family 35 (UDP-sugar transporter), member A1/2/3"		PF00892||PF04142||PF08449||PF13536	EamA-like transporter family||Nucleotide-sugar transporter||UAA transporter family||Multidrug resistance efflux transporter	KOG2234	METABOLISM	Carbohydrate transport and metabolism	Predicted UDP-galactose transporter	Predicted UDP-galactose transporter (22921)	UDP-galactose transporter	27.7367	78.7867	71.115	65.745	79.05	70.715	34.1733	70.3767	82.645	51.72	95.695	80.58	28.084	75.7025	89.0967	60.7267	75.8533	53.8733	8.82464	18.2922	5.36694	21.3334	3.94566	2.00111	5.94489	14.8952	14.63
Phatr3_J46194	304044	greenyellow	LoFe-UP		1.8665	0.839651	Carbon Transport	NST7 - Moog et al. 2015	6	other localisation	Golgi membrane||sugar:hydrogen symporter activity||carbohydrate transport||integral component of membrane	hypothetical protein			PF04142	Nucleotide-sugar transporter	KOG2234	METABOLISM	Carbohydrate transport and metabolism	Predicted UDP-galactose transporter	Predicted UDP-galactose transporter (46194)	UDP-galactose transporter||_GAP_	27.93	59.8667	40.595	41.4	61.895	59.35	38.5033	36.6933	34.54	30.63	52.53	47.03	8.408	23.62	43.7367	28.9667	15.2733	30.5833	17.0413	20.3292	11.943	28.4116	29.6348	41.8749	34.9572	23.6597	29.9955
Phatr3_J47075	304360	grey	LiUP	LiUP	0.937133	1.2119	Carbon Transport	NSTL1 - Moog et al. 2015	9	other localisation	Golgi membrane||sugar:hydrogen symporter activity||carbohydrate transport||integral component of membrane	hypothetical protein			PF04142	Nucleotide-sugar transporter	KOG3912	POORLY CHARACTERIZED	General function prediction only	Predicted integral membrane protein	Predicted integral membrane protein (47075)		35.8167	34.2933	49	37.21	23.395	34.07	32.06	44.6433	41.025	32.77	24.65	32.685	41.606	42.425	34.2667	40.8333	32.5867	30.52	1.20101	8.43253	1.85262	3.16784	0.0636396	3.18198	1.35842	8.46564	6.65387
Phatr3_J47169	302305	NULL			1.38208	0.778803	Carbon Transport	NSTL2 - Moog et al. 2015	8	mitochondrion		hypothetical protein								hypothetical protein	hypothetical protein (47169)		8.79	5.97	4.005	5.86	8.33	9.32	8.02	4.28667	2.665	4.005	9.17	9.63	6.01	3.0475	3.43667	3.18667	5.93667	7.21667	1.15763	1.13767	2.22739	0.579828	1.21622	0.79196	1.47285	2.40452	0.912168
Phatr3_J45312	309972	magenta	DaUP		1.21832	0.370436	Carbon Transport	NSTL3 - Moog et al. 2015	10	other localisation		hypothetical protein			PF13536	Multidrug resistance efflux transporter				hypothetical protein	hypothetical protein (45312)		8.72667	25.8433	29.745	48.065	77.405	65.79	40	9.91	27.05	42.2	56.87	67.43	16.472	10.4825	28.9733	52.9367	45.5	53.3	0.699238	15.2912	2.1991	8.57721	16.0301	7.50947	61.4911	3.40013	17.1968
Phatr3_J18945	309770	brown	DaUP	HiFe-UP	0.738488	0.609114	Carbon Transport	Sugar Transporter	5	chloroplast	integral component of membrane||transmembrane transport	transport protein			PF05631||PF07690	Protein of unknown function (DUF791)||Major Facilitator Superfamily	KOG4332	METABOLISM	Carbohydrate transport and metabolism	Predicted sugar transporter	Predicted sugar transporter (18945)		19.63	30.3367	21.78	30.2	41.585	42.425	21.13	37.86	26.13	38.07	43.785	43.9	17.684	49.2	35.8167	41.9933	64.1633	68.5167	11.8738	3.28141	0.523259	3.23855	6.48417	9.89242	12.4473	1.48455	2.2486
Phatr3_J23260	305149	brown	DaUP	DaUP	1.12468	0.544628	Carbon Transport	Sugar Transporter	8	other localisation	integral component of membrane||transmembrane transporter activity||transmembrane transport	hypothetical protein			PF00083||PF07690	Sugar (and other) transporter||Major Facilitator Superfamily	KOG0254	POORLY CHARACTERIZED	General function prediction only	Predicted transporter (major facilitator superfamily)	Predicted transporter (major facilitator superfamily) (23260)	"MFS transporter, sugar porter (SP) family||_GAP_"	22.15	48.6933	58.725	75.145	75.535	85.49	35.16	47.51	47.88	65.95	60.425	74.235	20.612	41.445	47.47	69.0433	66.0533	71.7633	7.24863	5.84234	6.28618	11.6885	7.41755	10.0692	29.6657	15.956	2.50316
Phatr3_EG00747	304199	green	DaUP	DaUP	0.70808	0.230733	Carbon Transport	TPT	6	other localisation	membrane				PF00892||PF03151	EamA-like transporter family||Triose-phosphate Transporter family	KOG1441	METABOLISM	Carbohydrate transport and metabolism	Glucose-6-phosphate/phosphate and phosphoenolpyruvate/phosphate antiporter	Glucose-6-phosphate/phosphate and phosphoenolpyruvate/phosphate antiporter ()		6.05	36.99	16.305	47.675	65.465	49.505	4.18333	36.31	16.25	66.535	68.4	95.055	2.086	35.815	21.3267	62.49	117.173	136.5	4.88448	14.4255	0.898026	21.489	27.457	0.700036	1.63274	4.11933	5.38815
Phatr3_J50742	303313	grey	LiUP	HiFe-UP+LiUP	0.659931	2.19497	Carbon Transport	TPT1 - Moog et al. 2015	7	signal anchor	membrane||transmembrane transport	TPT2; triose phosphate/phosphate translocator			PF00892||PF03151||PF08449	EamA-like transporter family||Triose-phosphate Transporter family||UAA transporter family	KOG1441	METABOLISM	Carbohydrate transport and metabolism	Glucose-6-phosphate/phosphate and phosphoenolpyruvate/phosphate antiporter	Glucose-6-phosphate/phosphate and phosphoenolpyruvate/phosphate antiporter (50742)		717.743	788.163	559	618.845	231.76	337.565	972.037	984.11	691.535	556.44	319.71	304.465	1232.54	1627.85	834.697	284.8	566.833	765.733	81.7875	192.391	123.701	382.241	38.3676	44.1164	663.821	505.436	443.151
Phatr3_J23380	303091	purple			1.031	0.871427	Carbon Transport	TPT10 - Moog et al. 2015	8	signal peptide	transmembrane transport				PF03151||PF08449	Triose-phosphate Transporter family||UAA transporter family	KOG1441	METABOLISM	Carbohydrate transport and metabolism	Glucose-6-phosphate/phosphate and phosphoenolpyruvate/phosphate antiporter	Glucose-6-phosphate/phosphate and phosphoenolpyruvate/phosphate antiporter (23380)		54.9633	114.187	120.345	86.01	118.85	116.06	69.4467	81.2833	122.655	93.215	120.845	102.9	73.016	82.23	128.977	119.997	96.04	83.5467	16.5983	25.7896	8.35093	7.46705	9.14996	46.7822	31.7291	34.1871	54.2846
Phatr3_J43174	309047	brown			1.09259	0.764322	Carbon Transport	TPT11 - Moog et al. 2015	8	other localisation	transmembrane transport				PF03151||PF08449	Triose-phosphate Transporter family||UAA transporter family	KOG1442	METABOLISM	Carbohydrate transport and metabolism	GDP-fucose transporter	GDP-fucose transporter (43174)		52.7867	120.593	134.875	116.23	150.68	150.71	63.1033	116.207	142.71	125.315	125.135	115.58	37.37	110.645	154.863	135.08	127.933	100.063	26.264	40.7374	32.633	15.7119	88.9682	34.5634	20.515	52.0806	49.95
Phatr3_J9609	310914	royalblue			1.1057	0.757197	Carbon Transport	TPT12 - Moog et al. 2015	9	other localisation		hypothetical protein	GDP-mannose transporter		PF03151	Triose-phosphate Transporter family	KOG1444	METABOLISM	Carbohydrate transport and metabolism	Nucleotide-sugar transporter VRG4/SQV-7	Nucleotide-sugar transporter VRG4/SQV-7 (9609)		113.433	99.2567	196.58	192.51	183.775	219.07	153.157	87.4133	162.825	137.835	212.75	117.18	101.84	107.077	176.413	190.233	149.453	122.113	24.5653	29.3415	41.3233	48.6772	61.3132	30.4339	52.025	7.49854	89.3571
Phatr3_J45630	310011	magenta	DaUP		1.25114	0.571583	Carbon Transport	TPT13 - Moog et al. 2015	9	other localisation	membrane||transmembrane transport	hypothetical protein			PF00892||PF08449	EamA-like transporter family||UAA transporter family	KOG1444	METABOLISM	Carbohydrate transport and metabolism	Nucleotide-sugar transporter VRG4/SQV-7	Nucleotide-sugar transporter VRG4/SQV-7 (45630)		49.64	118.49	128.18	128.395	170.71	167.005	73.94	90.2367	130.665	253.565	187.605	132.355	34.27	109.778	120.347	168.59	126.64	99.06	23.3638	51.3006	45.4104	10.0621	16.6312	21.0647	47.7239	44.3058	55.515
Phatr3_J46451	302159	darkred	DaUP	DaUP	1.25311	0.641263	Carbon Transport	TPT2 - Moog et al. 2015	5	signal anchor		hypothetical protein								hypothetical protein	hypothetical protein (46451)		19.9533	33.8633	27.88	33.505	34.275	41.03	19.5267	24.78	25.32	29.275	32.115	40.15	7.866	23.9	23.1833	32.14	25.7467	37.84	10.4105	7.58202	1.01823	5.63564	0.473762	10.847	12.9139	4.42434	8.54185
Phatr3_J54017	307006	red	HiFe-UP		0.444267	1.64851	Carbon Transport	TPT4a - Moog et al. 2015	10	chloroplast	membrane||transmembrane transport	Tpt3; plastidic triose-phosphate/phosphate translocator	"solute carrier family 35, member E1"		PF00892||PF03151||PF08449	EamA-like transporter family||Triose-phosphate Transporter family||UAA transporter family	KOG1441	METABOLISM	Carbohydrate transport and metabolism	Glucose-6-phosphate/phosphate and phosphoenolpyruvate/phosphate antiporter	Glucose-6-phosphate/phosphate and phosphoenolpyruvate/phosphate antiporter (54017)		420.95	311.613	133.455	12.065	131.695	351.705	509.163	491.78	166.575	9.925	158.495	425.12	1017.45	717.47	327.843	11.0833	519.713	978.74	207.135	63.2329	34.231	4.61741	14.3472	9.66615	61.4033	57.1947	21.4465
Phatr3_J24610	308968	brown	DaUP		0.753457	0.414005	Carbon Transport	TPT4b - Moog et al. 2015	8	chloroplast	membrane||transmembrane transport	Tpt1; triose phosphate/phosphate translocator			PF00892||PF03151||PF08449	EamA-like transporter family||Triose-phosphate Transporter family||UAA transporter family	KOG1441	METABOLISM	Carbohydrate transport and metabolism	Glucose-6-phosphate/phosphate and phosphoenolpyruvate/phosphate antiporter	Glucose-6-phosphate/phosphate and phosphoenolpyruvate/phosphate antiporter (24610)		123.19	612.1	802.905	1059.89	1126.09	1290.32	64.3367	619.04	976.705	1055.55	1147.99	1116.75	102.25	658.855	1410.65	1262.62	1414.94	1966.29	47.9952	115.203	131.26	2.51023	678.299	46.9943	31.2334	74.5688	32.1663
Phatr3_J50485	303412	greenyellow	LoFe-UP	LoFe-UP	1.83207	0.849698	Carbon Transport	TPT6 - Moog et al. 2015	6	other localisation		hypothetical protein			PF03151	Triose-phosphate Transporter family				hypothetical protein	hypothetical protein (50485)		22.2833	27.2	29.1	35.2	32.445	17.77	22.1367	16.4433	15.24	20.635	19.06	24.515	9.094	11.635	14.4333	16.6733	12.0833	15.1267	6.11305	8.04079	14.4957	27.4075	0.869741	7.41048	14.4548	2.19117	8.90955
Phatr3_J40492	307236	tan			0.831688	1.23242	Carbon Transport	TPT7 - Moog et al. 2015	6	other localisation		hypothetical protein			PF03151	Triose-phosphate Transporter family				hypothetical protein	hypothetical protein (40492)		8.16333	19.2133	32.18	14.58	18.925	15.28	12	19.1933	33.305	16.56	21.04	15.01	15.358	22.035	43.5767	22.1	19.2367	13.2533	3.34515	6.05892	7.05693	1.52735	4.91439	0.424264	7.32664	5.40789	13.7391
Phatr3_J43320	305437	grey		LiUP	0.995087	1.3742	Carbon Transport	TPT8 - Moog et al. 2015	6	chloroplast		hypothetical protein			PF03151	Triose-phosphate Transporter family				hypothetical protein	hypothetical protein (43320)		17.66	18.3333	9.805	5.405	11.385	11.115	19.75	18.4967	8.645	6.55	12.005	16.16	16.94	17.0925	7.98	6.27667	16.3367	15.0733	5.34669	0.775005	2.08597	3.76888	0.233345	0.784889	3.45148	2.86959	0.0777817
Phatr3_J38686	308684	purple		LiUP	1.04436	1.07754	Carbon Transport	TPT9 - Moog et al. 2015	10	other localisation	membrane	hypothetical protein	"solute carrier family 35, member C2"		PF00892||PF03151	EamA-like transporter family||Triose-phosphate Transporter family	KOG1443	POORLY CHARACTERIZED	Function unknown	Predicted integral membrane protein	Predicted integral membrane protein (38686)		14.6233	17.6967	21.06	16.395	16.28	11.295	15.5767	14.15	19.475	18.26	14.98	11.96	14.166	14.6375	18.2567	19.7433	13.1833	12.3467	1.11903	5.03798	2.29103	3.61332	5.88313	1.46371	2.87601	2.00731	0.13435
Phatr3_J44500	301606	purple	LoFe-UP+DaUP		1.32095	0.792311	Carbon Transport	UAA1 - Moog et al. 2015	6	other localisation	transmembrane transport	hypothetical protein			PF08449	UAA transporter family	KOG1582	METABOLISM	Carbohydrate transport and metabolism	UDP-galactose transporter related protein	UDP-galactose transporter related protein (44500)		29.49	40.6567	43.78	44.36	53.94	43.75	37.98	28.58	36.515	42.04	42.66	39.745	20.242	25.995	37.67	43.0267	34.32	25.47	7.01738	6.57664	1.10309	11.5117	6.27911	8.38629	12.4643	2.92077	3.71231
Phatr3_J43347	307458	grey			0.916676	0.924079	Carbon Transport	UAA3 - Moog et al. 2015	6	other localisation	membrane||transmembrane transport	hypothetical protein	"solute carrier family 35 (adenosine 3'-phospho 5'-phosphosulfate transporter), member B3"		PF00892||PF08449	EamA-like transporter family||UAA transporter family	KOG1582	METABOLISM	Carbohydrate transport and metabolism	UDP-galactose transporter related protein	UDP-galactose transporter related protein (43347)		6.28667	9.87333	15.415	11.59	11.615	11.65	10.6033	7.22	16.21	13.525	12.55	12.635	10.364	10.565	18.06	17.1367	11.17	7.45333	2.29635	5.18909	7.79939	2.03647	2.10011	1.13137	6.28395	2.99847	11.7521
Phatr3_J16401	303157	grey	DaUP		0.889817	0.831917	Carbon Transport	UAA4 - Moog et al. 2015	8	signal anchor	membrane||transmembrane transport	hypothetical protein	"solute carrier family 35 (UDP-galactose transporter), member B1"		PF00892||PF03151||PF08449||PF13536	EamA-like transporter family||Triose-phosphate Transporter family||UAA transporter family||Multidrug resistance efflux transporter	KOG1580	METABOLISM	Carbohydrate transport and metabolism	UDP-galactose transporter related protein	UDP-galactose transporter related protein (16401)		27.67	31.5967	19.22	31.76	32.605	45.845	35.97	31.4833	17.095	35.485	34.405	41.32	52.308	25.8175	16.8	29.7867	39.04	44.4033	14.1184	10.6002	2.67286	6.1094	6.75287	8.32265	21.4153	12.9153	1.03945
Phatr3_J13167	308323	grey			0.922318	1.41508	Carbon Transport	UAA6 - Moog et al. 2015	6	signal peptide	membrane||transmembrane transport	hypothetical protein	"solute carrier family 35 (UDP-galactose transporter), member B1"		PF00892||PF08449	EamA-like transporter family||UAA transporter family	KOG1580	METABOLISM	Carbohydrate transport and metabolism	UDP-galactose transporter related protein	UDP-galactose transporter related protein (13167)		119.033	102.367	143.84	187.49	46.14	40.79	73.62	146.103	176.51	128.425	50.745	37.23	108.348	168.55	103.623	120.37	83.2633	85.8833	14.1757	45.6794	14.7644	12.0067	4.17193	7.50947	41.378	18.3394	82.6466
Phatr3_J3940	309518	grey		HiFe-UP+LiUP	0.92134	1.0742	Carbon Transport	UAA7 - Moog et al. 2015	9	other localisation	membrane||transmembrane transport	hypothetical protein	"solute carrier family 35 (adenosine 3'-phospho 5'-phosphosulfate transporter), member B2"		PF00892||PF08449	EamA-like transporter family||UAA transporter family	KOG1581	METABOLISM	Carbohydrate transport and metabolism	UDP-galactose transporter related protein	UDP-galactose transporter related protein (3940)		39.82	44.4967	48.87	45.7	39.345	46.93	47.0033	39.4767	48.3	42.96	38.95	46.86	55.548	44.3225	50.08	52.83	41.5067	37.1767	6.76346	5.49758	2.99813	6.12354	1.05359	8.04688	21.1934	3.68619	7.35391
Phatr3_J9444	302785	tan			0.794195	1.148	Carbon Transport	UAA8 - Moog et al. 2015	8	other localisation	membrane||transmembrane transport	hypothetical protein	"solute carrier family 35 (adenosine 3'-phospho 5'-phosphosulfate transporter), member B2"		PF00892||PF08449	EamA-like transporter family||UAA transporter family	KOG1581	METABOLISM	Carbohydrate transport and metabolism	UDP-galactose transporter related protein	UDP-galactose transporter related protein (9444)		22.13	50.9333	74.685	64.35	44.32	41.515	29.4367	52.5833	79.425	66.36	50.92	29.66	44.354	76.3975	102.553	87.2133	42.5733	22.41	2.96911	24.6371	21.1637	8.28729	26.1771	6.07405	10.0237	27.9988	39.2939
Phatr3_J42638	300830	turquoise	LoFe-UP	LoFe-UP	2.33495	1.08997	Carbon Transport	UAA9 - Moog et al. 2015	8	other localisation	membrane||transmembrane transport	hypothetical protein	"solute carrier family 35 (UDP-galactose transporter), member B1"		PF00892||PF03151||PF08449	EamA-like transporter family||Triose-phosphate Transporter family||UAA transporter family	KOG1580	METABOLISM	Carbohydrate transport and metabolism	UDP-galactose transporter related protein	UDP-galactose transporter related protein (42638)		114.577	86.89	50.21	36.23	61.01	104.445	82.03	60.14	34.44	26.5	70.845	99.835	35.45	27.4	25.55	21.6567	28.9567	42.1367	16.484	16.3161	10.5925	9.37624	11.7945	4.06586	32.2254	7.16542	10.5642
Phatr3_J50577	301394	grey	LiUP	HiFe-UP+LiUP	0.77983	1.66121	Chloroplast Ornithine Cycle	acOAT acetylornithine aminotransferase - SP	0	signal peptide	transaminase activity||pyridoxal phosphate binding	acetylornithine aminotransferase			PF00202	Aminotransferase class-III	KOG1401	METABOLISM	Amino acid transport and metabolism	Acetylornithine aminotransferase	Acetylornithine aminotransferase (50577)	acetylornithine and succinylornithine aminotransferases	99.88	83.59	75.515	107.405	49.9	44.16	100.21	142.953	111.245	97.19	57.695	24.06	128.268	169.34	96.95	109.383	84.5267	43.5367	29.1377	14.992	0.417193	20.6687	0.848528	1.75362	41.6748	111.272	35.1361
Phatr3_J36347	304204	cyan		LiUP	0.792475	2.57742	Chloroplast Ornithine Cycle	acOAT acetylornithine aminotransferase = chloro	0	chloroplast	transaminase activity||pyridoxal phosphate binding				PF00202	Aminotransferase class-III	KOG1401	METABOLISM	Amino acid transport and metabolism	Acetylornithine aminotransferase	Acetylornithine aminotransferase (36347)	"glutamate-1-semialdehyde-2,1-aminomutase"	42.8033	266.007	236.72	36.54	44.46	85.03	33.4967	359.117	290.555	33.91	38.195	90.26	41.21	431.92	220.06	39.2567	110.927	188.88	13.5334	75.1338	10.7056	0.438406	31.6501	36.7837	15.1262	108.693	103.386
Phatr3_J3969	302734	cyan			0.827004	1.18009	Chloroplast Ornithine Cycle	AGK	1	signal peptide					PF00696	Amino acid kinase family	KOG2436	METABOLISM	Amino acid transport and metabolism	Acetylglutamate kinase/acetylglutamate synthase	Acetylglutamate kinase/acetylglutamate synthase (3969)	acetylglutamate kinase||_GAP_	27.55	105.067	93.79	80.32	33.42	26.26	17.9333	134.92	94.365	85.355	43.365	29.52	26.238	118.965	97.6333	90.66	73.2833	89.0333	18.8724	29.4897	26.4458	40.8849	2.96985	9.41866	19.8764	59.2289	60.1111
Phatr3_J36913	302200	turquoise		LiUP	0.612298	1.88604	Chloroplast Ornithine Cycle	AGPR	0	chloroplast	"oxidoreductase activity, acting on the aldehyde or oxo group of donors, NAD or NADP as acceptor||NAD binding||oxidation-reduction process"	hypothetical protein; K00145 N-acetyl-gamma-glutamyl-phosphate/N-acetyl-gamma-aminoadipyl-phosphate reductase [EC:1.2.1.38 1.2.1.-]	N-acetyl-gamma-glutamyl-phosphate reductase [EC:1.2.1.38]	Arginine and proline metabolism	PF01118	Semialdehyde dehydrogenase, NAD binding domain	KOG4354	METABOLISM	Amino acid transport and metabolism	N-acetyl-gamma-glutamyl-phosphate reductase	N-acetyl-gamma-glutamyl-phosphate reductase (36913)	N-acetyl-gamma-glutamyl-phosphate reductase	323.463	203.66	200.53	273.59	178.67	99.285	233.503	544.573	183.205	335.585	199.86	76.48	509.882	843.925	183.62	166.173	327.36	209.983	157.975	41.4853	77.7252	28.0156	7.97616	23.8931	202.758	603.444	10.8824
Phatr3_J12762	308125	lightgreen	DaUP		0.984807	0.495822	Chloroplast Ornithine Cycle	GACT	0	signal peptide	glutamate N-acetyltransferase activity||arginine biosynthetic process	hypothetical protein			PF01960	ArgJ family	KOG2786	METABOLISM	Amino acid transport and metabolism	Putative glutamate/ornithine acetyltransferase	Putative glutamate/ornithine acetyltransferase (12762)		5.05667	82.4133	116.135	70.175	66.55	78.635	1.75	46.07	87.67	81.865	78.39	83.12	3.638	39.26	74.9433	102.543	103.537	99.98	1.80059	29.3353	64.1982	6.22961	29.1187	8.4075	0.560446	35.3498	20.5768
Phatr3_J10902	301603	turquoise			1.25405	1.0018	Chloroplast Ornithine Cycle	NAGS1	0	other localisation	N-acetyltransferase activity	hypothetical protein; K14682 amino-acid N-acetyltransferase [EC:2.3.1.1]	amino-acid N-acetyltransferase [EC:2.3.1.1]	Arginine and proline metabolism	PF00696||PF13508	Amino acid kinase family||Acetyltransferase (GNAT) domain	KOG2436	METABOLISM	Amino acid transport and metabolism	Acetylglutamate kinase/acetylglutamate synthase	Acetylglutamate kinase/acetylglutamate synthase (10902)	amino-acid N-acetyltransferase	68.8333	40.5167	41.92	69.41	66.055	31.705	46.21	52.6733	34.1	52.87	43.52	35.69	35.304	48.53	36.4767	51.2233	36.1133	26.8	9.65348	7.42755	11.2147	32.5835	5.14067	12.735	7.83582	36.5374	1.83848
Phatr3_J44492	305731	blue	LoFe-UP+DaUP	#N/A	1.5584	0.636254	Chloroplast Ornithine Cycle	NAGS2	0	signal peptide		hypothetical protein					KOG2436	METABOLISM	Amino acid transport and metabolism	Acetylglutamate kinase/acetylglutamate synthase	Acetylglutamate kinase/acetylglutamate synthase (44492)		49.9033	28.4867	35.275	64.68	73.45	55.375	54.0267	22.2867	26.545	43.295	40.51	49.015	19.846	16.125	30.6067	50.04	31.64	32.1233	5.63299	3.56853	14.6159	47.2772	1.90919	31.2188	34.3563	8.33226	4.12243
Phatr3_EG01955	310789	red			0.742187	1.58796	Fatty Acid Biosynthesis	ACCase -chl	0	signal peptide	catalytic activity||acetyl-CoA carboxylase activity||ATP binding||fatty acid biosynthetic process||metabolic process||ligase activity||metal ion binding	ACC1; acetyl-coa carboxylase (EC:6.3.4.14 6.4.1.2); K11262 acetyl-CoA carboxylase / biotin carboxylase [EC:6.4.1.2 6.3.4.14]	acetyl-CoA carboxylase / biotin carboxylase [EC:6.4.1.2 6.3.4.14]	Fatty acid biosynthesis || Pyruvate metabolism || Propanoate metabolism || Insulin signaling pathway	PF00289||PF00364||PF01039||PF02655||PF02785||PF02786||PF08326||PF13535||PF15632	Carbamoyl-phosphate synthase L chain, N-terminal domain||Biotin-requiring enzyme||Carboxyl transferase domain||ATP-grasp domain||Biotin carboxylase C-terminal domain||Carbamoyl-phosphate synthase L chain, ATP binding domain||Acetyl-CoA carboxylase, central region||ATP-grasp domain||ATP-grasp in the biosynthetic pathway with Ter operon	KOG0368	METABOLISM	Lipid transport and metabolism	Acetyl-CoA carboxylase	Acetyl-CoA carboxylase (54926)		343.043	125.797	76.785	16.05	194.195	236.285	528.213	179.467	102.61	12.99	206.475	214.085	375.062	313.345	232.12	42.87	215	369.77	110.091	25.8318	38.304	15.1462	79.6839	138.855	510.522	30.3247	65.5064
Phatr3_J55209	309581	turquoise	LiUP	LiUP	0.995144	2.42117	Fatty Acid Biosynthesis	ACCase cyto	0	other localisation	catalytic activity||acetyl-CoA carboxylase activity||ATP binding||fatty acid biosynthetic process||metabolic process||ligase activity	hypothetical protein; K11262 acetyl-CoA carboxylase / biotin carboxylase [EC:6.4.1.2 6.3.4.14]	acetyl-CoA carboxylase / biotin carboxylase [EC:6.4.1.2 6.3.4.14]	Fatty acid biosynthesis || Pyruvate metabolism || Propanoate metabolism || Insulin signaling pathway	PF00289||PF00364||PF01039||PF02785||PF02786||PF08326||PF13535	Carbamoyl-phosphate synthase L chain, N-terminal domain||Biotin-requiring enzyme||Carboxyl transferase domain||Biotin carboxylase C-terminal domain||Carbamoyl-phosphate synthase L chain, ATP binding domain||Acetyl-CoA carboxylase, central region||ATP-grasp domain	KOG0368	METABOLISM	Lipid transport and metabolism	Acetyl-CoA carboxylase	Acetyl-CoA carboxylase (55209)		122.63	40.1733	25.605	11.855	40.73	33.265	122.053	38.1233	16.875	8.75	30.25	47.415	125.298	35.025	17.2933	7.92667	29.16	41.4033	58.8137	7.15536	4.05172	9.17117	6.3781	9.751	40.8742	4.00605	14.3613
Phatr3_J9316	308987	red	LiUP	HiFe-UP+LiUP	0.431503	3.12074	Fatty Acid Biosynthesis	ACP-desaturase	0	chloroplast	fatty acid metabolic process||acyl-[acyl-carrier-protein] desaturase activity||oxidation-reduction process	hypothetical protein; K03921 acyl-[acyl-carrier-protein] desaturase [EC:1.14.19.2]	acyl-[acyl-carrier-protein] desaturase [EC:1.14.19.2]	Fatty acid biosynthesis || Biosynthesis of unsaturated fatty acids	PF03405	Fatty acid desaturase				hypothetical protein	hypothetical protein (9316)		521.773	214.053	330.665	161.305	193.085	339.455	1196.86	227.763	500.66	134.38	190.535	330.21	2233.58	517.505	850.81	145.593	261.563	610.893	107.752	39.7404	16.8786	40.9486	28.7439	48.0762	1296.69	76.3439	241.364
Phatr3_J9709	311420	red	HiFe-UP+LiUP	HiFe-UP+LiUP	0.283472	5.20359	Fatty Acid Biosynthesis	Acyl Carrier Protein	0	chloroplast		hypothetical protein			PF00550||PF14573	Phosphopantetheine attachment site||Acyl-carrier	KOG1748	METABOLISM	Energy production and conversion	Acyl carrier protein/NADH-ubiquinone oxidoreductase, NDUFAB1/SDAP subunit	Acyl carrier protein/NADH-ubiquinone oxidoreductase, NDUFAB1/SDAP subunit (9709)	acyl carrier protein	2482.73	874.7	683.17	70.05	240.84	535.83	3225.43	1503.39	1261.22	71.705	315.71	625.005	7022.29	5521.52	5398.35	710.56	1042.17	1886.22	1325.04	322.257	277.186	8.93783	23.6174	132.144	1630.1	370.854	543.001
Phatr3_J10068	301328	red	LiUP	LiUP	0.452528	2.81232	Fatty Acid Biosynthesis	EAR	0	chloroplast		FABI; enoyl-acp reductase; K00208 enoyl-[acyl-carrier protein] reductase I [EC:1.3.1.9]	enoyl-[acyl-carrier protein] reductase I [EC:1.3.1.9 1.3.1.10]	Fatty acid biosynthesis || Biotin metabolism	PF13561	Enoyl-(Acyl carrier protein) reductase	KOG0725	POORLY CHARACTERIZED	General function prediction only	Reductases with broad range of substrate specificities	Reductases with broad range of substrate specificities (10068)		176.93	64.1833	21.845	7.33	32.095	50.125	209.677	76.3367	27.4	4.14	38.5	67.82	379.862	118.338	103.613	7.31333	89.9167	157.31	43.9305	29.9719	2.63751	7.11349	0.912168	8.6762	104.737	21.8126	7.8206
Phatr3_J47536	304487	midnightblue			1.24839	0.863885	Fatty Acid Biosynthesis	EAR	0	other localisation		hypothetical protein			PF13561	Enoyl-(Acyl carrier protein) reductase	KOG0725	POORLY CHARACTERIZED	General function prediction only	Reductases with broad range of substrate specificities	Reductases with broad range of substrate specificities (47536)		15.3367	21.95	18.235	17.225	19.5	32.5	16.5733	17.7567	18.25	14.995	23.48	29.42	14.942	13.8875	21.1767	15.4033	13.14	19.4167	8.0034	3.41352	1.27986	0.374767	1.89505	8.79641	9.10341	3.04033	3.77595
Phatr3_J55157	311309	lightyellow	LiUP	LiUP	0.713116	3.47571	Fatty Acid Biosynthesis	HAD	0	signal peptide		FABZ; 3R-hydroxyacyl-[acyl carrier protein] dehydrase			PF07977	FabA-like domain				hypothetical protein	hypothetical protein (55157)	beta-hydroxyacyl-(acyl-carrier-protein) dehydratase FabZ	282.643	225.123	103.005	20.96	50.71	77.065	363.373	163.153	124.825	17.08	63.88	102.225	425.15	247.587	150.31	18.09	98.1433	175.013	15.9065	35.14	14.4745	5.54372	16.6312	1.30815	71.0655	32.4044	24.3315
Phatr3_J10306	301512	grey			0.939601	0.721859	Fatty Acid Biosynthesis	KAR	0	other localisation	metabolic process||oxidoreductase activity	hypothetical protein			PF00106||PF08659||PF13561	short chain dehydrogenase||KR domain||Enoyl-(Acyl carrier protein) reductase	KOG0725	POORLY CHARACTERIZED	General function prediction only	Reductases with broad range of substrate specificities	Reductases with broad range of substrate specificities (10306)		65.2433	116.583	81.19	120.245	143.46	150.605	69.8533	97.3933	97.605	141.6	186.975	87.97	89.872	118.235	125.767	133.773	114.013	134.923	10.5006	17.9462	4.03051	33.9199	80.2708	80.9708	16.0103	15.0666	0.558614
Phatr3_J13073	308273	grey		HiFe-UP+LiUP	0.797347	1.39588	Fatty Acid Biosynthesis	KAR	0	chloroplast	metabolic process||oxidoreductase activity	FABG; 3-oxoacyl-[acyl-carrier protein (EC:1.1.1.100); K00059 3-oxoacyl-[acyl-carrier protein] reductase [EC:1.1.1.100]	3-oxoacyl-[acyl-carrier protein] reductase [EC:1.1.1.100]	Fatty acid biosynthesis || Biotin metabolism || Biosynthesis of unsaturated fatty acids	PF00106||PF08659||PF13561	short chain dehydrogenase||KR domain||Enoyl-(Acyl carrier protein) reductase	KOG1200	METABOLISM	Lipid transport and metabolism	Mitochondrial/plastidial beta-ketoacyl-ACP reductase	Mitochondrial/plastidial beta-ketoacyl-ACP reductase (13073)	3-oxoacyl-[acyl-carrier-protein] reductase	471.46	333.27	371.045	255.185	433.88	429.955	696.137	271.813	355.015	234.42	389.245	382.66	674.644	468.295	631.903	240.35	356.53	477.89	279.053	51.5605	14.729	22.2102	259.734	75.7665	436.846	91.6252	34.5846
Phatr3_J25739	305556	tan		HiFe-UP	0.687928	1.05136	Fatty Acid Biosynthesis	KAR	0	other localisation	metabolic process||oxidoreductase activity	hypothetical protein			PF00106||PF08659||PF13561	short chain dehydrogenase||KR domain||Enoyl-(Acyl carrier protein) reductase	KOG0725	POORLY CHARACTERIZED	General function prediction only	Reductases with broad range of substrate specificities	Reductases with broad range of substrate specificities (25739)		10.1633	19.62	27.34	33.15	12.2	14.935	14.5767	18.7833	34.105	35.195	13.8	13.18	21.578	30.775	45.5	46.0533	13.5033	20.4533	3.51847	4.15447	13.5906	7.97616	5.09117	11.9996	12.1194	4.19382	14.3331
Phatr3_J47583	304519	lightyellow	LiUP	LiUP	1.14463	2.28232	Fatty Acid Biosynthesis	KAR	0	signal peptide	metabolic process||oxidoreductase activity	hypothetical protein			PF00106||PF08659||PF13561	short chain dehydrogenase||KR domain||Enoyl-(Acyl carrier protein) reductase	KOG1207	METABOLISM	Secondary metabolites biosynthesis, transport and catabolism	Diacetyl reductase/L-xylulose reductase	Diacetyl reductase/L-xylulose reductase (47583)		94.3633	93.1633	59.02	7.515	37.335	56.315	119.567	78.7467	34.11	8.34	38.355	55.205	78.548	85.2475	34.1967	9.31	40.9433	53.1733	17.7309	19.0188	9.46109	4.15072	1.77484	0.459619	68.0578	23.7447	2.85671
Phatr3_J18940	301561	turquoise	LiUP	LiUP	0.971505	2.01367	Fatty Acid Biosynthesis	KAS	0	other localisation		FABFb; 3-oxoacyl-[acyl-carrier-protein] synthase (EC:2.3.1.41); K09458 3-oxoacyl-[acyl-carrier-protein] synthase II [EC:2.3.1.179]	3-oxoacyl-[acyl-carrier-protein] synthase II [EC:2.3.1.179]	Fatty acid biosynthesis || Biotin metabolism	PF00109||PF02801	Beta-ketoacyl synthase, N-terminal domain||Beta-ketoacyl synthase, C-terminal domain	KOG1394	METABOLISM	Lipid transport and metabolism	3-oxoacyl-(acyl-carrier-protein) synthase (I and II)	3-oxoacyl-(acyl-carrier-protein) synthase (I and II) (18940)		26.3267	14.0567	17.24	18.765	8.91	9.525	34.9367	14.3467	18.08	19.205	9.575	9.395	32.282	20.6425	16.51	15.6667	8.09333	4.59667	4.51886	5.88503	4.36992	3.89616	2.85671	2.69408	9.18207	5.5153	7.48119
Phatr3_J37367	304362	lightyellow	LiUP	LiUP	0.640559	4.09529	Fatty Acid Biosynthesis	KAS II (1)	0	signal peptide	"metabolic process||transferase activity, transferring acyl groups other than amino-acyl groups"	FABFa; 3-oxoacyl-[acyl-carrier-protein] synthase; K09458 3-oxoacyl-[acyl-carrier-protein] synthase II [EC:2.3.1.179]	3-oxoacyl-[acyl-carrier-protein] synthase II [EC:2.3.1.179]	Fatty acid biosynthesis || Biotin metabolism	PF00108||PF00109||PF02801	Thiolase, N-terminal domain||Beta-ketoacyl synthase, N-terminal domain||Beta-ketoacyl synthase, C-terminal domain	KOG1394	METABOLISM	Lipid transport and metabolism	3-oxoacyl-(acyl-carrier-protein) synthase (I and II)	3-oxoacyl-(acyl-carrier-protein) synthase (I and II) (37367)	beta-ketoacyl-acyl-carrier-protein synthase II	99.1433	38.2467	9.37	0.66	14.855	21.66	138.7	54.4467	11.115	1.17	15.955	28.145	166.008	65.4175	24.2867	0.953333	28.8567	49.3533	15.5733	11.6751	7.12764	0.0707107	5.49422	11.9218	98.2699	11.6096	4.36285
Phatr3_J52648	309349	red	LiUP	LiUP	0.689213	8.26427	Fatty Acid Biosynthesis	KASI (2+)	0	chloroplast		FABB; 3-oxoacyl-[acyl-carrier-protein] synthase			PF00109||PF02801	Beta-ketoacyl synthase, N-terminal domain||Beta-ketoacyl synthase, C-terminal domain	KOG1394	METABOLISM	Lipid transport and metabolism	3-oxoacyl-(acyl-carrier-protein) synthase (I and II)	3-oxoacyl-(acyl-carrier-protein) synthase (I and II) (52648)		538.42	170.5	94.535	3.685	20.485	53.5	480.973	216.38	107.64	2.47	20.14	67.89	612.292	285.517	222.69	5.84	42.2067	127.063	117.544	113.902	18.2929	1.81726	3.71231	34.0543	184.74	35.6245	20.2798
Phatr3_J37652	302375	red	LiUP	LiUP	0.458683	6.77271	Fatty Acid Biosynthesis	MCT1	0	chloroplast		FABD; malonyl-CoA:ACP transacylase; K00645 [acyl-carrier-protein] S-malonyltransferase [EC:2.3.1.39]	[acyl-carrier-protein] S-malonyltransferase [EC:2.3.1.39]	Fatty acid biosynthesis	PF00698	Acyl transferase domain	KOG2926	METABOLISM	Lipid transport and metabolism	Malonyl-CoA:ACP transacylase	Malonyl-CoA:ACP transacylase (37652)	malonyl CoA-acyl carrier protein transacylase	676.62	237.61	124.45	2.835	53.225	109.41	830.563	347.843	75.785	3.275	55.24	149.9	1480.05	671.747	284.063	4.02	151.743	245.303	177.668	28.7462	81.2749	0.813173	16.6099	16.5887	477.689	121.593	1.68999
Phatr3_J11319	303690	grey	DaUP	HiFe-UP	0.460469	0.822792	Fatty Acid Degradation	"peroxisomal 2,4-dienoyl-CoA reductase [EC:1.3.1.34]"	0	other localisation	metabolic process||oxidoreductase activity	"DER1; peroxisomal 2,4-dienoyl-CoA reductase (EC:1.3.1.34); K13237 peroxisomal 2,4-dienoyl-CoA reductase [EC:1.3.1.34]"	"peroxisomal 2,4-dienoyl-CoA reductase [EC:1.3.1.34]"	Peroxisome	PF00106||PF08659||PF13561	short chain dehydrogenase||KR domain||Enoyl-(Acyl carrier protein) reductase	KOG0725	POORLY CHARACTERIZED	General function prediction only	Reductases with broad range of substrate specificities	Reductases with broad range of substrate specificities (11319)		16.0667	13.94	8.24	13.485	20.33	40.395	18.24	15.2167	12.905	15.085	34.1	39.515	80.834	18.71	18.79	24.3233	45.0033	55.4367	2.80275	3.51586	5.51543	5.02753	3.47897	2.12839	5.00509	1.24187	7.55897
Phatr3_J28068	302239	brown	DaUP	DaUP	0.956268	0.0609384	Fatty Acid Degradation	ACAA1 mito (KCT3)	0	mitochondrion	"metabolic process||transferase activity, transferring acyl groups other than amino-acyl groups"	KCT3; beta-ketoacyl-CoA thiolase; K07509 acetyl-CoA acyltransferase [EC:2.3.1.16]	acetyl-CoA acyltransferase [EC:2.3.1.16]	"Fatty acid elongation || Fatty acid metabolism || Valine, leucine and isoleucine degradation || Benzoate degradation"	PF00108||PF02803	Thiolase, N-terminal domain||Thiolase, C-terminal domain	KOG1392	METABOLISM	Lipid transport and metabolism	Acetyl-CoA acetyltransferase	Acetyl-CoA acetyltransferase (28068)	acetyl-CoA C-acetyltransferase	1.95333	12.9433	10.785	94.86	127.11	124.365	1.91667	13.49	13.83	103.18	127.645	123.305	1.544	6.11	11.4433	102.807	153.013	124.903	0.400791	9.83709	5.15481	30.0662	48.7904	0.954594	0.386566	11.3302	8.92369
Phatr3_J41969	308061	grey	DaUP	HiFe-UP	0.880231	0.767733	Fatty Acid Degradation	ACAA2 (KCT1)	1	other localisation	"metabolic process||transferase activity, transferring acyl groups other than amino-acyl groups"	KCT1; beta-ketoacyl-coa thiolase; K07513 acetyl-CoA acyltransferase 1 [EC:2.3.1.16]	acetyl-CoA acyltransferase 1 [EC:2.3.1.16]	"Fatty acid metabolism || Valine, leucine and isoleucine degradation || Benzoate degradation || alpha-Linolenic acid metabolism || Biosynthesis of unsaturated fatty acids || PPAR signaling pathway || Peroxisome"	PF00108||PF02803	Thiolase, N-terminal domain||Thiolase, C-terminal domain	KOG1389	METABOLISM	Lipid transport and metabolism	3-oxoacyl CoA thiolase	3-oxoacyl CoA thiolase (41969)	acetyl-CoA C-acetyltransferase	32.59	32.69	25.83	34.02	39.03	46.71	31.7633	37.2533	24.945	38.46	47.265	47.63	41.102	39.55	26.23	45.5567	46.3767	47.6467	5.50051	2.90496	0.410122	5.07703	5.71342	0.311127	5.75309	5.19432	4.22143
Phatr3_J45947	306012	brown	DaUP	DaUP	0.555631	0.0504968	Fatty Acid Degradation	ACAA3	0	other localisation	"metabolic process||transferase activity, transferring acyl groups other than amino-acyl groups"	hypothetical protein; K07508 acetyl-CoA acyltransferase 2 [EC:2.3.1.16]	acetyl-CoA acyltransferase 2 [EC:2.3.1.16]	"Fatty acid elongation || Fatty acid metabolism || Valine, leucine and isoleucine degradation || Benzoate degradation"	PF00108||PF02803	Thiolase, N-terminal domain||Thiolase, C-terminal domain	KOG1391	METABOLISM	Lipid transport and metabolism	Acetyl-CoA acetyltransferase	Acetyl-CoA acetyltransferase (45947)	acetyl-CoA C-acetyltransferase	2.21667	10.6533	10.36	157.58	115.18	95.415	1.76	11.6067	23.195	148.575	154.85	137.595	2.32	12.7475	17.7	210.413	257.593	287.217	0.37072	8.06489	7.31148	36.7837	27.2095	13.8239	0.500899	9.60811	23.0446
Phatr3_J25932	311550	lightcyan	DaUP	DaUP	0.79043	0.119322	Fatty Acid Degradation	ACAD (ACD1)	0	signal peptide	"acyl-CoA dehydrogenase activity||metabolic process||oxidoreductase activity||oxidoreductase activity, acting on the CH-CH group of donors||flavin adenine dinucleotide binding||oxidation-reduction process"	ACD1; short chain acyl-coenzyme A dehydrogenase (EC:1.3.99.2); K00248 butyryl-CoA dehydrogenase [EC:1.3.99.2]	butyryl-CoA dehydrogenase [EC:1.3.8.1]	"Fatty acid metabolism || Valine, leucine and isoleucine degradation || Butanoate metabolism"	PF00441||PF02770||PF02771||PF08028	Acyl-CoA dehydrogenase, C-terminal domain||Acyl-CoA dehydrogenase, middle domain||Acyl-CoA dehydrogenase, N-terminal domain||Acyl-CoA dehydrogenase, C-terminal domain	KOG0139	METABOLISM	Lipid transport and metabolism	Short-chain acyl-CoA dehydrogenase	Short-chain acyl-CoA dehydrogenase (25932)		4.76667	28.7167	98.5	409.545	256.7	152.365	3.39667	29.9433	123.82	442.725	235.345	142.975	4.846	20.425	99.5767	525.297	379.98	201.067	1.55725	11.7293	32.6542	41.9809	8.92369	3.59917	0.517912	8.13747	23.1365
Phatr3_J25572	305530	brown	DaUP		0.849125	0.524935	Fatty Acid Degradation	ACAD (put GCDH)	0	mitochondrion	"acyl-CoA dehydrogenase activity||metabolic process||oxidoreductase activity||oxidoreductase activity, acting on the CH-CH group of donors||flavin adenine dinucleotide binding||oxidation-reduction process"	hypothetical protein; K00252 glutaryl-CoA dehydrogenase [EC:1.3.99.7]	glutaryl-CoA dehydrogenase [EC:1.3.8.6]	Fatty acid metabolism || Lysine degradation || Tryptophan metabolism	PF00441||PF02770||PF02771||PF08028	Acyl-CoA dehydrogenase, C-terminal domain||Acyl-CoA dehydrogenase, middle domain||Acyl-CoA dehydrogenase, N-terminal domain||Acyl-CoA dehydrogenase, C-terminal domain	KOG0138	METABOLISM	Amino acid transport and metabolism	Glutaryl-CoA dehydrogenase	Glutaryl-CoA dehydrogenase (25572)		9.57333	18.8	17.485	30.045	33.485	37.715	15.9233	14.6333	19.965	27.475	35.525	33.67	26.026	16.0825	18.6467	35.04	35.1067	37.03	5.60579	4.25233	3.38704	3.0052	3.31633	7.7711	14.7375	1.75227	8.02566
Phatr3_J11014	309784	brown	DaUP	DaUP	0.819156	0.105113	Fatty Acid Degradation	ACAD (put)	0	mitochondrion	"acyl-CoA dehydrogenase activity||metabolic process||oxidoreductase activity, acting on the CH-CH group of donors||fatty acid beta-oxidation using acyl-CoA dehydrogenase||flavin adenine dinucleotide binding||oxidation-reduction process"	hypothetical protein			PF00441||PF02771||PF09317	Acyl-CoA dehydrogenase, C-terminal domain||Acyl-CoA dehydrogenase, N-terminal domain||Domain of unknown function (DUF1974)	KOG0137	METABOLISM	Lipid transport and metabolism	Very-long-chain acyl-CoA dehydrogenase	Very-long-chain acyl-CoA dehydrogenase (11014)		17.5167	50.57	42.295	306.56	212.915	235.92	9.23667	58.1	36.605	274.67	307.31	257.98	8.812	50.55	24.6	295.887	338.217	405.14	7.39244	44.9021	3.95273	56.3423	31.1481	12.6714	4.40922	57.9373	13.0037
Phatr3_J17044	309586	NULL	DaUP		1.40353	0.682427	Fatty Acid Degradation	ACAD (put)	3	signal anchor	"cytoplasm||lipid metabolic process||integral component of membrane||oxidoreductase activity, acting on the CH-CH group of donors"	DET2; de-etiolated 2 like protein; K12343 3-oxo-5-alpha-steroid 4-dehydrogenase 1 [EC:1.3.99.5]	3-oxo-5-alpha-steroid 4-dehydrogenase 1 [EC:1.3.1.22]	Steroid hormone biosynthesis	PF02544	3-oxo-5-alpha-steroid 4-dehydrogenase	KOG1638	METABOLISM	Lipid transport and metabolism	Steroid reductase	Steroid reductase (17044)		4.18333	8.60333	8.76	11.67	9.9	12.465	5.5	7.49	9.545	9.95	11.34	9.765	3.752	4.565	9.16333	10.1133	5.8	6.06667	1.93454	0.983379	3.37997	3.26683	2.54558	6.32861	2.91177	2.93169	2.18496
Phatr3_J20310	311943	blue	DaUP		1.46675	0.59223	Fatty Acid Degradation	ACAD (put)	0	other localisation	"acyl-CoA dehydrogenase activity||metabolic process||oxidoreductase activity||oxidoreductase activity, acting on the CH-CH group of donors||flavin adenine dinucleotide binding||oxidation-reduction process"	hypothetical protein; K09478 short/branched chain acyl-CoA dehydrogenase [EC:1.3.99.12]	short/branched chain acyl-CoA dehydrogenase [EC:1.3.99.12]	"Fatty acid metabolism || Valine, leucine and isoleucine degradation"	PF00441||PF02770||PF02771||PF08028	Acyl-CoA dehydrogenase, C-terminal domain||Acyl-CoA dehydrogenase, middle domain||Acyl-CoA dehydrogenase, N-terminal domain||Acyl-CoA dehydrogenase, C-terminal domain	KOG0139	METABOLISM	Lipid transport and metabolism	Short-chain acyl-CoA dehydrogenase	Short-chain acyl-CoA dehydrogenase (20310)		9.70333	28.97	27.615	31.48	40.58	32.05	14.45	15.2167	22.875	28.365	31.805	30.77	6.158	15.61	21.6533	25.3833	20.8233	19.71	2.64716	13.1342	7.54483	22.2597	1.10309	2.34759	11.9039	3.34499	2.72236
Phatr3_J22019	308667	green	DaUP	DaUP	0.963682	0.428057	Fatty Acid Degradation	ACAD (put)	0	other localisation	"acyl-CoA dehydrogenase activity||metabolic process||oxidoreductase activity||oxidoreductase activity, acting on the CH-CH group of donors||flavin adenine dinucleotide binding||oxidation-reduction process"	hypothetical protein; K00253 isovaleryl-CoA dehydrogenase [EC:1.3.99.10]	isovaleryl-CoA dehydrogenase [EC:1.3.8.4]	"Valine, leucine and isoleucine degradation"	PF00441||PF02770||PF02771||PF08028	Acyl-CoA dehydrogenase, C-terminal domain||Acyl-CoA dehydrogenase, middle domain||Acyl-CoA dehydrogenase, N-terminal domain||Acyl-CoA dehydrogenase, C-terminal domain	KOG0141	METABOLISM	Amino acid transport and metabolism	Isovaleryl-CoA dehydrogenase	Isovaleryl-CoA dehydrogenase (22019)		22.99	25.6467	33.24	74.3	57.73	36.96	30.28	13.3867	17.55	63.505	37.52	46.05	18.504	33.205	16.3933	54.5333	49.4833	66.6533	6.69964	9.74906	22.4294	54.0512	38.5373	5.71342	26.6736	1.08546	0.0848528
Phatr3_J42907	300765	red	LiUP	LiUP	0.841145	1.58842	Fatty Acid Degradation	ACAD (put)	0	other localisation	"acyl-CoA dehydrogenase activity||metabolic process||oxidoreductase activity||oxidoreductase activity, acting on the CH-CH group of donors||flavin adenine dinucleotide binding||oxidation-reduction process"	acyl-coenzyme A dehydrogenase (EC:1.3.99.2)			PF00441||PF02770||PF02771||PF08028	Acyl-CoA dehydrogenase, C-terminal domain||Acyl-CoA dehydrogenase, middle domain||Acyl-CoA dehydrogenase, N-terminal domain||Acyl-CoA dehydrogenase, C-terminal domain	KOG1469	POORLY CHARACTERIZED	General function prediction only	Predicted acyl-CoA dehydrogenase	Predicted acyl-CoA dehydrogenase (42907)		35.2167	19.0867	12.565	9.035	16.97	19.91	30.5733	20.3633	12.93	8.37	15.79	17.385	41.714	19.4425	14.3033	8.32333	17.1267	25.78	1.41189	3.58793	1.0253	0.0494975	9.65908	3.81838	4.78215	3.6617	2.94156
Phatr3_J19979	301799	yellow	DaUP	DaUP	1.0833	0.568738	Fatty Acid Degradation	ACOX (AOX1)	0	other localisation	acyl-CoA dehydrogenase activity||acyl-CoA oxidase activity||peroxisome||fatty acid beta-oxidation||oxidation-reduction process	AOX1; precursor of oxidase acyl-coa oxidase (EC:1.3.3.6); K00232 acyl-CoA oxidase [EC:1.3.3.6]	acyl-CoA oxidase [EC:1.3.3.6]	Fatty acid metabolism || alpha-Linolenic acid metabolism || Biosynthesis of unsaturated fatty acids || PPAR signaling pathway || Peroxisome	PF01756||PF02770||PF14749	Acyl-CoA oxidase||Acyl-CoA dehydrogenase, middle domain||Acyl-coenzyme A oxidase N-terminal	KOG0136	METABOLISM	Lipid transport and metabolism	Acyl-CoA oxidase	Acyl-CoA oxidase (19979)		30.7667	31.56	15.895	25.275	53.255	45.92	34.03	24.3067	16.125	34.16	56.21	47.785	21.414	24.4875	21.0733	32.8067	44.85	52.4533	5.91509	11.0955	2.22739	4.64569	10.3308	13.9159	7.8142	2.50588	4.37699
Phatr3_J12420	310127	red	LiUP	LiUP	0.973024	1.6171	Fatty Acid Degradation	ACS	0	other localisation	catalytic activity||metabolic process	hypothetical protein; K01897 long-chain acyl-CoA synthetase [EC:6.2.1.3]	long-chain acyl-CoA synthetase [EC:6.2.1.3]	Fatty acid metabolism || PPAR signaling pathway || Peroxisome || Adipocytokine signaling pathway	PF00501	AMP-binding enzyme	KOG1256	METABOLISM	Lipid transport and metabolism	Long-chain acyl-CoA synthetases (AMP-forming)	Long-chain acyl-CoA synthetases (AMP-forming) (12420)		49.91	54.2333	37.755	29.595	31.39	38.78	82.4333	41.16	39.025	17.99	27.65	40.445	69.064	49.7725	26.9133	14.98	40.0467	47.0833	11.1312	21.8874	6.61145	9.72272	18.4838	0.806102	48.3903	9.34037	4.60327
Phatr3_J50189	305300	tan		LiUP	1.01459	1.28877	Fatty Acid Degradation	ACS	11	other localisation	ATP:ADP antiporter activity||ATP binding||transport||integral component of membrane	NTT3; nucleotide transporter 3			PF03219	TLC ATP/ADP transporter				hypothetical protein	hypothetical protein (50189)		47.6067	71.7933	78.715	60.3	49.89	35.08	59.98	59.2167	73.51	81.79	65.03	50.46	62.472	58.37	102.93	71.0467	38.87	25.41	8.4401	10.427	2.92035	33.1209	7.04278	1.28693	26.12	17.7578	6.43467
Phatr3_J17720	302888	blue	DaUP	DaUP	1.31973	0.289413	Fatty Acid Degradation	ACS (ACL1)	0	other localisation	catalytic activity||metabolic process	ACL1; precursor of ligase long chain acyl-coa ligase; K01897 long-chain acyl-CoA synthetase [EC:6.2.1.3]	long-chain acyl-CoA synthetase [EC:6.2.1.3]	Fatty acid metabolism || PPAR signaling pathway || Peroxisome || Adipocytokine signaling pathway	PF00501	AMP-binding enzyme	KOG1256	METABOLISM	Lipid transport and metabolism	Long-chain acyl-CoA synthetases (AMP-forming)	Long-chain acyl-CoA synthetases (AMP-forming) (17720)		6.22	18.8567	18.37	28.475	50.545	41.565	7.18667	12.43	15.655	32.54	44.75	49.065	1.638	8.54	19.8167	34.9067	33.9667	29.04	2.6619	5.38634	0.240416	13.6967	4.87197	14.927	6.4409	1.30767	4.22143
Phatr3_J20143	310036	purple			0.930756	1.05218	Fatty Acid Degradation	ACS (ACS1)	1	signal anchor	catalytic activity||metabolic process	ACS1; long chain acyl-coa synthetase (EC:6.2.1.3); K01897 long-chain acyl-CoA synthetase [EC:6.2.1.3]	long-chain acyl-CoA synthetase [EC:6.2.1.3]	Fatty acid metabolism || PPAR signaling pathway || Peroxisome || Adipocytokine signaling pathway	PF00501	AMP-binding enzyme	KOG1180	METABOLISM	Lipid transport and metabolism	Acyl-CoA synthetase	Acyl-CoA synthetase (20143)		99.8267	163.783	191.1	126.875	149.99	139.71	165.893	173.83	205.105	130.535	147.315	145.01	100.806	183.398	224.563	144.47	190.667	177.707	29.8124	13.689	15.7826	0.997021	7.32563	34.0967	129.851	42.2531	6.65387
Phatr3_J54151	311515	brown	DaUP	DaUP	1.02071	0.0378088	Fatty Acid Degradation	ACS (ACS3)	0	mitochondrion	catalytic activity||metabolic process	ACS3; long chain acyl-CoA synthetase (EC:6.2.1.3)			PF00501	AMP-binding enzyme	KOG1256	METABOLISM	Lipid transport and metabolism	Long-chain acyl-CoA synthetases (AMP-forming)	Long-chain acyl-CoA synthetases (AMP-forming) (54151)		7.58667	20.6333	21.76	281.8	376.25	265.95	5.75	9.37	23.945	291.695	322.625	487.02	6.344	11.3825	19	261.417	366.203	373.987	6.18099	16.3449	18.7949	90.4672	128.948	6.3781	1.8995	7.41165	10.5005
Phatr3_J45510	301842	red		LiUP	1.10686	1.509	Fatty Acid Degradation	ACS (ACS4)	0	other localisation	catalytic activity||metabolic process	ACS4; long chain acyl-coa synthetase (EC:6.2.1.3); K01897 long-chain acyl-CoA synthetase [EC:6.2.1.3]	long-chain acyl-CoA synthetase [EC:6.2.1.3]	Fatty acid metabolism || PPAR signaling pathway || Peroxisome || Adipocytokine signaling pathway	PF00501	AMP-binding enzyme	KOG1256	METABOLISM	Lipid transport and metabolism	Long-chain acyl-CoA synthetases (AMP-forming)	Long-chain acyl-CoA synthetases (AMP-forming) (45510)		117.26	92.3733	126.025	57.26	83.905	108.41	68.54	75.06	100.05	33.195	58.345	104.985	142.254	51.545	88.2433	25.6667	46.6267	76.6333	17.6371	4.02214	11.9006	9.60251	40.6799	58.5484	15.2723	20.9308	17.5928
Phatr3_J12405	310093	black	LoFe-UP		1.56636	0.724212	Fatty Acid Degradation	Carnitine Transport	0	other localisation		"hypothetical protein; K03454 mitochondrial carrier protein, MC family"	"solute carrier family 25 (mitochondrial carnitine/acylcarnitine transporter), member 20/29"		PF00153	Mitochondrial carrier protein	KOG0758	METABOLISM	Energy production and conversion	Mitochondrial carnitine-acylcarnitine carrier protein	Mitochondrial carnitine-acylcarnitine carrier protein (12405)		13.2067	14.2967	13.845	16.27	28.9	9.92	9.53	10.27	7.8	8.76	13.5	14.64	5.152	8.445	7.82	10.43	12.5367	8.29	3.05615	5.07781	7.75696	15.0897	14.6513	3.45068	1.22572	4.07707	6.75994
Phatr3_J12788	304052	darkturquoise	LiUP	LiUP	1.00643	2.48802	Fatty Acid Degradation	Carnitine Transport	2	signal peptide		hypothetical protein			PF00153	Mitochondrial carrier protein	KOG0758	METABOLISM	Energy production and conversion	Mitochondrial carnitine-acylcarnitine carrier protein	Mitochondrial carnitine-acylcarnitine carrier protein (12788)		26.77	33.58	44.485	9.735	17.145	24.26	27.6333	34.78	45.16	7.62	16.87	19.8	32.674	34.785	46.7133	7.32667	10.7033	17.85	0.291033	13.0092	19.7212	1.19501	8.22365	7.53776	18.653	8.41468	20.5202
Phatr3_J18927	303649	brown	DaUP	DaUP	0.577239	0.0255774	Fatty Acid Degradation	Carnitine Transport	3	other localisation		"hypothetical protein; K03454 mitochondrial carrier protein, MC family"	"solute carrier family 25 (mitochondrial carnitine/acylcarnitine transporter), member 20/29"		PF00153	Mitochondrial carrier protein	KOG0758	METABOLISM	Energy production and conversion	Mitochondrial carnitine-acylcarnitine carrier protein	Mitochondrial carnitine-acylcarnitine carrier protein (18927)		4.44	14.9267	7.565	160.65	289.795	354.52	4.48667	11.8167	16.83	232.635	439.405	523.305	7.09	19.6225	15.1433	246.93	643.187	856.89	2.24328	13.664	3.75474	31.1551	19.9899	9.50352	1.56427	11.1062	16.7584
Phatr3_J23672	307335	grey	HiFe-UP	HiFe-UP	0.614168	0.844579	Fatty Acid Degradation	Carnitine Transport	0	other localisation		"hypothetical protein; K03454 mitochondrial carrier protein, MC family"	"solute carrier family 25 (mitochondrial carnitine/acylcarnitine transporter), member 20/29"		PF00153	Mitochondrial carrier protein	KOG0762	METABOLISM	Energy production and conversion	Mitochondrial carrier protein	Mitochondrial carrier protein (23672)		23.58	29.6067	37.895	49.38	37.98	37.92	35.5367	52.83	53.355	55.98	41.25	39.44	58.034	61.9925	61.78	72.38	73.35	73.5133	3.48286	9.98171	7.54483	3.09713	8.10344	2.12132	6.60667	10.357	8.3085
Phatr3_J36828	310429	blue	DaUP	DaUP	1.06212	0.411891	Fatty Acid Degradation	Carnitine Transport	0	other localisation		hypothetical protein			PF00153	Mitochondrial carrier protein	KOG0758	METABOLISM	Energy production and conversion	Mitochondrial carnitine-acylcarnitine carrier protein	Mitochondrial carnitine-acylcarnitine carrier protein (36828)		24.3033	35.4733	37.42	50.5	69.79	84.32	46.23	22.8733	32.52	64.285	85.49	126.155	24.886	26.91	47.05	83.1867	68.2667	74.29	7.30897	11.1318	0.240416	0.325269	4.59619	15.1179	26.609	1.98661	15.4998
Phatr3_J42474	306914	red	LiUP	LiUP	0.785329	6.84061	Fatty Acid Degradation	Carnitine Transport	0	other localisation		hypothetical protein			PF00153	Mitochondrial carrier protein	KOG0758	METABOLISM	Energy production and conversion	Mitochondrial carnitine-acylcarnitine carrier protein	Mitochondrial carnitine-acylcarnitine carrier protein (42474)		58.4	18.4133	27.27	9.865	11.3	6.72	176.133	22.4667	25.06	5.765	8.06	5.555	129.03	28.2375	39.2167	6.93	16.71	10.8767	15.6536	6.78398	16.2069	5.57907	6.12354	0.608112	229.23	8.85287	16.9281
Phatr3_J46607	306243	NULL			1.57922	0.983357	Fatty Acid Degradation	Carnitine Transport	3	signal peptide		hypothetical protein			PF00153	Mitochondrial carrier protein	KOG0758	METABOLISM	Energy production and conversion	Mitochondrial carnitine-acylcarnitine carrier protein	Mitochondrial carnitine-acylcarnitine carrier protein (46607)		3.17333	3.65333	3.005	4.76	5.06	4.11	6.11667	1.89	3.22	2.16	3.18	2.39	1.258	2.0275	4.18333	3.06667	1.52	2.30333	1.82155	0.761402	0.247487	3.60624	3.19612	2.65872	7.35008	0.567098	2.68701
Phatr3_J47843	306578	grey60	DaUP		0.951928	0.730199	Fatty Acid Degradation	Carnitine Transport	0	other localisation		hypothetical protein			PF00153	Mitochondrial carrier protein	KOG0758	METABOLISM	Energy production and conversion	Mitochondrial carnitine-acylcarnitine carrier protein	Mitochondrial carnitine-acylcarnitine carrier protein (47843)		103.233	151.393	191.53	248.24	167.545	171.06	152.237	103.283	206.95	287.315	184.905	133.555	110.952	113.987	272.78	341.34	154.493	132.14	27.7203	7.45798	0.169706	35.1998	4.47599	45.1983	79.2056	21.9962	16.7019
Phatr3_J50408	307423	turquoise		LiUP	0.770142	1.58335	Fatty Acid Degradation	Carnitine Transport	0	other localisation		hypothetical protein			PF00153	Mitochondrial carrier protein	KOG0758	METABOLISM	Energy production and conversion	Mitochondrial carnitine-acylcarnitine carrier protein	Mitochondrial carnitine-acylcarnitine carrier protein (50408)		53.5433	24.3867	18.075	16.62	18.31	19.405	28.7567	28.51	13.885	24.375	18.295	15.795	53.364	36.1	16.7667	17.0667	29.17	25.5667	4.21243	5.95148	0.968736	4.07294	7.70746	0.247487	16.1266	6.33508	2.49609
Phatr3_J859	310576	magenta	DaUP	DaUP	0.9289	0.506327	Fatty Acid Degradation	Carnitine Transport	0	other localisation	"transferase activity, transferring acyl groups"	hypothetical protein; K00624 carnitine O-acetyltransferase [EC:2.3.1.7]	carnitine O-acetyltransferase [EC:2.3.1.7]	Peroxisome	PF00755	Choline/Carnitine o-acyltransferase	KOG3719	METABOLISM	Lipid transport and metabolism	Carnitine O-acyltransferase CPT2/YAT1	Carnitine O-acyltransferase CPT2/YAT1 (859)		11.8167	14.82	16.765	20.355	34.73	25.74	14.0533	11.7	20.94	28.01	33.24	22.33	10.978	14.235	21.5067	35.8567	31.5333	24.9167	4.50718	5.08617	2.21324	5.45179	0.0848528	6.63266	7.86349	4.51837	0.721249
Phatr3_J48078	304630	brown	HiFe-UP+DaUP	DaUP+HiFe-UP	0.564816	0.23007	Fatty Acid Degradation	CAT2	0	mitochondrion	"transferase activity, transferring acyl groups"	CAT2; carnitine o-acetyltransferase (EC:2.3.1.7); K00624 carnitine O-acetyltransferase [EC:2.3.1.7]	carnitine O-acetyltransferase [EC:2.3.1.7]	Peroxisome	PF00755	Choline/Carnitine o-acyltransferase	KOG3717	METABOLISM	Lipid transport and metabolism	Carnitine O-acyltransferase CRAT	Carnitine O-acyltransferase CRAT (48078)		9.11667	17.68	19.45	37.31	50.995	62.765	10.4167	22.9233	24.965	54.205	73.68	76.87	17.67	26.515	24.1233	69.5367	147.137	128.563	2.79847	8.20358	3.36583	5.06288	8.36507	38.0918	3.37625	3.96929	4.13657
Phatr3_J35240	307969	green	DaUP	DaUP	1.02159	0.062977	Fatty Acid Degradation	ECH	0	mitochondrion	catalytic activity||3-hydroxyacyl-CoA dehydrogenase activity||fatty acid metabolic process||metabolic process||oxidoreductase activity||oxidation-reduction process	hypothetical protein; K07515 enoyl-CoA hydratase / long-chain 3-hydroxyacyl-CoA dehydrogenase [EC:4.2.1.17 1.1.1.211]	enoyl-CoA hydratase / long-chain 3-hydroxyacyl-CoA dehydrogenase [EC:4.2.1.17 1.1.1.211]	"Fatty acid elongation || Fatty acid metabolism || Valine, leucine and isoleucine degradation || Lysine degradation || Benzoate degradation || Tryptophan metabolism || beta-Alanine metabolism || Aminobenzoate degradation || Propanoate metabolism || Butanoate metabolism || Caprolactam degradation || Biosynthesis of unsaturated fatty acids"	PF00378||PF00725||PF02737	Enoyl-CoA hydratase/isomerase family||3-hydroxyacyl-CoA dehydrogenase, C-terminal domain||3-hydroxyacyl-CoA dehydrogenase, NAD binding domain	KOG1683	METABOLISM	Lipid transport and metabolism	Hydroxyacyl-CoA dehydrogenase/enoyl-CoA hydratase	Hydroxyacyl-CoA dehydrogenase/enoyl-CoA hydratase (35240)		4.37667	20.8867	25.155	165.455	225.695	116.495	3.91667	7.35667	25.795	158.775	195.97	175.67	2.906	5.355	19.95	192.703	167.473	167.713	2.7959	19.108	13.5128	115.011	106.865	41.6981	1.8469	5.28786	18.2504
Phatr3_J11811	311846	brown	DaUP	DaUP	1.14499	0.132327	Fatty Acid Degradation	enoyl-CoA hydratase [EC:4.2.1.17]	0	other localisation	catalytic activity||metabolic process	enoyl-coa hydratase (EC:4.2.1.17); K01692 enoyl-CoA hydratase [EC:4.2.1.17]	enoyl-CoA hydratase [EC:4.2.1.17]	"Fatty acid metabolism || Valine, leucine and isoleucine degradation || Geraniol degradation || Lysine degradation || Phenylalanine metabolism || Benzoate degradation || Tryptophan metabolism || beta-Alanine metabolism || Aminobenzoate degradation || Propanoate metabolism || Butanoate metabolism || Limonene and pinene degradation || Caprolactam degradation"	PF00378	Enoyl-CoA hydratase/isomerase family	KOG1679	METABOLISM	Lipid transport and metabolism	Enoyl-CoA hydratase	Enoyl-CoA hydratase (11811)		8.16	10.7833	6.685	45.025	80.355	98.105	13.9367	5.41	3.605	49.17	59.23	102.34	12.23	10.475	3.56	40.92	46.9433	93.42	2.61815	3.38097	4.78711	32.0814	27.7822	8.91662	12.2412	2.80834	0.940452
Phatr3_Jdraft371	306147	grey			0.726603	1.04353	Fatty Acid Degradation	enoyl-CoA hydratase [EC:4.2.1.17]	0	other localisation	catalytic activity||metabolic process	hypothetical protein; K01661 naphthoate synthase [EC:4.1.3.36]	naphthoate synthase [EC:4.1.3.36]	Ubiquinone and other terpenoid-quinone biosynthesis	PF00378	Enoyl-CoA hydratase/isomerase family	KOG1680	METABOLISM	Lipid transport and metabolism	Enoyl-CoA hydratase	Enoyl-CoA hydratase (371_bd)		0.986667	21.15	12.56	5.49	12.645	22.72	0.903333	30.96	18.17	4.56	9.74	21.935	0.916	46.8225	10.3967	4.98	25.2867	25.3133	0.170392	12.2744	2.19203	3.13955	5.12652	3.40825	0.180093	10.8451	0.268701
Phatr3_J40988	301181	purple	DaUP		1.28829	0.743175	Fatty Acid Degradation	enoyl-CoA hydratase [EC:4.2.1.17]	0	other localisation	catalytic activity||metabolic process	enyol-coa hydratase (EC:4.2.1.17)			PF00378	Enoyl-CoA hydratase/isomerase family	KOG1679	METABOLISM	Lipid transport and metabolism	Enoyl-CoA hydratase	Enoyl-CoA hydratase (40988)		13.66	25	23.42	21.275	29.905	25.765	19.0233	18.0733	19.065	22.13	29.9	27.4	13.374	14.485	18.37	21.7667	19.4933	20.05	5.19478	9.20146	5.3033	9.10046	9.28431	2.01525	5.84014	3.57514	3.45775
Phatr3_J45277	309918	yellow			1.01047	0.783343	Fatty Acid Degradation	enoyl-CoA hydratase [EC:4.2.1.17]	0	mitochondrion		hypothetical protein			PF13766	2-enoyl-CoA Hydratase C-terminal region				hypothetical protein	hypothetical protein (45277)		81.0333	99.9867	86.68	97.105	131.28	91.975	91.2233	102.63	73.475	120.285	122.72	97.95	78.906	94.5325	81.9	129.857	112.273	103.14	9.89729	21.1565	2.13546	12.5936	20.8738	33.0997	15.3587	16.119	4.80126
Phatr3_EG02333	306376	lightcyan	DaUP		1.31343	0.700721	Fatty Acid Degradation	enoyl-CoA hydratase [EC:4.2.1.17]	0	signal anchor	catalytic activity||metabolic process	hypothetical protein			PF00378||PF04488	Enoyl-CoA hydratase/isomerase family||Glycosyltransferase sugar-binding region containing DXD motif	KOG1681	METABOLISM	Lipid transport and metabolism	Enoyl-CoA isomerase	Enoyl-CoA isomerase (47117)		43.3667	74.8067	97.845	172.57	81.155	58.49	43.0467	58.2933	79.385	110.89	66.55	53.955	32.638	63.645	54.3133	80.1833	70.9833	55.0233	14.3279	31.6382	23.2567	81.9254	10.4864	13.8593	12.3895	25.5769	33.7078
Phatr3_J54494	301921	magenta	DaUP	DaUP	1.15595	0.315506	Fatty Acid Degradation	enoyl-CoA hydratase [EC:4.2.1.17]	0	mitochondrion	catalytic activity||metabolic process	enoyl-coa hydratase (EC:4.2.1.17)			PF00378||PF13766	Enoyl-CoA hydratase/isomerase family||2-enoyl-CoA Hydratase C-terminal region	KOG1679	METABOLISM	Lipid transport and metabolism	Enoyl-CoA hydratase	Enoyl-CoA hydratase (54494)		6.14667	42.1467	50.94	91.845	95.825	93.125	20.47	23.5833	43.81	99.125	78.25	81.915	5.86	31.77	44.0767	124.78	54.34	59.1867	2.66575	11.7372	10.3945	13.8946	13.7815	12.0703	29.0696	11.745	9.29138
Phatr3_J55069	301053	midnightblue	DaUP		1.27908	0.690995	Fatty Acid Degradation	enoyl-CoA hydratase [EC:4.2.1.17]	0	other localisation	catalytic activity||3-hydroxyacyl-CoA dehydrogenase activity||fatty acid metabolic process||metabolic process||oxidoreductase activity||oxidation-reduction process	FAO1; peroxisomal bifunctional enzyme (EC:1.1.1.35 4.2.1.17 5.3.3.8)			PF00378||PF00725||PF02737	Enoyl-CoA hydratase/isomerase family||3-hydroxyacyl-CoA dehydrogenase, C-terminal domain||3-hydroxyacyl-CoA dehydrogenase, NAD binding domain	KOG1683	METABOLISM	Lipid transport and metabolism	Hydroxyacyl-CoA dehydrogenase/enoyl-CoA hydratase	Hydroxyacyl-CoA dehydrogenase/enoyl-CoA hydratase (55069)		8.13667	12.8033	10.785	11.95	15.12	22.145	9.49667	10.69	8.725	9.225	16.895	18.58	6.392	10.3825	10.1767	10.1867	10.47	13.1233	3.0246	2.86282	2.70822	0.622254	2.47487	1.46371	5.70339	1.45038	0.841457
Phatr3_J55192	309435	lightgreen	DaUP		0.875266	0.389551	Fatty Acid Degradation	enoyl-CoA hydratase [EC:4.2.1.17]	0	mitochondrion	catalytic activity||metabolic process	hydratase enyol-coa hydratase (EC:4.2.1.17); K01692 enoyl-CoA hydratase [EC:4.2.1.17]	enoyl-CoA hydratase [EC:4.2.1.17]	"Fatty acid metabolism || Valine, leucine and isoleucine degradation || Geraniol degradation || Lysine degradation || Phenylalanine metabolism || Benzoate degradation || Tryptophan metabolism || beta-Alanine metabolism || Aminobenzoate degradation || Propanoate metabolism || Butanoate metabolism || Limonene and pinene degradation || Caprolactam degradation"	PF00378	Enoyl-CoA hydratase/isomerase family	KOG1680	METABOLISM	Lipid transport and metabolism	Enoyl-CoA hydratase	Enoyl-CoA hydratase (55192)		17.4033	97.81	110.435	171.065	128.7	163.07	21.69	74.74	123.885	177.65	149.21	143.59	6.204	86.0575	135.51	242.243	171.13	174.387	14.0098	11.4579	23.7517	1.25158	18.0029	17.5645	21.9352	21.1953	14.0361
Phatr3_J5527	302589	midnightblue			1.36035	0.777226	Fatty Acid Degradation	enoyl-CoA hydratase [EC:4.2.1.17]	0	other localisation	catalytic activity||metabolic process	hypothetical protein			PF00378	Enoyl-CoA hydratase/isomerase family	KOG0016	METABOLISM	Lipid transport and metabolism	Enoyl-CoA hydratase/isomerase	Enoyl-CoA hydratase/isomerase (5527)		19.43	42.03	32.265	43.505	28.005	46.165	24.41	30.6567	25.53	40.7	35.32	39.26	14.636	25.5125	31.56	31.3	21.5133	28.3267	11.295	8.49511	1.70413	0.0212132	0.643467	18.3211	11.8121	4.3668	4.56791
Phatr3_J54528	308114	blue	LoFe-UP+DaUP	DaUP	1.42481	0.42313	Fatty Acid Degradation	enoyl-CoA hydratase [EC:4.2.1.17] loFe	0	other localisation	catalytic activity||metabolic process	enoyl-coa hydratase (EC:4.2.1.17); K05605 3-hydroxyisobutyryl-CoA hydrolase [EC:3.1.2.4]	3-hydroxyisobutyryl-CoA hydrolase [EC:3.1.2.4]	"Valine, leucine and isoleucine degradation || beta-Alanine metabolism || Propanoate metabolism"	PF00378||PF13766	Enoyl-CoA hydratase/isomerase family||2-enoyl-CoA Hydratase C-terminal region	KOG1684	METABOLISM	Lipid transport and metabolism	Enoyl-CoA hydratase	Enoyl-CoA hydratase (54528)		9.34667	21.04	31.8	35.175	55.62	54.895	24.8633	13.0533	26.2	37.715	42.44	54.555	4.218	10.3975	33.9433	49.34	24.3467	26.1833	3.4788	8.46752	0.820244	18.6181	6.36396	33.0855	32.3686	3.49595	2.34759
Phatr3_J41886	307814	NULL	LoFe-UP+DaUP		1.58303	0.564187	Fatty Acid Degradation	HAD1 - LoFe	0	signal peptide	metabolic process||oxidoreductase activity	HAD1; 3-hydroxyacyl-coenzyme A dehydrogenase (EC:1.1.1.35)			PF00106||PF08659||PF13561	short chain dehydrogenase||KR domain||Enoyl-(Acyl carrier protein) reductase	KOG1199	METABOLISM	Secondary metabolites biosynthesis, transport and catabolism	Short-chain alcohol dehydrogenase/3-hydroxyacyl-CoA dehydrogenase	Short-chain alcohol dehydrogenase/3-hydroxyacyl-CoA dehydrogenase (41886)		4.87667	8.97333	10	12.775	17.985	12.925	6.15667	6.53	6.33	9.89	10.91	12.84	2.212	4.365	9.36333	9.04	6.20667	8.03667	2.35901	1.59105	0.820244	9.07218	0.813173	7.58726	4.49529	3.52268	3.84666
Phatr3_J39681	300949	magenta	DaUP	DaUP	0.661224	0.354748	Fatty Acid Degradation	HAD2	0	other localisation	3-hydroxyacyl-CoA dehydrogenase activity||fatty acid metabolic process||oxidoreductase activity||oxidation-reduction process	HAD2; 3-hydroxyacyl-coenzyme A dehydrogenase (EC:1.1.1.35); K00022 3-hydroxyacyl-CoA dehydrogenase [EC:1.1.1.35]	3-hydroxyacyl-CoA dehydrogenase [EC:1.1.1.35]	"Fatty acid elongation || Fatty acid metabolism || Valine, leucine and isoleucine degradation || Geraniol degradation || Lysine degradation || Tryptophan metabolism || Butanoate metabolism || Caprolactam degradation"	PF00725||PF02737	3-hydroxyacyl-CoA dehydrogenase, C-terminal domain||3-hydroxyacyl-CoA dehydrogenase, NAD binding domain	KOG2304	METABOLISM	Lipid transport and metabolism	3-hydroxyacyl-CoA dehydrogenase	3-hydroxyacyl-CoA dehydrogenase (39681)		12.3267	74.9567	84.565	109.985	103.04	98.97	23.53	57.8567	104.885	175.37	165.475	150.91	15.564	90.36	127.99	261.37	244.607	161.96	6.48384	26.9448	6.68216	1.56271	40.5596	21.4678	26.0014	11.153	10.8117
Phatr3_J10497	307671	grey	LiUP	LiUP	0.94148	1.37521	Fatty Acid Degradation	mitochondrial trans-2-enoyl-CoA reductase [EC:1.3.1.38]	0	mitochondrion	zinc ion binding||oxidoreductase activity||oxidation-reduction process	hypothetical protein; K07512 mitochondrial trans-2-enoyl-CoA reductase [EC:1.3.1.38]	mitochondrial trans-2-enoyl-CoA reductase [EC:1.3.1.38]	Fatty acid elongation	PF00107	Zinc-binding dehydrogenase	KOG0025	INFORMATION STORAGE AND PROCESSING	Transcription	Zn2+-binding dehydrogenase (nuclear receptor binding factor-1)	Zn2+-binding dehydrogenase (nuclear receptor binding factor-1) (10497)		47.85	52.89	79.83	41.025	37.33	37.69	48.9733	67.06	54.89	40.73	41.31	34.28	61.126	61.3875	46.2133	42.1867	51.39	44.12	1.78782	11.8817	34.5351	3.01935	2.40416	4.73762	9.82874	48.5096	10.1965
Phatr3_J37372	308475	grey	LiUP	LiUP	1.14814	1.19401	Fatty Acid Degradation	peroxisomal trans-2-enoyl-CoA reductase [EC:1.3.1.38]	0	other localisation	metabolic process||oxidoreductase activity	hypothetical protein; K07753 peroxisomal trans-2-enoyl-CoA reductase [EC:1.3.1.38]	peroxisomal trans-2-enoyl-CoA reductase [EC:1.3.1.38]	Biosynthesis of unsaturated fatty acids || Peroxisome	PF00106||PF08659||PF13561	short chain dehydrogenase||KR domain||Enoyl-(Acyl carrier protein) reductase	KOG0725	POORLY CHARACTERIZED	General function prediction only	Reductases with broad range of substrate specificities	Reductases with broad range of substrate specificities (37372)		107.873	120.043	113.195	101.785	73.785	97.435	96.4667	129.077	82.33	95.94	75.31	84.745	105.356	86.7575	75.83	80.07	84.2	80.3633	22.6036	6.23328	29.9743	0.770746	0.318198	0.700036	36.8581	18.9612	13.1805
Phatr3_Jdraft1695	310281	yellow	LoFe-UP+DaUP	DaUP	1.31759	0.643063	Fatty Acid Degradation	PhyH	0	other localisation		hypothetical protein			PF05721	Phytanoyl-CoA dioxygenase (PhyH)				hypothetical protein	hypothetical protein (1695_bd)		21.8433	20.03	15.925	21.42	28.74	21.315	15.0467	14.13	13.77	18.06	28.475	25.4	10.308	12.825	9.93667	22.33	21.4033	18.1833	3.27973	6.40878	1.25158	0.19799	6.50538	2.18496	6.43802	1.1676	3.33754
Phatr3_J29381	306643	magenta	DaUP		1.18991	0.769731	Fatty Acid Degradation	PhyH	0	other localisation		hypothetical protein			PF05721	Phytanoyl-CoA dioxygenase (PhyH)	KOG3290	METABOLISM	Lipid transport and metabolism	Peroxisomal phytanoyl-CoA hydroxylase	Peroxisomal phytanoyl-CoA hydroxylase (29381)		8.90667	11.9933	14.615	14.56	14.99	13.845	11.3033	9.73333	12.505	16.11	11.395	15.53	7.062	8.2525	14.3467	14.8267	9.47667	12.7233	3.88557	1.61646	1.26572	0.834386	1.1738	1.77484	9.52045	0.785897	1.15258
Phatr3_J35198	305915	blue			1.39208	0.717765	Fatty Acid Degradation	PhyH	1	signal anchor		hypothetical protein			PF05721	Phytanoyl-CoA dioxygenase (PhyH)				hypothetical protein	hypothetical protein (35198)		26.12	57.2967	30.87	29.54	50.165	64.69	36.8033	36.3567	27.01	36.225	42.19	81.74	20.168	31.1725	29.2967	24.7333	26.8333	58.4933	13.1835	17.592	11.6955	14.5523	20.499	31.339	28.1413	4.64165	17.5362
Phatr3_J37164	300279	turquoise	LiUP	LiUP	1.06838	2.19532	Fatty Acid Degradation	PhyH	0	other localisation		hypothetical protein			PF05721	Phytanoyl-CoA dioxygenase (PhyH)				hypothetical protein	hypothetical protein (37164)		174.857	141.42	121.705	51.435	84.095	77.95	211.577	136.797	107.54	56.13	89.53	105.815	218.302	120.297	88.57	45.1033	82.0633	51.5	21.3187	33.5659	3.83959	1.35057	20.5132	13.9441	10.2247	27.9432	32.1168
Phatr3_J41583	307572	NULL			1.23637	0.694706	Fatty Acid Degradation	PhyH	0	other localisation		hypothetical protein			PF05721	Phytanoyl-CoA dioxygenase (PhyH)				hypothetical protein	hypothetical protein (41583)		8.62	14.6867	13.12	11.135	21.425	10.5	7.95333	8.5	11.21	16.24	14.88	16.755	6.612	7.27	13.39	14.8867	13.55	8.19333	1.72606	6.01477	3.84666	5.7912	9.60958	3.12541	1.36045	0.832166	4.18607
Phatr3_J43737	311419	cyan	LoFe-UP		2.5683	1.53708	Fatty Acid Degradation	PhyH	0	signal peptide		PHYH; phytanoyl-coa dioxygenase			PF05721	Phytanoyl-CoA dioxygenase (PhyH)				hypothetical protein	hypothetical protein (43737)		27.66	195.76	133.645	22.805	70.2	126.97	12.2867	120.383	131.905	10.89	70.295	99.545	2.058	52.875	87.8367	7.17333	16.61	48.1433	13.8264	78.9911	2.79307	4.29214	15.4998	95.7847	7.31011	49.1465	53.7896
Phatr3_J45338	311820	NULL	LoFe-UP		1.61255	0.696604	Fatty Acid Degradation	PhyH	2	other localisation		hypothetical protein			PF05721	Phytanoyl-CoA dioxygenase (PhyH)				hypothetical protein	hypothetical protein (45338)		3.88667	9.01667	11.545	13.785	12.425	11.35	5.14333	4.75333	10.35	8.09	11.935	6.885	1.952	5.3	8.99	8.61	5.33	4.13333	1.19517	3.97694	1.27986	0.445477	2.4678	2.74357	3.24525	2.22473	2.31931
Phatr3_J45928	303965	turquoise	LiUP	LiUP	1.34429	1.57574	Fatty Acid Degradation	PhyH	0	other localisation		hypothetical protein			PF05721	Phytanoyl-CoA dioxygenase (PhyH)				hypothetical protein	hypothetical protein (45928)		34.4633	31.9733	18.68	16.04	19.015	10.32	24.4267	25.6567	20.235	17.72	24.145	10.375	18.182	22.1825	16.72	13.9367	13.3733	11.88	1.64962	11.7033	8.83883	6.87308	0.33234	0.537401	1.52893	12.0623	18.7737
Phatr3_J46163	310191	black	LoFe-UP		1.26947	0.900482	Fatty Acid Degradation	PhyH	0	other localisation		hypothetical protein			PF05721	Phytanoyl-CoA dioxygenase (PhyH)				hypothetical protein	hypothetical protein (46163)		32.0667	27.4767	16.87	24.055	33.295	23.055	26.4767	22.0567	17.265	25.595	21.18	31.92	18.766	17.6975	19.9033	21.6367	23.18	20.3667	1.90022	4.02201	8.49942	20.8384	8.1388	13.9512	3.52313	11.1086	12.2824
Phatr3_J46716	310392	blue	DaUP		1.1889	0.720465	Fatty Acid Degradation	PhyH	0	other localisation		hypothetical protein			PF05721	Phytanoyl-CoA dioxygenase (PhyH)				hypothetical protein	hypothetical protein (46716)		15.78	37.24	37.94	39.18	34.135	44.915	24.5967	23.1767	36.49	52.815	36.805	43.84	13.906	24.37	48.1767	42.3333	25.2167	29.34	8.59112	5.56485	4.68105	14.1846	10.4864	18.8161	24.1693	3.78711	15.1887
Phatr3_J48320	304702	turquoise			1.06493	1.36683	Fatty Acid Degradation	PhyH	0	signal peptide		hypothetical protein			PF05721	Phytanoyl-CoA dioxygenase (PhyH)				hypothetical protein	hypothetical protein (48320)		81.2633	18.5633	23.03	29.255	28.555	21.89	59.5833	27.41	25.03	42.085	22.88	20.52	49.298	25.9925	26.3467	41.0067	31.43	16.09	34.3948	0.540771	2.2486	4.8154	3.68403	12.6006	31.1045	5.53347	0.169706
Phatr3_J48742	306805	darkturquoise	LiUP	HiFe-UP+LiUP	0.911309	1.37158	Fatty Acid Degradation	PhyH	1	signal peptide		hypothetical protein			PF05721	Phytanoyl-CoA dioxygenase (PhyH)				hypothetical protein	hypothetical protein (48742)		105.857	124.897	117.385	92.815	94.32	98.2	99.5633	155.56	124.13	89.12	77.08	93.265	131.252	155.887	116.943	99.8033	103.237	84.7067	7.84095	39.33	19.5656	1.70413	23.5042	7.43876	14.2404	13.9261	16.9423
Phatr3_J7544	303515	grey			1.30763	0.910925	Fatty Acid Degradation	PhyH	0	other localisation		hypothetical protein			PF05721	Phytanoyl-CoA dioxygenase (PhyH)				hypothetical protein	hypothetical protein (7544)		44.3633	58.16	41.1	33.575	48.16	61.69	43.3933	35.5633	29.795	38.575	50.315	49.095	27.996	34.8	37.51	29.3033	34.97	43.9567	17.8737	7.70882	2.87085	6.18718	4.82247	8.25901	16.0266	5.10866	11.0662
Phatr3_EG00404	302695	salmon			1.34524	0.971059	Fatty Acid Degradation	PhyH	0	other localisation		hypothetical protein			PF05721	Phytanoyl-CoA dioxygenase (PhyH)				hypothetical protein	hypothetical protein ()		18.4367	15.6167	17.615	13.405	17.615	14.73	18.0033	13.09	11.14	14.185	16.42	19.26	11.448	10.58	12.61	13.5033	12.1267	11.12	4.57526	4.12293	0.431335	5.05581	1.80312	0.721249	7.31972	1.89739	1.76777
Phatr3_EG01494	301370	NULL	LoFe-UP		1.55594	0.757183	Fatty Acid Degradation	PhyH	1	signal peptide		hypothetical protein			PF05721	Phytanoyl-CoA dioxygenase (PhyH)				hypothetical protein	hypothetical protein ()		6.80667	9.93667	8.84	8.915	9.57	11.13	8.47	6.82667	5.885	7.745	7.085	10.99	2.124	5.39	6.09667	7.48333	6.01667	7.66667	1.77723	2.37759	1.69706	5.98919	0.707107	6.46296	8.35924	2.60546	3.21734
Phatr3_J43463	303351	brown	DaUP	DaUP	1.20845	0.635408	Fatty Acid Degradation	TAG Lipase	0	other localisation	triglyceride lipase activity||lipid metabolic process	hypothetical protein			PF01764	Lipase (class 3)	KOG2088	METABOLISM	Lipid transport and metabolism	Predicted lipase/calmodulin-binding heat-shock protein	Predicted lipase/calmodulin-binding heat-shock protein (43463)		20.9033	30.8967	38.435	41.145	36.89	39.195	24.1067	24.11	36.615	42.45	28.52	44.285	12.41	16.12	34.5067	42.9333	34.5633	35.1367	7.84496	6.15138	4.95682	15.4927	3.0547	7.53069	13.5508	8.18073	10.4723
Phatr3_J18064	301332	brown	DaUP	DaUP	1.01836	0.180537	Fatty Acid Degradation	trans-enoyl-CoA isomerase	0	other localisation	catalytic activity||metabolic process	"hypothetical protein; K13238 3,2-trans-enoyl-CoA isomerase, mitochondrial [EC:5.3.3.8]"	"3,2-trans-enoyl-CoA isomerase, mitochondrial [EC:5.3.3.8]"	Fatty acid metabolism	PF00378	Enoyl-CoA hydratase/isomerase family	KOG1683	METABOLISM	Lipid transport and metabolism	Hydroxyacyl-CoA dehydrogenase/enoyl-CoA hydratase	Hydroxyacyl-CoA dehydrogenase/enoyl-CoA hydratase (18064)		15.6467	65.6667	66.355	213.665	160.725	202.725	19.97	43.1767	57.77	189.47	142.615	194.92	8.232	38.3425	32.48	146.377	238.187	227.557	5.1235	26.926	39.2232	92.4542	9.15703	25.1235	12.7567	10.1383	33.729
Phatr3_J28009	302140	grey			0.926957	0.841063	Fatty Acid Degradation	very-long-chain enoyl-CoA reductase [EC:1.3.1.93]	2	other localisation	"cytoplasm||lipid metabolic process||integral component of membrane||oxidoreductase activity, acting on the CH-CH group of donors"	hypothetical protein; K10258 enoyl reductase [EC:1.3.1.-]	very-long-chain enoyl-CoA reductase [EC:1.3.1.93]	Fatty acid elongation || Biosynthesis of unsaturated fatty acids	PF02544	3-oxo-5-alpha-steroid 4-dehydrogenase	KOG1638	METABOLISM	Lipid transport and metabolism	Steroid reductase	Steroid reductase (28009)		33.0133	32.11	33.875	19.505	35.06	72.56	50.77	33.14	44.165	33.995	53.885	69.495	54.904	32.6575	37.55	34.7767	47.29	61.47	6.12991	11.0368	22.4648	6.30032	14.1704	2.64458	38.1962	12.6421	4.179
Phatr3_EG02209	307399	green	DaUP		1.20068	0.643682	Glycolysis/Gluconeogenesis	ATP-PFK	0	other localisation	6-phosphofructokinase activity||nuclear pore||6-phosphofructokinase complex||glycolytic process||structural constituent of nuclear pore				PF00365||PF05064	Phosphofructokinase||Nsp1-like C-terminal region	KOG2440	METABOLISM	Carbohydrate transport and metabolism	Pyrophosphate-dependent phosphofructo-1-kinase	Pyrophosphate-dependent phosphofructo-1-kinase (16844)		17.26	30.5033	33.23	40.47	40.015	34.69	22.08	21.4767	31.165	34.73	35.81	33.445	11.008	20.31	30.69	42.5067	24.54	31.96	6.39932	5.33211	8.1883	17.9322	0.318198	2.54558	15.8614	2.4319	14.2199
Phatr3_EG00092	309441	green	DaUP	DaUP	1.38706	0.477449	Glycolysis/Gluconeogenesis	ATP-PFK	0	chloroplast	6-phosphofructokinase activity||6-phosphofructokinase complex||glycolytic process				PF00365	Phosphofructokinase	KOG2440	METABOLISM	Carbohydrate transport and metabolism	Pyrophosphate-dependent phosphofructo-1-kinase	Pyrophosphate-dependent phosphofructo-1-kinase ()		9.51	28.9833	30.445	41.865	35.78	39.38	12.6533	16.48	20.445	27.64	31.41	37.53	3.984	15.29	17.6233	29.3533	19.5167	38.39	3.8365	3.38784	7.16299	17.0483	2.885	8.47114	11.1756	1.31981	16.1008
Phatr3_J14284	302463	blue	DaUP		1.29546	0.732275	Glycolysis/Gluconeogenesis	ATP-PFK cyto	1	signal peptide	6-phosphofructokinase activity||6-phosphofructokinase complex||glycolytic process				PF00365	Phosphofructokinase	KOG2440	METABOLISM	Carbohydrate transport and metabolism	Pyrophosphate-dependent phosphofructo-1-kinase	Pyrophosphate-dependent phosphofructo-1-kinase (14284)		11.6	25.46	24.925	22.375	28.31	32.01	26.9133	12.7267	19.135	15.18	27.38	29.975	9.414	11.6175	26.21	21.1767	18.7633	23.9933	3.49913	2.65322	0.92631	12.1552	1.06066	6.30739	35.1931	2.1713	4.50427
Phatr3_J41515	307556	green	DaUP		0.738634	0.512776	Glycolysis/Gluconeogenesis	ENO chloro	0	chloroplast	phosphopyruvate hydratase complex||magnesium ion binding||phosphopyruvate hydratase activity||glycolytic process				PF00113||PF03952||PF07476	Enolase, C-terminal TIM barrel domain||Enolase, N-terminal domain||Methylaspartate ammonia-lyase C-terminus	KOG2670	METABOLISM	Carbohydrate transport and metabolism	Enolase	Enolase (41515)	phosphopyruvate hydratase	34.2267	93.0133	189.99	317.765	94.985	49.88	19.7833	92.51	206	273.325	111.125	72.035	27.408	135.6	183.537	311.667	199.9	211.863	29.5076	83.6763	68.8722	160.888	0.00707107	26.4175	14.9747	16.2232	162.564
Phatr3_Jdraft1572	304097	red	LiUP	HiFe-UP+LiUP	0.431207	3.69424	Glycolysis/Gluconeogenesis	ENO mito	0	mitochondrion	phosphopyruvate hydratase complex||magnesium ion binding||phosphopyruvate hydratase activity||glycolytic process	hypothetical protein; K01689 enolase [EC:4.2.1.11]	enolase [EC:4.2.1.11]	Glycolysis / Gluconeogenesis || Methane metabolism || RNA degradation || HIF-1 signaling pathway	PF00113||PF03952||PF07476	Enolase, C-terminal TIM barrel domain||Enolase, N-terminal domain||Methylaspartate ammonia-lyase C-terminus	KOG2670	METABOLISM	Carbohydrate transport and metabolism	Enolase	Enolase (1572_bd)	phosphopyruvate hydratase	138.577	77.9067	50.685	26.555	28.365	46.81	164.693	94.1133	73.875	27.935	30.455	41.195	424.74	159.502	98.03	42.1233	54.0033	89.81	56.9107	55.4476	16.5817	10.1046	8.61963	32.1168	64.9222	41.7612	0.502046
Phatr3_Jdraft1192	300005	red	HiFe-UP+LiUP	HiFe-UP+LiUP	0.390285	4.01581	Glycolysis/Gluconeogenesis	Enolase (mito?)	0	mitochondrion	phosphopyruvate hydratase complex||magnesium ion binding||phosphopyruvate hydratase activity||glycolytic process				PF00113||PF03952||PF07476	Enolase, C-terminal TIM barrel domain||Enolase, N-terminal domain||Methylaspartate ammonia-lyase C-terminus	KOG2670	METABOLISM	Carbohydrate transport and metabolism	Enolase	Enolase (1192_bd)	phosphopyruvate hydratase	211.82	108.92	79.535	40.41	37.485	59.765	283.123	137.777	112.32	44.825	47.915	62.07	759.924	234.005	172.643	69.6467	88.0933	136.733	45.9173	65.6267	36.8756	6.16597	1.43543	22.7335	101.159	56.6881	16.7443
Phatr3_J42447	300847	lightcyan	DaUP	DaUP	0.849077	0.155302	Glycolysis/Gluconeogenesis	FBA4 I cyto	0	other localisation	fructose-bisphosphate aldolase activity||glycolytic process	Fba4; cytosolic aldolase			PF00274	Fructose-bisphosphate aldolase class-I				hypothetical protein	hypothetical protein (42447)		8.50667	20.0833	70.17	319.19	96.845	59.805	4.52667	12.1633	67.42	334.95	79.095	37.755	8.864	26.7425	56.6267	498.063	38.3067	23.8567	6.93118	4.18073	38.8767	197.057	7.82767	32.1097	1.36078	1.02578	11.5966
Phatr3_J23598	303125	grey		HiFe-UP	0.728269	0.966212	Glycolysis/Gluconeogenesis	GAPDH cyto	0	other localisation	"oxidoreductase activity, acting on the aldehyde or oxo group of donors, NAD or NADP as acceptor||oxidation-reduction process"	GAPDH_3; hypothetical protein; K00134 glyceraldehyde 3-phosphate dehydrogenase [EC:1.2.1.12]	glyceraldehyde 3-phosphate dehydrogenase [EC:1.2.1.12]	Glycolysis / Gluconeogenesis || Carbon fixation in photosynthetic organisms || HIF-1 signaling pathway || Alzheimer's disease	PF00044||PF02800	Glyceraldehyde 3-phosphate dehydrogenase, NAD binding domain||Glyceraldehyde 3-phosphate dehydrogenase, C-terminal domain	KOG0657	METABOLISM	Carbohydrate transport and metabolism	Glyceraldehyde 3-phosphate dehydrogenase	Glyceraldehyde 3-phosphate dehydrogenase (23598)	"glyceraldehyde-3-phosphate dehydrogenase, type I"	89.87	46.1167	79.925	86.84	102.95	45.595	91.4333	68.0567	78.595	205.29	81.825	51.37	140	99.61	128.337	134.057	133.447	45.1367	30.0139	8.35857	3.66988	15.1179	56.0029	5.22552	19.8928	30.6994	36.4796
Phatr3_J51128	306654	lightcyan	DaUP	DaUP	0.960855	0.181647	Glycolysis/Gluconeogenesis	GAPDH cyto	0	other localisation	"oxidoreductase activity, acting on the aldehyde or oxo group of donors, NAD or NADP as acceptor||oxidation-reduction process"	GapC2a; glyceraldehyde-3-phosphate dehydrogenase; K00134 glyceraldehyde 3-phosphate dehydrogenase [EC:1.2.1.12] || GapC2b; glyceraldehyde-3-phosphate dehydrogenase	glyceraldehyde 3-phosphate dehydrogenase [EC:1.2.1.12]	Glycolysis / Gluconeogenesis || Carbon fixation in photosynthetic organisms || HIF-1 signaling pathway || Alzheimer's disease	PF00044||PF02800	Glyceraldehyde 3-phosphate dehydrogenase, NAD binding domain||Glyceraldehyde 3-phosphate dehydrogenase, C-terminal domain	KOG0657	METABOLISM	Carbohydrate transport and metabolism	Glyceraldehyde 3-phosphate dehydrogenase	Glyceraldehyde 3-phosphate dehydrogenase (51128)	"glyceraldehyde-3-phosphate dehydrogenase, type I"	12.6067	40.0033	190.45	879.57	146.51	163.175	9.22333	19.12	285.93	952.755	105.43	89.17	19.112	27.5325	212.043	1000.06	142.003	104.31	2.64685	10.401	39.0747	31.3955	61.49	123.878	2.29731	10.0887	12.1905
Phatr3_J54378	309938	lightcyan	LoFe-UP+DaUP		1.52101	0.627284	Glycolysis/Gluconeogenesis	GAPDH cyto	0	other localisation	metabolic process||oxidoreductase activity||oxidation-reduction process	GAPN; glyceraldehyde-3-phosphate dehydrogenase			PF00171	Aldehyde dehydrogenase family	KOG2450	METABOLISM	Energy production and conversion	GAPN; glyceraldehyde-3-phosphate dehydrogenase	GAPN; glyceraldehyde-3-phosphate dehydrogenase (54378)		29.75	47.0967	58.075	99.715	49.72	50.275	35.67	30.2733	52.05	48.335	43.91	62.58	11.458	29.9875	32.47	42.0267	39.1433	50.4367	9.36241	10.9222	21.2768	32.2794	14.8351	17.8969	1.38145	2.56284	26.163
Phatr3_J29456	308724	lightcyan	DaUP	DaUP	0.847705	0.168957	Glycolysis/Gluconeogenesis	GAPDH cyto	0	other localisation	"oxidoreductase activity, acting on the aldehyde or oxo group of donors, NAD or NADP as acceptor||oxidation-reduction process"	GapC2a; glyceraldehyde-3-phosphate dehydrogenase; K00134 glyceraldehyde 3-phosphate dehydrogenase [EC:1.2.1.12] || GapC2b; glyceraldehyde-3-phosphate dehydrogenase	glyceraldehyde 3-phosphate dehydrogenase [EC:1.2.1.12]	Glycolysis / Gluconeogenesis || Carbon fixation in photosynthetic organisms || HIF-1 signaling pathway || Alzheimer's disease	PF00044||PF02800	Glyceraldehyde 3-phosphate dehydrogenase, NAD binding domain||Glyceraldehyde 3-phosphate dehydrogenase, C-terminal domain	KOG0657	METABOLISM	Carbohydrate transport and metabolism	Glyceraldehyde 3-phosphate dehydrogenase	Glyceraldehyde 3-phosphate dehydrogenase ()	"glyceraldehyde-3-phosphate dehydrogenase, type I"	21.5233	62.8533	354.345	1815.47	294.47	246.795	11.0267	32.7533	539.235	1830.53	232.915	166.845	31.582	53.295	462.94	2249.9	300.78	208.683	17.5974	11.6871	42.3628	351.581	82.4628	87.3348	5.64419	15.4349	103.711
Phatr3_J32747	307486	lightyellow	LiUP	HiFe-UP+LiUP	0.704395	22.5451	Glycolysis/Gluconeogenesis	GAPDH mito	0	other localisation	"oxidoreductase activity, acting on the aldehyde or oxo group of donors, NAD or NADP as acceptor||oxidation-reduction process"	GapC4; hypothetical protein; K00134 glyceraldehyde 3-phosphate dehydrogenase [EC:1.2.1.12]	glyceraldehyde 3-phosphate dehydrogenase [EC:1.2.1.12]	Glycolysis / Gluconeogenesis || Carbon fixation in photosynthetic organisms || HIF-1 signaling pathway || Alzheimer's disease	PF00044||PF02800	Glyceraldehyde 3-phosphate dehydrogenase, NAD binding domain||Glyceraldehyde 3-phosphate dehydrogenase, C-terminal domain	KOG0657	METABOLISM	Carbohydrate transport and metabolism	Glyceraldehyde 3-phosphate dehydrogenase	Glyceraldehyde 3-phosphate dehydrogenase (32747)	"glyceraldehyde-3-phosphate dehydrogenase, type I"	914.667	580.06	287.33	24.105	21.9	24.205	1356.7	773.54	391.24	14.285	41.78	27.755	1604.16	889.012	416.523	47.2567	79.4233	48.5033	444.789	132.982	91.5703	24.1618	14.0007	5.83363	797.466	235.058	43.5719
Phatr3_J16722	305326	blue	DaUP	DaUP	0.982409	0.495775	Glycolysis/Gluconeogenesis	GPI cyto	0	other localisation	glucose-6-phosphate isomerase activity||gluconeogenesis||glycolytic process				PF00342	Phosphoglucose isomerase	KOG2446	METABOLISM	Carbohydrate transport and metabolism	Glucose-6-phosphate isomerase	Glucose-6-phosphate isomerase (16722)		11.11	17.6067	21.86	21.6	35.995	34.225	22.2867	10.5033	19.075	23.155	40.145	40.255	14.226	15.51	20.5367	29.4367	39.1167	33.7467	5.08487	6.33364	9.60251	11.144	9.24189	4.08001	19.4255	3.59314	4.06586
Phatr3_J23924	301207	green	DaUP	DaUP	0.923714	0.507251	Glycolysis/Gluconeogenesis	GPI cyto	0	other localisation	glucose-6-phosphate isomerase activity||gluconeogenesis||glycolytic process	GPI_1; isomerase glucose-6-phosphate isomerase			PF00342	Phosphoglucose isomerase	KOG2446	METABOLISM	Carbohydrate transport and metabolism	Glucose-6-phosphate isomerase	Glucose-6-phosphate isomerase (23924)		65.5067	84.7067	103.81	138.59	156.86	138.93	98.8367	63.53	107.82	138.48	188.46	226.845	74.43	78.2025	131.26	184.94	203.623	155.093	11.645	18.8467	14.0007	87.2853	29.4864	76.0281	57.6319	1.95824	2.77186
Phatr3_J5857	301304	black			1.09212	0.874132	Glycolysis/Gluconeogenesis	GPI cyto	0	other localisation	glucose-6-phosphate isomerase activity||gluconeogenesis||glycolytic process	hypothetical protein			PF00342	Phosphoglucose isomerase	KOG2446	METABOLISM	Carbohydrate transport and metabolism	Glucose-6-phosphate isomerase	Glucose-6-phosphate isomerase (5857)		18.8833	17.9167	17.3	18.6	20.3	13.825	22.1833	14.4433	12.205	18.775	18.86	21.32	14.83	17.775	10.5933	17.7667	22.05	16.2367	1.02021	8.14196	0.141421	2.09304	11.5541	1.18087	8.35003	3.20831	4.06586
Phatr3_J14334	304482	NULL	LoFe-UP+DaUP	LoFe-UP+DaUP			Glycolysis/Gluconeogenesis	PGAM	0	signal peptide		hypothetical protein								phosphoglyceratemutase	phosphoglyceratemutase (14334)		1.84	4.44333	3.71	40.65	204.71	158.455	1.00667	1.21	2.15	48.015	140.485	132.415	0.746	0.5575	1.63	40.8167	28.83	33.9333	0.882213	0.997263	0.39598	18.5828	139.47	2.11425	0.341223	0.363731	0.226274
Phatr3_J17086	301411	brown	DaUP	DaUP	0.815021	0.358475	Glycolysis/Gluconeogenesis	PGAM chloro	0	chloroplast					PF00300	Histidine phosphatase superfamily (branch 1)	KOG0235	METABOLISM	Carbohydrate transport and metabolism	Phosphoglycerate mutase	Phosphoglycerate mutase (17086)	phosphoglycerate mutase 1 family	52.0033	93.8367	86.055	217.28	159.455	201.72	38.9733	125.207	114.545	213.11	142.415	221.685	23.252	129.935	98.25	232.14	251.86	323.08	32.2143	26.0792	27.8105	19.7424	36.3382	86.6913	10.4711	32.3219	49.6177
Phatr3_J51404	300753	black	LoFe-UP		1.36645	0.739129	Glycolysis/Gluconeogenesis	PGAM chloro	0	other localisation					PF00300	Histidine phosphatase superfamily (branch 1)	KOG0235	METABOLISM	Carbohydrate transport and metabolism	Phosphoglycerate mutase	Phosphoglycerate mutase (51404)	phosphoglycerate mutase 1 family||_GAP_	12.7867	14.1033	12.865	13.915	20.775	9.65	10.8867	9.78	9.715	11.055	17.33	14.66	4.518	8.2175	11.8233	12.0367	13.3767	10.6167	4.14097	1.94744	5.66393	9.46816	2.11425	2.43245	4.28263	2.1035	1.53442
Phatr3_J5605	305691	grey	LoFe-UP	LoFe-UP	1.98353	1.75268	Glycolysis/Gluconeogenesis	PGAM cyto	0	other localisation					PF00300	Histidine phosphatase superfamily (branch 1)	KOG0235	METABOLISM	Carbohydrate transport and metabolism	Phosphoglycerate mutase	Phosphoglycerate mutase (5605)	phosphoglycerate mutase 1 family||_GAP_	41.12	59.96	56.82	39.02	16.775	13.7	21.62	31.2	53.875	28.83	9.98	17.92	10.162	15.9925	35.0133	30.7767	5.18	8.68333	16.2924	20.2848	24.5225	7.25492	8.28022	6.90136	9.39127	23.5999	47.2559
Phatr3_J33839	303596	red	LiUP	HiFe-UP+LiUP	0.822094	1.62225	Glycolysis/Gluconeogenesis	PGAM mito	0	mitochondrion		PGAM_6; hypothetical protein			PF00300	Histidine phosphatase superfamily (branch 1)	KOG0235	METABOLISM	Carbohydrate transport and metabolism	Phosphoglycerate mutase	Phosphoglycerate mutase (33839)	phosphoglycerate mutase 1 family	203.633	223.837	144.995	89.275	119.015	224.5	325.433	180.857	187.69	113.46	123.015	198.445	370.106	211.058	213.813	101.957	127.96	239.973	99.2702	81.3113	17.1473	51.1167	2.14253	151.986	203.691	53.6877	52.6087
Phatr3_J14792	306677	lightcyan	DaUP	DaUP	0.988849	0.192735	Glycolysis/Gluconeogenesis	PGK cyto	0	other localisation	phosphoglycerate kinase activity||glycolytic process				PF00162	Phosphoglycerate kinase	KOG1367	METABOLISM	Carbohydrate transport and metabolism	3-phosphoglycerate kinase	3-phosphoglycerate kinase (14792)		9.40333	21.1867	110.65	396.79	130.765	198.635	5.00667	5.11333	148.725	310.28	127.99	139.785	18.416	5.3125	137.983	389.407	112.54	143.797	10.5696	21.3251	55.324	21.991	6.17304	93.0058	3.05631	1.35906	27.7398
Phatr3_J48983	307051	darkturquoise	LiUP	HiFe-UP+LiUP	0.618543	6.13986	Glycolysis/Gluconeogenesis	PGK mito	0	other localisation	phosphoglycerate kinase activity||glycolytic process	PGK; hypothetical protein; K00927 phosphoglycerate kinase [EC:2.7.2.3]	phosphoglycerate kinase [EC:2.7.2.3]	Glycolysis / Gluconeogenesis || Carbon fixation in photosynthetic organisms	PF00162	Phosphoglycerate kinase	KOG1367	METABOLISM	Carbohydrate transport and metabolism	3-phosphoglycerate kinase	3-phosphoglycerate kinase (48983)		391.87	316.77	387.045	88.18	29.345	36.645	358.877	342.5	358.4	92.13	39.495	49.865	831.736	417.377	351.457	95.82	78.45	115.14	125.859	53.925	11.8865	41.2668	16.5534	9.29845	62.9933	91.6727	62.2678
Phatr3_EG02252	305041	grey		HiFe-UP	0.923342	0.933429	Glycolysis/Gluconeogenesis	Phatr3_EG02252 - PDRP (Phatr2_49027)	0	other localisation	"ATP binding||transferase activity, transferring phosphorus-containing groups"	hypothetical protein			PF03618	Kinase/pyrophosphorylase				hypothetical protein	hypothetical protein (39650)		22.5667	23.4733	19.345	26.155	24.76	26.6	23.5567	21.96	21.96	26.935	25.415	24.335	29.804	20.69	26.62	26.72	24.46	25.1767	5.62239	2.02781	0.473762	3.76888	3.1537	3.18198	10.0482	7.57073	1.25865
Phatr3_J17495	302835	blue	LoFe-UP+DaUP	DaUP	1.314	0.604788	Glycolysis/Gluconeogenesis	Phatr3_J17495 - P2FK/F2BP cyto (phosphatase/kinase)	0	signal peptide	6-phosphofructo-2-kinase activity||ATP binding||fructose metabolic process	"PF2K1; bifunctional 6-phosphofructo-2-kinase (EC:2.7.1.105 3.1.3.46); K01103 6-phosphofructo-2-kinase / fructose-2,6-bisphosphatase [EC:2.7.1.105 3.1.3.46]"	"6-phosphofructo-2-kinase / fructose-2,6-bisphosphatase [EC:2.7.1.105 3.1.3.46]"	Fructose and mannose metabolism || HIF-1 signaling pathway	PF00300||PF01591||PF13671	Histidine phosphatase superfamily (branch 1)||6-phosphofructo-2-kinase||AAA domain	KOG0234	METABOLISM	Carbohydrate transport and metabolism	Fructose-6-phosphate 2-kinase/fructose-2,6-biphosphatase	Fructose-6-phosphate 2-kinase/fructose-2,6-biphosphatase (17495)		30.25	44.4633	28.47	38.16	50.855	48.585	30.59	29.8433	30.96	43.81	48.4	77.765	19.372	22.345	29.4833	35.14	43.0167	47.07	2.74858	6.61319	3.62039	10.3238	19.3818	5.55079	9.38548	9.32081	4.45477
Phatr3_J8706	300815	red			0.724317	0.866761	Glycolysis/Gluconeogenesis	Phatr3_J8706 - P2FK/F2BP cyto (inactivated phosphatase)	0	other localisation	6-phosphofructo-2-kinase activity||ATP binding||fructose metabolic process	hypothetical protein			PF00300||PF01591	Histidine phosphatase superfamily (branch 1)||6-phosphofructo-2-kinase	KOG0234	METABOLISM	Carbohydrate transport and metabolism	Fructose-6-phosphate 2-kinase/fructose-2,6-biphosphatase	Fructose-6-phosphate 2-kinase/fructose-2,6-biphosphatase (8706)		65.3933	12.8933	8.145	41.565	47.945	44.995	65.8567	19.26	7.305	67.14	39.135	39.45	98.7	35.765	7.52333	29.4733	54.75	69.3733	30.0959	4.04918	1.90212	14.9695	16.214	1.77484	41.0047	11.1132	5.14067
Phatr3_J22404	300571	grey		HiFe-UP+LiUP	0.466268	1.88483	Glycolysis/Gluconeogenesis	PK chloro	0	chloroplast	magnesium ion binding||pyruvate kinase activity||glycolytic process||potassium ion binding	PK1; pyruvate kinase 1			PF00224||PF02887	Pyruvate kinase, barrel domain||Pyruvate kinase, alpha/beta domain	KOG2323	METABOLISM	Carbohydrate transport and metabolism	Pyruvate kinase	Pyruvate kinase (22404)	pyruvate kinase	117.387	63.9833	45.535	33.105	125.795	183.045	317.003	56.75	81.76	31.56	120.955	170.48	689.538	74.1425	133.333	37.2033	100.47	223.38	25.6642	23.8714	26.6367	15.8604	94.5897	19.6222	407.909	18.623	81.7698
Phatr3_J49098	311084	red	LiUP	HiFe-UP+LiUP	0.561945	2.81474	Glycolysis/Gluconeogenesis	PK cyto (A - LiUP)	0	other localisation	magnesium ion binding||pyruvate kinase activity||glycolytic process||potassium ion binding	PK2; kinase pyruvate kinase 2; K00873 pyruvate kinase [EC:2.7.1.40]	pyruvate kinase [EC:2.7.1.40]	Glycolysis / Gluconeogenesis || Purine metabolism || Pyruvate metabolism || Carbon fixation in photosynthetic organisms || Type II diabetes mellitus || Viral carcinogenesis	PF00224||PF02887	Pyruvate kinase, barrel domain||Pyruvate kinase, alpha/beta domain	KOG2323	METABOLISM	Carbohydrate transport and metabolism	Pyruvate kinase	Pyruvate kinase (49098)	pyruvate kinase	262.397	96.9167	133.755	51.71	63.565	84.67	265.883	123.067	146.81	74.205	62.995	82.82	544.014	164.718	178.697	71.0533	108.807	137.107	43.0793	23.4145	5.06996	28.9065	8.06809	7.25492	67.425	23.3781	56.9221
Phatr3_J54998	300925	turquoise			1.30971	1.26085	Glycolysis/Gluconeogenesis	PK cyto (A - not in gene group)	0	other localisation	magnesium ion binding||pyruvate kinase activity||glycolytic process||potassium ion binding	PK3; kinase pyruvate kinase 3; K00873 pyruvate kinase [EC:2.7.1.40]	pyruvate kinase [EC:2.7.1.40]	Glycolysis / Gluconeogenesis || Purine metabolism || Pyruvate metabolism || Carbon fixation in photosynthetic organisms || Type II diabetes mellitus || Viral carcinogenesis	PF00224||PF02887	Pyruvate kinase, barrel domain||Pyruvate kinase, alpha/beta domain	KOG2323	METABOLISM	Carbohydrate transport and metabolism	Pyruvate kinase	Pyruvate kinase (54998)	pyruvate kinase||_GAP_	303.047	151.777	82.01	61.86	146.1	165.245	241.517	138.683	62.945	48.82	142.55	209.305	197.976	89.6675	46.2633	28.5033	115.49	189.18	51.2753	19.3224	2.53144	44.6326	19.799	9.59544	19.1586	44.1821	41.3445
Phatr3_J45997	303934	purple			1.0049	0.835938	Glycolysis/Gluconeogenesis	PK cyto (E - not in gene group)	0	other localisation	magnesium ion binding||pyruvate kinase activity||glycolytic process||potassium ion binding	PK4a; kinase pyruvate kinase 4a			PF00224||PF02887	Pyruvate kinase, barrel domain||Pyruvate kinase, alpha/beta domain	KOG2323	METABOLISM	Carbohydrate transport and metabolism	Pyruvate kinase	Pyruvate kinase (45997)	pyruvate kinase	58.6533	80.0333	95.14	116.045	137.235	39.255	77.2333	75.2467	106.365	157.495	124.895	24.385	51.098	79.3625	142.957	163.957	103.01	14.86	39.0598	10.1962	4.72347	16.7514	33.1562	7.91252	69.7184	6.58691	9.89242
Phatr3_J46001	301920	purple			1.05119	0.871594	Glycolysis/Gluconeogenesis	PK cyto (E - not in gene group)	0	other localisation	magnesium ion binding||pyruvate kinase activity||glycolytic process||potassium ion binding	PK4a; kinase pyruvate kinase 4a			PF00224||PF02887	Pyruvate kinase, barrel domain||Pyruvate kinase, alpha/beta domain	KOG2323	METABOLISM	Carbohydrate transport and metabolism	Pyruvate kinase	Pyruvate kinase (46001)	pyruvate kinase	33.07	55.3167	78.38	83.66	81.345	25.575	46.1067	56.9733	71.195	91.775	76.475	14.81	24.972	48.2725	100.417	109.59	58.6233	10.86	17.8025	13.8195	2.19203	21.0859	35.3624	6.72459	43.4382	6.31628	13.1593
Phatr3_J22913	309122	turquoise	LiUP	LiUP	0.924976	1.34154	Glycolysis/Gluconeogenesis	PK mito	0	mitochondrion	magnesium ion binding||pyruvate kinase activity||glycolytic process||potassium ion binding				PF00224||PF02887	Pyruvate kinase, barrel domain||Pyruvate kinase, alpha/beta domain	KOG2323	METABOLISM	Carbohydrate transport and metabolism	Pyruvate kinase	Pyruvate kinase (22913)	pyruvate kinase	75.7733	49.52	38.57	42.31	34.44	41.58	65.2467	56.3233	51.875	41.83	29.205	42.69	73.03	46.5225	45.5433	47.76	47.3967	50.0467	11.9308	5.66082	8.457	15.4856	3.22441	9.81464	4.02421	19.9075	11.2501
Phatr3_J55079	307209	turquoise		LiUP	0.771432	1.65165	Glycolysis/Gluconeogenesis	PK mito	0	mitochondrion	magnesium ion binding||pyruvate kinase activity||glycolytic process||potassium ion binding				PF00224||PF02887	Pyruvate kinase, barrel domain||Pyruvate kinase, alpha/beta domain	KOG2323	METABOLISM	Carbohydrate transport and metabolism	Pyruvate kinase	Pyruvate kinase (55079)	pyruvate kinase	204.53	90.4467	62.135	88.315	87.015	36.92	184.183	146.17	62.255	106.525	100.185	39.21	246.474	154.24	50.21	101.683	159.823	57.38	8.97136	22.1923	30.2995	32.3926	42.7446	17.4373	94.5036	45.8344	41.2314
Phatr3_J21988	304572	darkred	DaUP	DaUP	0.7879	0.196711	Glycolysis/Gluconeogenesis	PPDK chloro	0	chloroplast	"ATP binding||kinase activity||phosphorylation||transferase activity, transferring phosphorus-containing groups"	"PPdK; hypothetical protein; K01006 pyruvate,orthophosphate dikinase [EC:2.7.9.1]"	"pyruvate,orthophosphate dikinase [EC:2.7.9.1]"	Pyruvate metabolism || Carbon fixation in photosynthetic organisms	PF00391||PF01326||PF02896	PEP-utilising enzyme, mobile domain||Pyruvate phosphate dikinase, PEP/pyruvate binding domain||PEP-utilising enzyme, TIM barrel domain				hypothetical protein	hypothetical protein (21988)	"pyruvate, phosphate dikinase"	10.73	17.7767	8.54	21	44.645	99.725	9	13.5	6.985	13	62.535	100.41	23.156	10.635	3.04	12.9467	54.7067	151.537	6.26472	6.39316	1.56978	17.6211	10.7975	17.614	4.71033	2.49487	3.21734
Phatr3_J55126	307263	lightcyan	DaUP	DaUP	1.09487	0.277131	Glycolysis/Gluconeogenesis	PPi-PFK	0	other localisation	6-phosphofructokinase activity||6-phosphofructokinase complex||glycolytic process	PFP pyrophosphate dependent phosphofructokinase			PF00365	Phosphofructokinase	KOG2440	METABOLISM	Carbohydrate transport and metabolism	Pyrophosphate-dependent phosphofructo-1-kinase	Pyrophosphate-dependent phosphofructo-1-kinase (55126)		38.1867	137.787	320.81	920.94	159.355	135.18	42.3667	141.22	364.28	974.375	172.335	121.555	46.708	47.475	166.473	1056.3	215.08	114.427	26.8018	23.5326	37.0807	349.466	43.6638	9.58837	40.5274	51.3509	42.1577
Phatr3_J54738	308500	lightcyan	DaUP		1.10925	0.491217	Glycolysis/Gluconeogenesis	TPI cyto	0	other localisation	triose-phosphate isomerase activity||metabolic process	TIM_1; isomerase triosephosphate isomerase (EC:5.3.1.1); K01803 triosephosphate isomerase (TIM) [EC:5.3.1.1]	triosephosphate isomerase (TIM) [EC:5.3.1.1]	Glycolysis / Gluconeogenesis || Fructose and mannose metabolism || Inositol phosphate metabolism || Carbon fixation in photosynthetic organisms	PF00121	Triosephosphate isomerase	KOG1643	METABOLISM	Carbohydrate transport and metabolism	Triosephosphate isomerase	Triosephosphate isomerase (54738)	triose-phosphate isomerase	252.51	460.067	943.17	1840.26	553.57	626.81	352.687	454.207	872.81	1750.2	448.145	616.635	315.35	475.09	502.49	1436.25	713.413	665.177	65.2613	155.178	19.7141	1278.11	108.102	150.076	222.044	183.626	134.633
Phatr3_J25308	301292	lightyellow	LiUP	HiFe-UP+LiUP	0.642305	12.1481	Glycolysis/Gluconeogenesis	TPI/GAPDH mito	0	mitochondrion	"triose-phosphate isomerase activity||metabolic process||oxidoreductase activity, acting on the aldehyde or oxo group of donors, NAD or NADP as acceptor||oxidation-reduction process"	TPI/GapC3; triosephosphate isomerase/glyceraldehyde-3-phosphate dehydrogenase precursor; K00134 glyceraldehyde 3-phosphate dehydrogenase [EC:1.2.1.12]	glyceraldehyde 3-phosphate dehydrogenase [EC:1.2.1.12]	Glycolysis / Gluconeogenesis || Carbon fixation in photosynthetic organisms || HIF-1 signaling pathway || Alzheimer's disease	PF00044||PF00121||PF02800	Glyceraldehyde 3-phosphate dehydrogenase, NAD binding domain||Triosephosphate isomerase||Glyceraldehyde 3-phosphate dehydrogenase, C-terminal domain	KOG0657	METABOLISM	Carbohydrate transport and metabolism	Glyceraldehyde 3-phosphate dehydrogenase	Glyceraldehyde 3-phosphate dehydrogenase (25308)	"triose-phosphate isomerase||glyceraldehyde-3-phosphate dehydrogenase, type I"	823.263	395.247	297.09	29.39	31.905	36.125	1209.3	510.647	335.88	17.25	52.59	46.835	1582.71	574.61	387.713	53.84	132.017	112.973	195.491	65.0389	135.567	35.1432	13.4987	15.4361	437.556	115.007	123.121
Phatr3_J14401	310662	NULL	DaUP	DaUP	0.587965	0.00909998	Glyoxylate Cycle	ICL	0	other localisation	isocitrate lyase activity||carboxylic acid metabolic process				PF00463||PF13714	Isocitrate lyase family||Phosphoenolpyruvate phosphomutase	KOG1260	METABOLISM	Energy production and conversion	Isocitrate lyase	Isocitrate lyase (14401)	isocitrate lyase	1.21667	2.62667	1.79	105.77	131.725	156.825	1.55	2.04333	2.075	125.49	215.03	224.135	1.672	2.355	1.77333	164.23	274.767	381.58	0.28006	2.26324	1.13137	60.4435	5.66393	23.4406	0.251595	2.14789	1.90212
Phatr3_J18345	301306	magenta			0.997752	0.815674	Glyoxylate Cycle	ICL (PPS?)	0	other localisation	isocitrate lyase activity||carboxylic acid metabolic process	hypothetical protein			PF00463||PF13714	Isocitrate lyase family||Phosphoenolpyruvate phosphomutase	KOG1260	METABOLISM	Energy production and conversion	Isocitrate lyase	Isocitrate lyase (18345)		42.0367	74.4633	61.69	70.51	69.04	87.185	46.58	64.63	61.85	71.245	92.135	63.71	52.814	69.12	68.8133	76.6367	70.1133	64.7533	4.9526	20.7422	0.424264	0.381838	17.1544	28.1923	13.7922	3.1923	20.7324
Phatr3_J54478	311995	brown	DaUP	DaUP	0.831628	0.161968	Glyoxylate Cycle	MS perox	0	other localisation	malate synthase activity||glyoxylate cycle	MS; malate synthase			PF01274	Malate synthase	KOG1261	METABOLISM	Energy production and conversion	Malate synthase	Malate synthase (54478)	malate synthase A	21.2267	60.4667	34.235	124.945	196.855	150.225	9.94333	59.1067	40.44	161.215	218.49	234.83	7.416	48.475	34.8867	174.493	263.73	284.013	6.9293	38.6712	8.44993	29.9743	54.5533	56.8302	5.58592	11.2213	8.32972
Phatr3_J10025	307437	turquoise	LiUP	LiUP	0.942684	2.22478	KOG Class Amino Acid		0	other localisation	histidine biosynthetic process||magnesium ion binding||ATP phosphoribosyltransferase activity||cytoplasm	hypothetical protein; K00765 ATP phosphoribosyltransferase [EC:2.4.2.17]	ATP phosphoribosyltransferase [EC:2.4.2.17]	Histidine metabolism	PF01634||PF08029	ATP phosphoribosyltransferase||HisG, C-terminal domain	KOG2831	METABOLISM	Amino acid transport and metabolism	ATP phosphoribosyltransferase	ATP phosphoribosyltransferase (10025)	"ATP phosphoribosyltransferase||ATP phosphoribosyltransferase, C-terminal domain"	339.717	139.82	119.59	100.28	58.125	45.08	228.043	199.467	89.745	114.66	56.345	46.975	290.444	140.405	64.9167	97.2567	136.763	86.0067	9.91781	29.3983	73.8927	50.1904	7.07814	8.38629	187.225	55.3135	62.5577
Phatr3_J10418	307659	blue			1.17415	0.733744	KOG Class Amino Acid		0	other localisation	biosynthetic process||pyridoxal phosphate binding	hypothetical protein			PF00155	Aminotransferase class I and II	KOG0257	METABOLISM	Amino acid transport and metabolism	Kynurenine aminotransferase, glutamine transaminase K	Kynurenine aminotransferase, glutamine transaminase K (10418)		14.11	13.21	7.85	14.43	15.395	17.01	15.17	12.2833	8.985	16.795	11.83	17.98	8.44	9.68	10.9967	14.28	11.9667	17.73	6.0088	4.18219	0.905097	6.15183	3.21734	8.457	9.54098	6.34032	5.50836
Phatr3_J11048	303628	purple			1.272	1.23286	KOG Class Amino Acid		0	other localisation		hypothetical protein			PF01188||PF12695||PF12697	Mandelate racemase / muconate lactonizing enzyme, C-terminal domain||Alpha/beta hydrolase family||Alpha/beta hydrolase family	KOG1223	METABOLISM	Amino acid transport and metabolism	Isochorismate synthase	Isochorismate synthase (11048)		30.98	118.587	92.46	21.25	70.445	51.21	27.6833	88.5733	64.08	35.11	70.545	51.51	20.556	81.36	50.67	28.04	54.4333	60.3367	10.917	68.3028	18.0595	3.11127	44.9084	28.3126	14.021	43.5671	6.03869
Phatr3_J11174	301664	grey	LoFe-UP+LiUP	LiUP	1.53755	1.54688	KOG Class Amino Acid		0	other localisation	hydrolase activity	hypothetical protein; K01262 Xaa-Pro aminopeptidase [EC:3.4.11.9]	Xaa-Pro aminopeptidase [EC:3.4.11.9]		PF00557||PF01321	Metallopeptidase family M24||Creatinase/Prolidase N-terminal domain	KOG2413	METABOLISM	Amino acid transport and metabolism	Xaa-Pro aminopeptidase	Xaa-Pro aminopeptidase (11174)		162.993	172.707	207.235	102.155	114.4	110.78	150.66	163.353	186	84.68	103.37	119.495	91.076	120.7	113.17	81.2833	60.7967	83.28	37.6713	12.03	17.5999	20.7677	7.09935	13.0532	26.6511	32.1082	1.81019
Phatr3_J12810	312048	grey		LiUP	1.20964	1.12181	KOG Class Amino Acid		0	other localisation	histidine biosynthetic process||imidazoleglycerol-phosphate dehydratase activity	hypothetical protein; K01693 imidazoleglycerol-phosphate dehydratase [EC:4.2.1.19] || hypothetical protein; K01693 imidazoleglycerol-phosphate dehydratase [EC:4.2.1.19]	imidazoleglycerol-phosphate dehydratase [EC:4.2.1.19]	Histidine metabolism	PF00475	Imidazoleglycerol-phosphate dehydratase	KOG3143	METABOLISM	Amino acid transport and metabolism	Imidazoleglycerol-phosphate dehydratase	Imidazoleglycerol-phosphate dehydratase (12888)		26.0767	27.74	32.28	36.06	19.555	19.48	21.65	29.84	29.6	24.905	15.055	17.595	18.486	23.8	19.0533	21.3933	22.3333	20.3767	4.08163	2.22461	9.98435	2.98399	0.205061	2.92742	7.04588	3.71909	9.82878
Phatr3_J12894	310215	green	DaUP	DaUP	1.27597	0.521921	KOG Class Amino Acid		0	other localisation	catalytic activity||Mo-molybdopterin cofactor biosynthetic process||metabolic process	hypothetical protein; K00953 FAD synthetase [EC:2.7.7.2]	FAD synthetase [EC:2.7.7.2]	Riboflavin metabolism	PF00994||PF01507	Probable molybdopterin binding domain||Phosphoadenosine phosphosulfate reductase family	KOG2644	METABOLISM	Amino acid transport and metabolism	3'-phosphoadenosine 5'-phosphosulfate sulfotransferase (PAPS reductase)/FAD synthetase and related enzymes	3'-phosphoadenosine 5'-phosphosulfate sulfotransferase (PAPS reductase)/FAD synthetase and related enzymes (12894)		18.76	19.31	22.565	44.15	35.505	31.215	21.0833	12.9633	18.015	29.52	26.56	38.275	12.06	13.7525	16.1467	30.17	25.5733	28.3833	2.14516	6.03466	7.20542	37.208	6.27204	3.58503	5.26872	2.60097	0.714178
Phatr3_J13208	306238	NULL	DaUP	DaUP	1.51692	0.43523	KOG Class Amino Acid		0	other localisation	"N-acetyltransferase activity||transferase activity, transferring acyl groups other than amino-acyl groups"	hypothetical protein			PF00583||PF08445||PF13302||PF13508||PF13523||PF13527||PF13673	Acetyltransferase (GNAT) family||FR47-like protein||Acetyltransferase (GNAT) domain||Acetyltransferase (GNAT) domain||Acetyltransferase (GNAT) domain||Acetyltransferase (GNAT) domain||Acetyltransferase (GNAT) domain	KOG3216	METABOLISM	Amino acid transport and metabolism	Diamine acetyltransferase	Diamine acetyltransferase (13208)		1.38667	3.23667	4.585	3.58	8.31	8.025	1.51667	3.2	2.505	3.96	5.32	6.195	0.374	1.985	3.33	3.00667	4.65333	4.36	1.02378	1.02866	0.558614	0.961665	2.50316	0.714178	1.49701	0.922388	0.572756
Phatr3_J13232	300201	red		HiFe-UP	0.614581	1.98596	KOG Class Amino Acid		0	other localisation	proline dehydrogenase activity||calcium ion binding||glutamate biosynthetic process||proline catabolic process||oxidation-reduction process	hypothetical protein			PF00036||PF01619	EF hand||Proline dehydrogenase	KOG0186	METABOLISM	Amino acid transport and metabolism	Proline oxidase	Proline oxidase (13232)		21.7033	9.44	13.06	5.495	9.89	35.285	92.1933	7.01	32.19	6.2	6.985	26.745	90.418	8.99	32.8467	13.7033	8.92	51.4367	5.31279	4.51472	9.30553	2.42538	2.63044	10.3591	134.396	5.35265	41.4647
Phatr3_J13386	308399	grey			1.16002	0.844262	KOG Class Amino Acid		0	other localisation	catalytic activity	spermine/spermidine synthase			PF01564||PF12847||PF13659||PF13847	Spermine/spermidine synthase||Methyltransferase domain||Methyltransferase domain||Methyltransferase domain	KOG1562	METABOLISM	Amino acid transport and metabolism	Spermidine synthase	Spermidine synthase (13386)	spermidine synthase||_GAP_	37.3	36.19	34.335	31.17	38.865	38.235	44.4433	30.7233	27.235	38.7	39.675	43.425	29.89	23.425	28.3967	38.0167	40.03	34.3233	6.17493	5.82387	1.06773	1.59806	2.70822	3.68403	6.27272	7.70507	3.58503
Phatr3_J13476	306306	magenta	DaUP	DaUP	0.985647	0.26487	KOG Class Amino Acid		0	signal peptide	cytoplasm||cysteine biosynthetic process from serine||serine O-acetyltransferase activity				PF00132||PF06426	Bacterial transferase hexapeptide (six repeats)||Serine acetyltransferase, N-terminal	KOG4750	METABOLISM	Amino acid transport and metabolism	Serine O-acetyltransferase	Serine O-acetyltransferase (13476)		21.13	36.9667	33.45	107.77	108.755	72.61	29.7633	33.5033	35.34	150.545	114.79	104.25	14.25	43.295	29.9767	146.187	124.837	78.9233	7.79002	16.3226	0.367696	22.0617	35.4473	41.4789	5.09825	11.9554	11.4976
Phatr3_J14962	310744	NULL	DaUP		1.36319	0.678459	KOG Class Amino Acid		0	mitochondrion	pyridoxal phosphate binding	cystathionine beta-lyase			PF01053	Cys/Met metabolism PLP-dependent enzyme	KOG0053	METABOLISM	Amino acid transport and metabolism	Cystathionine beta-lyases/cystathionine gamma-synthases	Cystathionine beta-lyases/cystathionine gamma-synthases (14962)		5.15667	4.78	6.46	7.355	7.03	6.72	5.68333	3.16	4.26	5.675	6.235	8.405	3.126	2.78	4.57667	5.71333	3.94333	6.30667	2.87392	0.675796	0.848528	4.49013	0.410122	3.64867	2.76435	1.63349	0.763675
Phatr3_J15730	305090	brown	DaUP		1.18707	0.62852	KOG Class Amino Acid		1	signal anchor	metabolic process||carboxy-lyase activity||carboxylic acid metabolic process||pyridoxal phosphate binding	hypothetical protein; K01634 sphinganine-1-phosphate aldolase [EC:4.1.2.27]	sphinganine-1-phosphate aldolase [EC:4.1.2.27]	Sphingolipid metabolism	PF00266||PF00282	Aminotransferase class-V||Pyridoxal-dependent decarboxylase conserved domain	KOG1383	METABOLISM	Amino acid transport and metabolism	Glutamate decarboxylase/sphingosine phosphate lyase	Glutamate decarboxylase/sphingosine phosphate lyase (15730)		14.78	26.9667	31.545	40.465	36.215	37.835	18.65	23.11	25.445	31.82	33.595	35.385	12.064	21.3275	27.15	30.7433	27.0733	33.9467	5.72579	7.71041	3.06177	3.75474	1.44957	11.0804	14.0624	3.13067	0.572756
Phatr3_J16363	305212	midnightblue	DaUP		1.16605	0.713005	KOG Class Amino Acid		0	mitochondrion	"oxidoreductase activity||oxidoreductase activity, acting on paired donors, with incorporation or reduction of molecular oxygen, 2-oxoglutarate as one donor, and incorporation of one atom each of oxygen into both donors||oxidation-reduction process"	hypothetical protein			PF13640	2OG-Fe(II) oxygenase superfamily	KOG1591	METABOLISM	Amino acid transport and metabolism	Prolyl 4-hydroxylase alpha subunit	Prolyl 4-hydroxylase alpha subunit (16363)		31.1367	32.3	30.895	37.5	45.115	49.16	28.7033	34.1633	28.97	35.375	41.07	46.66	22.832	24.085	32.8033	36.9467	37.58	38.7033	3.12475	9.69086	3.5426	3.50725	2.70822	2.36174	13.4591	2.17054	4.45477
Phatr3_J17238	311045	yellow	DaUP		0.848484	0.57576	KOG Class Amino Acid		0	chloroplast	glutamine metabolic process||biosynthetic process||hydrolase activity||oxo-acid-lyase activity	anthranilate synthase			PF00117||PF00425||PF04715||PF07722	Glutamine amidotransferase class-I||chorismate binding enzyme||Anthranilate synthase component I, N terminal region||Peptidase C26	KOG0026	METABOLISM	Amino acid transport and metabolism	Anthranilate synthase, beta chain	Anthranilate synthase, beta chain (17238)	anthranilate synthase||_GAP_	79.6767	61.3033	65.04	107.785	129.58	78.835	94.56	94.4467	64.56	151.96	116.215	125.06	77.788	101.017	46.9067	152.377	208.11	114.387	12.8873	16.5435	8.82469	19.1838	57.6433	42.3203	47.825	33.165	19.9404
Phatr3_J18239	305384	black			1.15479	1.20047	KOG Class Amino Acid		0	other localisation		hypothetical protein			PF00557||PF08512||PF08644||PF14826	Metallopeptidase family M24||Histone chaperone Rttp106-like||FACT complex subunit (SPT16/CDC68)||FACT complex subunit SPT16 N-terminal lobe domain	KOG1189	METABOLISM	Amino acid transport and metabolism	Global transcriptional regulator, cell division control protein	Global transcriptional regulator, cell division control protein (18239)		53.0933	47.76	47.41	36.83	41.695	17.98	41.3033	38.92	23.255	39.48	36.295	33.75	31.216	42.7875	33.8367	31.27	38.39	24.8333	12.9122	17.0428	9.97021	28.157	20.5273	2.96985	3.86399	5.48716	17.5433
Phatr3_J18404	309520	grey	LoFe-UP	LiUP	1.32061	1.25215	KOG Class Amino Acid		0	other localisation	metabolic process||hydrolase activity	hypothetical protein; K08660 cytosolic nonspecific dipeptidase [EC:3.4.13.18 3.4.13.-]			PF01546||PF07687	Peptidase family M20/M25/M40||Peptidase dimerisation domain	KOG2276	METABOLISM	Amino acid transport and metabolism	Metalloexopeptidases	Metalloexopeptidases (18404)		29.9033	27.23	30.99	21.295	27	25.84	27.68	28.1967	25.885	12.09	16.685	25.785	18.898	21.92	20.4767	12.9533	16.7767	23.51	1.91375	1.96122	9.94192	7.44583	0.86267	9.47523	4.1146	3.45925	8.57721
Phatr3_J19324	307794	blue	DaUP		1.17091	0.715236	KOG Class Amino Acid		0	other localisation	histidine biosynthetic process||catalytic activity||cobalamin biosynthetic process	hypothetical protein; K01663 glutamine amidotransferase / cyclase [EC:2.4.2.- 4.1.3.-]	glutamine amidotransferase / cyclase [EC:2.4.2.- 4.1.3.-]	Histidine metabolism	PF00117||PF00977||PF01174||PF07685	Glutamine amidotransferase class-I||Histidine biosynthesis protein||SNO glutamine amidotransferase family||CobB/CobQ-like glutamine amidotransferase domain	KOG0623	METABOLISM	Amino acid transport and metabolism	Glutamine amidotransferase/cyclase	Glutamine amidotransferase/cyclase (19324)	"imidazole glycerol phosphate synthase, glutamine amidotransferase subunit||_GAP_"	49.15	55.4	43.865	57.005	68.43	58.52	36.3767	62.45	35.2	48.885	61.38	60.94	27.03	45.87	32.3867	51.9133	61.0167	64.1633	11.6342	5.04146	3.33047	29.8894	6.23668	14.9058	0.801332	17.3481	25.3568
Phatr3_J19482	301675	greenyellow			1.15823	0.941903	KOG Class Amino Acid		1	signal peptide	metabolic process||pyridoxal phosphate binding	sufS; cysteine desulfurase for iron-sulfur cluster formation suf; K11717 cysteine desulfurase / selenocysteine lyase [EC:2.8.1.7 4.4.1.16]	cysteine desulfurase / selenocysteine lyase [EC:2.8.1.7 4.4.1.16]	Selenocompound metabolism || Thiamine metabolism	PF00266||PF01041||PF01053	Aminotransferase class-V||DegT/DnrJ/EryC1/StrS aminotransferase family||Cys/Met metabolism PLP-dependent enzyme	KOG1549	METABOLISM	Amino acid transport and metabolism	Cysteine desulfurase NFS1	Cysteine desulfurase NFS1 (19482)	"cysteine desulfurase, SufS subfamily"	12.6767	15.9	12.835	15.5	12.07	22.1	12.9333	15.47	16.4	10.725	15.725	17.34	10.482	14.82	13.5867	14.4533	9.93	14.6633	3.33145	6.33017	0.176777	5.671	2.10718	12.4875	6.36353	5.71819	4.63862
Phatr3_J19513	311704	purple	DaUP		1.15765	0.770445	KOG Class Amino Acid		1	other localisation	gamma-glutamyltransferase activity||glutathione metabolic process	hypothetical protein; K00681 gamma-glutamyltranspeptidase [EC:2.3.2.2]	gamma-glutamyltranspeptidase [EC:2.3.2.2]	Taurine and hypotaurine metabolism || Cyanoamino acid metabolism || Glutathione metabolism || Arachidonic acid metabolism	PF01019	Gamma-glutamyltranspeptidase	KOG2410	METABOLISM	Amino acid transport and metabolism	Gamma-glutamyltransferase	Gamma-glutamyltransferase (19513)		8.74667	16.4033	17.745	19.48	18.96	17.165	11.36	10.3467	17.775	19.455	19.565	12.585	5.598	11.685	23.1333	18.7167	13.6767	11.5667	4.16858	6.8711	0.997021	0.226274	3.97394	6.20133	6.6175	3.85717	6.39932
Phatr3_EG02320	312045	grey	LoFe-UP		2.16821	1.23131	KOG Class Amino Acid		0	other localisation	aminopeptidase activity||proteolysis||zinc ion binding	hypothetical protein; K01267 aspartyl aminopeptidase [EC:3.4.11.21]	aspartyl aminopeptidase [EC:3.4.11.21]		PF00153||PF02127	Mitochondrial carrier protein||Aminopeptidase I zinc metalloprotease (M18)	KOG2596	METABOLISM	Amino acid transport and metabolism	Aminopeptidase I zinc metalloprotease (M18)	Aminopeptidase I zinc metalloprotease (M18) (20708)		48.55	60.3067	37.47	46.535	35.495	32.15	30.7233	46.9133	21.975	18.095	28.715	36.935	17.536	27.4425	7.56333	11.2333	13.12	26.1267	22.0895	5.61845	37.4342	44.2012	11.9147	14.4108	24.1277	30.6457	19.8768
Phatr3_J21181	310434	turquoise		LiUP	1.08113	1.43069	KOG Class Amino Acid		0	mitochondrion	metabolic process||oxidoreductase activity	hypothetical protein; K00357 dihydropteridine reductase [EC:1.5.1.34]	dihydropteridine reductase [EC:1.5.1.34]	Folate biosynthesis	PF00106	short chain dehydrogenase	KOG4022	METABOLISM	Amino acid transport and metabolism	Dihydropteridine reductase DHPR/QDPR	Dihydropteridine reductase DHPR/QDPR (21181)		151.087	98.5833	83.685	91.705	57.37	43.905	94.4967	125.253	77.46	70.58	40.82	48.505	104.686	76.6	48.9533	74.8467	85.05	77.9133	22.6889	24.3534	42.787	47.1004	1.24451	0.898026	39.1124	39.6558	60.1182
Phatr3_J21369	308442	NULL			1.24262	0.854563	KOG Class Amino Acid		0	other localisation	"nitrogen compound metabolic process||hydrolase activity, acting on carbon-nitrogen (but not peptide) bonds"	hypothetical protein			PF00795	Carbon-nitrogen hydrolase	KOG0807	METABOLISM	Amino acid transport and metabolism	Carbon-nitrogen hydrolase	Carbon-nitrogen hydrolase (21369)		2.91667	11.16	10.66	7.535	10.54	11.59	5.19	6.31	10.105	9.475	9.06	7.935	3.242	6.5375	12.0867	6.54333	6.07667	7.55333	1.11357	2.22304	0.268701	2.75065	0.975807	6.36396	6.07115	1.46602	4.19314
Phatr3_J2217	311772	turquoise	LiUP	LiUP	1.3448	2.40499	KOG Class Amino Acid		0	mitochondrion	metabolic process||carboxy-lyase activity||carboxylic acid metabolic process||pyridoxal phosphate binding	hypothetical protein; K01590 histidine decarboxylase [EC:4.1.1.22]	histidine decarboxylase [EC:4.1.1.22]	Histidine metabolism	PF00266||PF00282	Aminotransferase class-V||Pyridoxal-dependent decarboxylase conserved domain	KOG0629	METABOLISM	Amino acid transport and metabolism	Glutamate decarboxylase and related proteins	Glutamate decarboxylase and related proteins (2217)		104.03	38.87	39.15	33.97	18.93	14.29	68.8967	44.38	27.555	18.26	19.795	19.555	58.216	29.115	19.29	22.8733	22.3533	13.71	40.655	10.6591	27.6054	32.9512	1.37179	2.98399	50.7531	13.4893	19.4666
Phatr3_J22909	305044	turquoise	LiUP	LiUP	0.595928	2.80767	KOG Class Amino Acid		0	chloroplast	biosynthetic process||pyridoxal phosphate binding	hypothetical protein; K10206 LL-diaminopimelate aminotransferase [EC:2.6.1.83]	LL-diaminopimelate aminotransferase [EC:2.6.1.83]	Lysine biosynthesis	PF00155	Aminotransferase class I and II	KOG0257	METABOLISM	Amino acid transport and metabolism	Kynurenine aminotransferase, glutamine transaminase K	Kynurenine aminotransferase, glutamine transaminase K (22909)	LL-diaminopimelate aminotransferase	618.573	415.927	73.355	15.92	90.95	108.1	642.013	646.133	100.15	16.42	139.875	165.705	902.646	676.138	139.913	18.92	396.503	557.99	36.5859	60.417	14.3331	0.39598	4.85075	37.6464	532.578	115.954	112.232
Phatr3_J23399	303063	grey	LiUP	LiUP	0.760675	1.41132	KOG Class Amino Acid		0	other localisation	intracellular||one-carbon metabolic process||methyltransferase activity||methionine synthase activity||homocysteine S-methyltransferase activity||methionine biosynthetic process||cobalamin binding||pteridine-containing compound metabolic process||metal ion binding	METH; methionine synthase; K00548 5-methyltetrahydrofolate--homocysteine methyltransferase [EC:2.1.1.13]	5-methyltetrahydrofolate--homocysteine methyltransferase [EC:2.1.1.13]	Cysteine and methionine metabolism || Selenocompound metabolism || One carbon pool by folate	PF00809||PF02007||PF02310||PF02574||PF02607||PF02965	Pterin binding enzyme||Tetrahydromethanopterin S-methyltransferase MtrH subunit||B12 binding domain||Homocysteine S-methyltransferase||B12 binding domain||Vitamin B12 dependent methionine synthase, activation domain	KOG1579	METABOLISM	Amino acid transport and metabolism	Homocysteine S-methyltransferase	Homocysteine S-methyltransferase (23399)	methionine synthase||_GAP_	30.8233	58.48	51.585	27.975	25.195	14.12	30.1833	44.0167	47.6	27.68	27.39	24.885	45.676	56.4425	44.0733	52.85	47.66	27.2233	8.79223	25.2294	5.77706	8.47821	5.74878	5.34573	4.76452	10.516	23.8295
Phatr3_EG02399	305584	turquoise	LiUP	LiUP	0.751747	1.55498	KOG Class Amino Acid		0	chloroplast	catalytic activity||metabolic process||cell redox homeostasis	phosphoadenosine-phosphosulphate reductase			PF00085||PF01507	Thioredoxin||Phosphoadenosine phosphosulfate reductase family	KOG0189	METABOLISM	Amino acid transport and metabolism	Phosphoadenosine phosphosulfate reductase	Phosphoadenosine phosphosulfate reductase (25956)		435.357	378.673	213.255	155.57	213.98	227.055	541.69	447.483	248.66	163.535	230.755	303.97	704.49	367.887	232.673	153.303	363.413	553.42	73.8508	132.879	88.1974	13.2088	53.132	3.95273	84.3523	120.142	176.055
Phatr3_J27719	306079	green	DaUP	DaUP	1.10274	0.414555	KOG Class Amino Acid		0	other localisation	aminopeptidase activity||proteolysis||zinc ion binding	hypothetical protein; K01267 aspartyl aminopeptidase [EC:3.4.11.21]	aspartyl aminopeptidase [EC:3.4.11.21]		PF02127	Aminopeptidase I zinc metalloprotease (M18)	KOG2596	METABOLISM	Amino acid transport and metabolism	Aminopeptidase I zinc metalloprotease (M18)	Aminopeptidase I zinc metalloprotease (M18) (27719)		3.45333	10.4367	13.015	18.34	19.885	14.055	3.05333	9.18	9.235	16.655	14.365	14.64	0.87	6.775	12.1067	19.5733	18.0033	12.0967	3.36503	5.57622	3.20319	10.1399	0.671751	2.39709	1.51678	4.07923	0.898026
Phatr3_J28056	300134	NULL	DaUP	DaUP	1.44847	0.321346	KOG Class Amino Acid		0	other localisation	5-methyltetrahydropteroyltriglutamate-homocysteine S-methyltransferase activity||zinc ion binding||cellular amino acid biosynthetic process||methionine biosynthetic process	hypothetical protein			PF01717||PF08267	Cobalamin-independent synthase, Catalytic domain||Cobalamin-independent synthase, N-terminal domain	KOG2263	METABOLISM	Amino acid transport and metabolism	Methionine synthase II (cobalamin-independent)	Methionine synthase II (cobalamin-independent) (28056)		4.25	7.63	7.115	13.42	23.535	8.305	6.91667	2.74667	3.875	13.84	20.09	18.47	1.93	3.34	6.24333	12.8467	12.16	9.74	0.460326	5.62227	0.940452	7.00036	14.927	1.73241	5.53359	0.505404	0.176777
Phatr3_J28431	310438	grey	LoFe-UP		1.25033	0.965549	KOG Class Amino Acid		0	other localisation	methylenetetrahydrofolate reductase (NAD(P)H) activity||methionine metabolic process||oxidation-reduction process	hypothetical protein; K00297 methylenetetrahydrofolate reductase (NADPH) [EC:1.5.1.20]	methylenetetrahydrofolate reductase (NADPH) [EC:1.5.1.20]	One carbon pool by folate || Carbon fixation pathways in prokaryotes	PF02219	Methylenetetrahydrofolate reductase	KOG0564	METABOLISM	Amino acid transport and metabolism	5,10-methylenetetrahydrofolate reductase	5,10-methylenetetrahydrofolate reductase (28431)	methylenetetrahydrofolate reductase||_GAP_	24.9067	20.5833	27.495	29.86	21.135	21.275	21.45	25.7033	20.255	22.4	18.015	20.01	16.58	17.4725	16.33	22.04	20.9467	17.4833	1.15145	1.14988	4.7164	8.10344	1.36472	1.6617	2.1911	2.11178	6.18718
Phatr3_J28841	304448	tan			1.2304	1.14971	KOG Class Amino Acid		0	other localisation	acetyltransferase activity	hypothetical protein			PF00132||PF12464||PF14602	Bacterial transferase hexapeptide (six repeats)||Maltose acetyltransferase||Hexapeptide repeat of succinyl-transferase	KOG4750	METABOLISM	Amino acid transport and metabolism	Serine O-acetyltransferase	Serine O-acetyltransferase (28841)		33.03	60.0967	98.58	64.6	32.61	40.925	26.61	59.7033	61.145	83.13	35.24	28.17	24.326	47.5225	73.56	63.69	32.7267	16.0867	8.20183	7.03946	6.97207	24.7912	7.42462	14.0502	4.84434	27.348	23.1153
Phatr3_J29309	306667	red	LiUP		0.98904	2.25076	KOG Class Amino Acid		0	signal peptide	metallopeptidase activity||zinc ion binding	hypothetical protein; K01256 aminopeptidase N [EC:3.4.11.2]	aminopeptidase N [EC:3.4.11.2]	Glutathione metabolism	PF01433||PF11940||PF13485	Peptidase family M1||Domain of unknown function (DUF3458)||Peptidase MA superfamily	KOG1046	METABOLISM	Amino acid transport and metabolism	Puromycin-sensitive aminopeptidase and related aminopeptidases	Puromycin-sensitive aminopeptidase and related aminopeptidases (29309)	aminopeptidase N	152.51	87.9833	33.15	2.04	43.175	54.395	152.587	79.04	32.485	2.185	36.17	76.68	140.468	70.555	25.02	2.99667	49.18	94.3233	95.2908	20.4889	12.2612	0.268701	18.5474	15.5069	57.831	25.0478	8.57721
Phatr3_J2966	308847	purple			1.03886	1.00766	KOG Class Amino Acid		1	other localisation	metabolic process	CsdB; selenocysteine lyase; K04487 cysteine desulfurase [EC:2.8.1.7]	cysteine desulfurase [EC:2.8.1.7]	Thiamine metabolism || Sulfur relay system	PF00266	Aminotransferase class-V	KOG1549	METABOLISM	Amino acid transport and metabolism	Cysteine desulfurase NFS1	Cysteine desulfurase NFS1 (2966)		23.55	37.3833	38.775	21.26	34.3	30.58	30.6933	35.9033	30.17	30.865	37.425	39.075	28.88	34.915	30.44	29.1667	35.4767	28.6167	6.44853	2.95202	7.45998	8.95197	1.79605	2.10718	2.19149	2.57224	4.46891
Phatr3_J30471	301061	grey	LiUP	LiUP	0.74584	1.87296	KOG Class Amino Acid		0	other localisation	methylenetetrahydrofolate reductase (NAD(P)H) activity||methionine metabolic process||oxidation-reduction process	hypothetical protein; K00297 methylenetetrahydrofolate reductase (NADPH) [EC:1.5.1.20]	methylenetetrahydrofolate reductase (NADPH) [EC:1.5.1.20]	One carbon pool by folate || Carbon fixation pathways in prokaryotes	PF02219	Methylenetetrahydrofolate reductase	KOG0564	METABOLISM	Amino acid transport and metabolism	5,10-methylenetetrahydrofolate reductase	5,10-methylenetetrahydrofolate reductase (30471)		24.1233	43.0333	57.205	21.7	13.85	16.855	17.0867	62.4433	65.1	26.205	19.365	19.55	42.11	67.6625	50.4233	39.16	31.8567	26.4433	4.92017	11.213	14.0785	8.7257	0.480833	3.92444	4.4978	28.0305	32.9512
Phatr3_J3140	309623	brown	LoFe-UP+DaUP	DaUP	1.59492	0.556743	KOG Class Amino Acid		0	other localisation	histidine biosynthetic process||phosphoribosyl-AMP cyclohydrolase activity	hypothetical protein; K14152 phosphoribosyl-ATP pyrophosphohydrolase / phosphoribosyl-AMP cyclohydrolase / histidinol dehydrogenase [EC:3.6.1.31 3.5.4.19 1.1.1.23]	phosphoribosyl-ATP pyrophosphohydrolase / phosphoribosyl-AMP cyclohydrolase / histidinol dehydrogenase [EC:3.6.1.31 3.5.4.19 1.1.1.23]	Histidine metabolism	PF01502||PF01503	Phosphoribosyl-AMP cyclohydrolase||Phosphoribosyl-ATP pyrophosphohydrolase	KOG4311	METABOLISM	Amino acid transport and metabolism	Histidinol dehydrogenase	Histidinol dehydrogenase (3140)	phosphoribosyl-ATP diphosphatase||_GAP_	14.94	13.3833	8.06	15.865	18.85	19.005	6.92	12.9767	6.545	11.87	19.285	20.59	6.384	5.6975	4.15333	10.4633	12.44	15.0233	1.86743	4.12534	2.27688	7.70039	4.68105	2.49609	3.93714	6.5692	3.42947
Phatr3_J31846	306885	grey			0.965531	1.01917	KOG Class Amino Acid		0	other localisation		hypothetical protein					KOG1591	METABOLISM	Amino acid transport and metabolism	Prolyl 4-hydroxylase alpha subunit	Prolyl 4-hydroxylase alpha subunit (31846)		26.5033	22.6433	18.18	28.295	16.11	18.675	23.9	24.2533	24.03	21.195	19.93	18.24	24.192	21.9625	16.9033	26.3767	23.89	24.0733	8.02774	13.9454	9.54594	16.1574	5.95384	4.278	10.3298	14.1377	18.6252
Phatr3_J31975	310930	pink			0.904577	0.80599	KOG Class Amino Acid		0	other localisation	protein binding	hypothetical protein			PF00400	WD domain, G-beta repeat	KOG0280	METABOLISM	Amino acid transport and metabolism	Uncharacterized conserved protein	Uncharacterized conserved protein (31975)		146.577	114.53	76.55	85.275	156.265	96.215	126.123	109.48	72.005	161.555	149.05	118.51	113.574	138.135	79.6233	145.81	191.647	127.277	15.5859	21.4378	16.6594	14.8987	0.714178	6.11647	33.9695	9.23108	41.8254
Phatr3_J31981	307014	turquoise		LiUP	0.868544	1.51264	KOG Class Amino Acid		0	signal peptide	indole-3-glycerol-phosphate synthase activity	hypothetical protein			PF00218	Indole-3-glycerol phosphate synthase	KOG4201	METABOLISM	Amino acid transport and metabolism	Anthranilate synthase component II	Anthranilate synthase component II (31981)		55.71	22.7567	19.37	21.855	22.405	19.085	40.09	31.9933	18.5	22.16	19.865	16.25	50.866	29.915	19.56	26.4367	23.6967	27.46	4.67902	3.885	5.41644	10.7551	0.586899	1.91626	17.8673	7.43681	7.42462
Phatr3_J3267	304413	green	DaUP		0.982511	0.670469	KOG Class Amino Acid		0	other localisation	prephenate dehydratase activity||prephenate dehydrogenase (NADP+) activity||tyrosine biosynthetic process||prephenate dehydrogenase activity||L-phenylalanine biosynthetic process||oxidation-reduction process	hypothetical protein			PF00800||PF02153||PF03807	Prephenate dehydratase||Prephenate dehydrogenase||NADP oxidoreductase coenzyme F420-dependent	KOG2797	METABOLISM	Amino acid transport and metabolism	Prephenate dehydratase	Prephenate dehydratase (3267)		30.89	20.8433	18.575	35.105	34.485	28.915	21.73	25.1067	15.765	30.57	32.91	25.67	22.412	24.11	14.2567	33.3033	39.03	32.1267	3.59509	2.30975	8.84591	15.0967	0.657609	1.15258	8.47202	2.48263	5.43765
Phatr3_J3311	304934	green	DaUP	DaUP	1.20927	0.268755	KOG Class Amino Acid		0	mitochondrion		cysK; cysteine synthase			PF00291	Pyridoxal-phosphate dependent enzyme	KOG1252	METABOLISM	Amino acid transport and metabolism	Cystathionine beta-synthase and related enzymes	Cystathionine beta-synthase and related enzymes (3311)	cysteine synthases||_GAP_	1.99	9.53	15.955	29.67	22.485	28.215	2.48667	6.51667	15.225	22.95	30.675	32.35	1.422	7.5075	11.3667	36.8167	14.5	19.3367	1.37982	3.36272	1.97283	21.2415	6.24375	3.04763	1.95881	1.51659	5.69221
Phatr3_J33329	305582	grey	LoFe-UP		1.2639	1.0332	KOG Class Amino Acid		0	signal peptide	"oxidoreductase activity||oxidoreductase activity, acting on paired donors, with incorporation or reduction of molecular oxygen, 2-oxoglutarate as one donor, and incorporation of one atom each of oxygen into both donors||oxidation-reduction process"	hypothetical protein			PF03171||PF13640	2OG-Fe(II) oxygenase superfamily||2OG-Fe(II) oxygenase superfamily	KOG1591	METABOLISM	Amino acid transport and metabolism	Prolyl 4-hydroxylase alpha subunit	Prolyl 4-hydroxylase alpha subunit (33329)		53.04	61.0633	41.275	39.85	58.07	52.61	39.16	52.53	33.56	47.31	49.295	33.265	30.71	47.81	38.0233	39.16	35.3333	35.2033	26.7084	7.95208	6.04576	12.6996	1.89505	2.27688	16.7091	15.4161	17.4938
Phatr3_J33833	309820	tan		LiUP	1.25419	1.22686	KOG Class Amino Acid		0	other localisation	"metabolic process||oxidoreductase activity, acting on the CH-OH group of donors, NAD or NADP as acceptor||cofactor binding||NAD binding||oxidation-reduction process"	hypothetical protein			PF00389||PF02826	D-isomer specific 2-hydroxyacid dehydrogenase, catalytic domain||D-isomer specific 2-hydroxyacid dehydrogenase, NAD binding domain	KOG0068	METABOLISM	Amino acid transport and metabolism	D-3-phosphoglycerate dehydrogenase, D-isomer-specific 2-hydroxy acid dehydrogenase superfamily	D-3-phosphoglycerate dehydrogenase, D-isomer-specific 2-hydroxy acid dehydrogenase superfamily (33833)		36.7433	63.0133	77.19	61.83	44.53	33.54	40.8633	46.23	61.525	53.115	37.505	35.715	24.436	51.0175	64.9633	40.4067	32.7967	26.2567	11.1345	3.30243	45.6932	48.3237	16.4614	8.92369	18.0332	17.5321	34.0896
Phatr3_J34119	311683	red	LiUP	LiUP	1.1922	1.45992	KOG Class Amino Acid		0	mitochondrion	cellular amino acid metabolic process||metabolic process||lyase activity	IscS; precursor of desulfurase cysteine desulfurase IscS; K04487 cysteine desulfurase [EC:2.8.1.7]	cysteine desulfurase [EC:2.8.1.7]	Thiamine metabolism || Sulfur relay system	PF00266||PF01041||PF01212	Aminotransferase class-V||DegT/DnrJ/EryC1/StrS aminotransferase family||Beta-eliminating lyase	KOG1549	METABOLISM	Amino acid transport and metabolism	Cysteine desulfurase NFS1	Cysteine desulfurase NFS1 (34119)		100.787	79.5867	56.8	50.265	52.615	86.935	88.76	85.9933	68.76	36.225	56.63	64.13	92.528	57.5025	51.38	40.2967	39.5967	59.3533	0.282902	32.8554	12.9118	3.2739	7.70039	41.387	33.4377	11.9013	6.66095
Phatr3_J34321	311773	magenta	DaUP	DaUP	0.955179	0.269387	KOG Class Amino Acid		1	signal peptide	"oxidoreductase activity||oxidoreductase activity, acting on paired donors, with incorporation or reduction of molecular oxygen, 2-oxoglutarate as one donor, and incorporation of one atom each of oxygen into both donors||oxidation-reduction process"	hypothetical protein			PF03171||PF13640	2OG-Fe(II) oxygenase superfamily||2OG-Fe(II) oxygenase superfamily	KOG1591	METABOLISM	Amino acid transport and metabolism	Prolyl 4-hydroxylase alpha subunit	Prolyl 4-hydroxylase alpha subunit (34321)		10.5967	22.67	31.505	62.585	78.86	77.74	7.58	18.8433	29.49	87.705	65.77	67.225	16.882	21.6225	28.37	78.42	72.7867	72.5167	4.23394	8.36694	3.89616	31.6996	22.3446	37.9999	2.03698	2.45561	4.24264
Phatr3_EG02372	307882	grey		LiUP	1.09775	1.24163	KOG Class Amino Acid		0	signal peptide	indole-3-glycerol-phosphate synthase activity||phosphoribosylanthranilate isomerase activity||tryptophan metabolic process	hypothetical protein			PF00218||PF00697	Indole-3-glycerol phosphate synthase||N-(5'phosphoribosyl)anthranilate (PRA) isomerase	KOG4201	METABOLISM	Amino acid transport and metabolism	Anthranilate synthase component II	Anthranilate synthase component II (34747)		44.7633	41.8167	36.415	44.62	26.3	23.03	58.7867	39.2633	30.345	32.4	21.72	30.66	44.848	32.4525	18.3267	29.09	37.4833	35.04	4.03473	17.4333	12.3673	6.34982	8.00445	1.40007	20.5225	3.61265	10.5288
Phatr3_J34775	301717	brown	DaUP		0.955409	0.719911	KOG Class Amino Acid		0	other localisation		hypothetical protein			PF01488||PF02423	Shikimate / quinate 5-dehydrogenase||Ornithine cyclodeaminase/mu-crystallin family	KOG3007	METABOLISM	Amino acid transport and metabolism	Mu-crystallin	Mu-crystallin (34775)		17.1167	22.15	27.965	31.115	31.265	39.545	24.0433	24.66	24.155	32.465	23.555	31.685	19.568	27.4775	25.8367	33.2633	35.14	32.0833	10.7997	1.53385	1.01116	3.04763	5.31037	1.23744	9.35877	0.651383	6.08819
Phatr3_J35057	305875	turquoise			0.974411	1.04707	KOG Class Amino Acid		1	chloroplast	indole-3-glycerol-phosphate synthase activity				PF00218	Indole-3-glycerol phosphate synthase	KOG4201	METABOLISM	Amino acid transport and metabolism	Anthranilate synthase component II	Anthranilate synthase component II (35057)		131.263	44.6333	31.745	70.755	57.01	76.21	110.64	85.6267	30.83	60.58	50.815	82.81	120.352	50.555	18.6	69.6333	75.8967	90.7567	19.5797	14.7152	18.9858	38.8272	8.68327	16.6877	55.2824	39.7657	0.636396
Phatr3_J36922	304262	purple	LoFe-UP+DaUP		1.58465	0.689876	KOG Class Amino Acid		0	signal peptide	"monooxygenase activity||copper ion binding||oxidoreductase activity, acting on paired donors, with incorporation or reduction of molecular oxygen, reduced ascorbate as one donor, and incorporation of one atom of oxygen||oxidation-reduction process"	hypothetical protein			PF01082||PF03351||PF03712	Copper type II ascorbate-dependent monooxygenase, N-terminal domain||DOMON domain||Copper type II ascorbate-dependent monooxygenase, C-terminal domain	KOG3568	METABOLISM	Amino acid transport and metabolism	Dopamine beta-monooxygenase	Dopamine beta-monooxygenase (36922)		10.0867	12.6833	16.66	16.015	20.745	13.59	8.67667	9.64	9.945	15.09	16.08	17.91	4.36	7.195	12.63	13.65	7.84333	8.23	3.24149	2.44512	0.933381	10.0056	0.855599	4.90732	2.91872	2.96056	4.80126
Phatr3_J37254	300249	turquoise			0.814923	1.42455	KOG Class Amino Acid		0	other localisation	serine-type endopeptidase activity||proteolysis	hypothetical protein			PF00089	Trypsin	KOG3627	METABOLISM	Amino acid transport and metabolism	Trypsin	Trypsin (37254)		35.9367	17.5867	15.04	18.92	16.5	12.425	30.8467	20.99	12.955	18.385	13.94	13.645	39.978	22.86	13.57	15.76	24.4233	20.84	8.56655	3.27599	6.9155	5.20431	0.0848528	2.11425	18.4836	6.64653	7.48826
Phatr3_J37885	304517	greenyellow	LoFe-UP		1.40799	1.01112	KOG Class Amino Acid		0	other localisation	metabolic process||methyltransferase activity	hypothetical protein			PF08241||PF12847||PF13847	Methyltransferase domain||Methyltransferase domain||Methyltransferase domain	KOG2352	METABOLISM	Amino acid transport and metabolism	Predicted spermine/spermidine synthase	Predicted spermine/spermidine synthase (37885)		22.0233	28.3833	24.405	22.29	18.84	25.055	21.0833	20.9367	20.265	23.325	17.63	26.78	13.37	14.515	22.2567	16.6433	15.1867	16.93	8.33405	6.57477	7.82767	6.33568	8.44285	12.2542	6.46452	3.31099	14.6018
Phatr3_J38702	308697	magenta	DaUP	DaUP	1.14949	0.512415	KOG Class Amino Acid		0	other localisation	"oxidoreductase activity||oxidoreductase activity, acting on paired donors, with incorporation or reduction of molecular oxygen, 2-oxoglutarate as one donor, and incorporation of one atom each of oxygen into both donors||oxidation-reduction process"	hypothetical protein			PF13640||PF13661	2OG-Fe(II) oxygenase superfamily||2OG-Fe(II) oxygenase superfamily	KOG1591	METABOLISM	Amino acid transport and metabolism	Prolyl 4-hydroxylase alpha subunit	Prolyl 4-hydroxylase alpha subunit (38702)		21.1267	28.17	23.69	39.22	45.075	44.34	22.1067	23.5167	25.02	42.175	40.92	46.5	16.146	19.8	20.2133	44.0833	41.7067	36.13	6.82282	3.60337	4.38406	4.38406	9.56715	12.4168	7.83307	5.35198	4.41235
Phatr3_J38917	300554	yellow			1.11072	0.797174	KOG Class Amino Acid		0	other localisation		hypothetical protein			PF03959||PF12695	Serine hydrolase (FSH1)||Alpha/beta hydrolase family	KOG2551	METABOLISM	Amino acid transport and metabolism	Phospholipase/carboxyhydrolase	Phospholipase/carboxyhydrolase (38917)		10.22	15.0333	12.96	14.91	19.895	13.22	15.31	10.3267	15.845	21.04	17.235	22.055	9.258	10.5125	23.3133	19.0467	15.2167	9.08333	1.3688	4.80943	2.81428	5.96798	6.28618	1.3435	5.68061	0.636108	0.0212132
Phatr3_J38930	304704	turquoise	LiUP	LiUP	1.27749	1.32018	KOG Class Amino Acid		0	other localisation	"nitrogen compound metabolic process||hydrolase activity, acting on carbon-nitrogen (but not peptide) bonds"	hypothetical protein			PF00795	Carbon-nitrogen hydrolase	KOG0806	METABOLISM	Amino acid transport and metabolism	Carbon-nitrogen hydrolase	Carbon-nitrogen hydrolase (38930)		68.25	45.5967	40.525	35.495	34.15	35.445	50.8733	39.0033	29.795	34.64	29.345	39.83	44.992	30.7	28.07	29.03	27.77	28.1	6.92259	9.67484	18.109	9.42573	12.6996	4.77297	0.635793	15.823	15.1957
Phatr3_J39093	304744	green	DaUP	DaUP	1.1268	0.424769	KOG Class Amino Acid		0	other localisation	biosynthetic process||pyridoxal phosphate binding	hypothetical protein			PF00155	Aminotransferase class I and II	KOG0257	METABOLISM	Amino acid transport and metabolism	Kynurenine aminotransferase, glutamine transaminase K	Kynurenine aminotransferase, glutamine transaminase K (39093)		18.8233	29.59	39.825	78.355	74.015	54.835	31.2	22.9467	35.34	81.265	67.055	62.9	22.584	26.9825	33.6533	84.1667	56.03	39.82	7.43896	12.7456	6.27204	31.643	23.78	18.0242	12.1683	8.77286	15.8958
Phatr3_J39914	300977	grey			1.0596	1.22039	KOG Class Amino Acid		0	other localisation	homocysteine S-methyltransferase activity	hypothetical protein			PF02574	Homocysteine S-methyltransferase	KOG1579	METABOLISM	Amino acid transport and metabolism	Homocysteine S-methyltransferase	Homocysteine S-methyltransferase (39914)		18.65	28.34	21.94	13.4	14.7	17.38	11.8033	26.54	17.835	10.645	16.805	14.05	13.842	20.1825	17.8167	13.18	17.4333	21.8033	8.85146	9.64799	1.7112	2.26274	0.509117	1.58392	5.78277	3.9778	8.98733
Phatr3_J40462	309238	orange			1.08986	0.638376	KOG Class Amino Acid		0	signal peptide	serine-type endopeptidase activity||proteolysis	hypothetical protein			PF00089	Trypsin	KOG3627	METABOLISM	Amino acid transport and metabolism	Trypsin	Trypsin (40462)		10.8467	7.04667	19.765	27.415	24.815	19.455	18.5	7.41667	25.825	19.865	20.9	12.235	5.782	9.655	25.4067	35.0167	17.4267	7.90667	4.25737	3.31286	1.56271	0.968736	8.63377	1.94454	12.9392	2.21554	18.7313
Phatr3_J41265	305316	blue	LoFe-UP		1.40196	0.960811	KOG Class Amino Acid		0	other localisation	magnesium ion binding||holo-[acyl-carrier-protein] synthase activity||macromolecule biosynthetic process	hypothetical protein; K06133 4'-phosphopantetheinyl transferase [EC:2.7.8.-]	4'-phosphopantetheinyl transferase [EC:2.7.8.-]	Pantothenate and CoA biosynthesis	PF01648	4'-phosphopantetheinyl transferase superfamily	KOG0945	METABOLISM	Amino acid transport and metabolism	Alpha-aminoadipic semialdehyde dehydrogenase-phosphopantetheinyl transferase	Alpha-aminoadipic semialdehyde dehydrogenase-phosphopantetheinyl transferase (41265)		28.4233	44.45	41.94	33.775	40.795	41.85	29.1	32.6967	27.485	40.585	38.74	36.94	16.614	26.4525	45.8033	29.3267	19.59	22.11	7.1865	14.1378	9.46109	6.73873	3.47189	12.7138	17.974	4.47434	7.12057
Phatr3_J41496	305461	NULL		LiUP	0.755871	1.25622	KOG Class Amino Acid		0	other localisation		hypothetical protein					KOG0975	METABOLISM	Amino acid transport and metabolism	Branched chain aminotransferase BCAT1, pyridoxal phosphate enzymes type IV superfamily	Branched chain aminotransferase BCAT1, pyridoxal phosphate enzymes type IV superfamily (41496)		3.00667	2.09667	4.06	2.245	4.37	5.405	3.85	1.97	2.085	1.75	3.265	2.28	8.986	2.3975	1.60667	1.97333	3.16667	2.76	1.15327	1.13271	0.848528	2.10011	1.64049	2.26981	4.56796	0.467012	0.233345
Phatr3_J42276	309159	blue	DaUP		1.40709	0.633111	KOG Class Amino Acid		0	other localisation	catalytic activity||hydrolase activity	hypothetical protein; K01469 5-oxoprolinase (ATP-hydrolysing) [EC:3.5.2.9]	5-oxoprolinase (ATP-hydrolysing) [EC:3.5.2.9]	Glutathione metabolism	PF01968||PF02538||PF05378	Hydantoinase/oxoprolinase||Hydantoinase B/oxoprolinase||Hydantoinase/oxoprolinase N-terminal region	KOG1939	METABOLISM	Amino acid transport and metabolism	Oxoprolinase	Oxoprolinase (42276)		24.7333	31.9633	21.69	34.25	56.615	42.81	24.56	28.12	19.85	26.31	48.945	37	12.366	21.735	24.5767	25.9667	26.3233	33.9933	8.14102	0.266333	1.10309	13.237	22.6345	8.06102	19.9406	6.72437	1.82434
Phatr3_J42426	302863	grey60			1.28017	1.03602	KOG Class Amino Acid		0	signal peptide		hypothetical protein					KOG1591	METABOLISM	Amino acid transport and metabolism	Prolyl 4-hydroxylase alpha subunit	Prolyl 4-hydroxylase alpha subunit (42426)		54.53	105.387	179.185	193.64	64.195	55.85	45.0167	103.007	165.045	132.805	60.165	44.295	28.25	90.3125	127.343	131.917	52.0833	51.2	22.3179	28.956	53.0966	113.703	6.86601	21.7365	15.928	26.9185	41.1324
Phatr3_J42788	306856	purple			1.03813	1.17244	KOG Class Amino Acid		0	signal peptide	catalytic activity||protein binding	hypothetical protein			PF00856||PF01564	SET domain||Spermine/spermidine synthase	KOG1562	METABOLISM	Amino acid transport and metabolism	Spermidine synthase	Spermidine synthase (42788)		37.4267	122.36	182.48	121.545	93.335	70.44	60.92	130.183	188.035	132.415	90.88	102.12	58.346	132.972	183.343	116.683	105.44	46.0967	6.91348	80.7638	66.4539	26.1417	26.4104	31.1551	25.603	102.086	140.919
Phatr3_J42893	300912	NULL			1.15596	0.938113	KOG Class Amino Acid		0	other localisation	cellular protein modification process||metabolic process	hypothetical protein			PF00266||PF03133	Aminotransferase class-V||Tubulin-tyrosine ligase family	KOG1549	METABOLISM	Amino acid transport and metabolism	Cysteine desulfurase NFS1	Cysteine desulfurase NFS1 (42893)		7.76	7.75	9.24	8.105	9.945	7.915	9.30333	7.41333	5.365	8.145	7.155	10.685	7.724	6.6825	6.43667	7.5	8.28667	5.69	0.850823	1.19113	0.494975	3.78302	3.0052	0.827315	1.12545	1.44507	1.60513
Phatr3_J43271	309049	magenta	DaUP	DaUP	1.16828	0.264121	KOG Class Amino Acid		0	other localisation	oxidoreductase activity||oxidation-reduction process	hypothetical protein			PF01266	FAD dependent oxidoreductase	KOG3923	METABOLISM	Amino acid transport and metabolism	D-aspartate oxidase	D-aspartate oxidase (43271)		8.05667	20.8433	16.895	43.735	49.255	49.08	11	13.97	10.835	42.125	39.06	46.835	3.612	14.1225	10.7367	46.1267	39.6	40.73	2.12623	8.09842	3.14663	10.2036	6.10233	3.28098	7.78123	4.08361	0.473762
Phatr3_J43288	309492	turquoise			0.905153	1.30066	KOG Class Amino Acid		1	chloroplast	prephenate dehydrogenase (NADP+) activity||tyrosine biosynthetic process||prephenate dehydrogenase activity||oxidation-reduction process	prephenate dehydrogenase			PF02153||PF03807	Prephenate dehydrogenase||NADP oxidoreductase coenzyme F420-dependent	KOG2380	METABOLISM	Amino acid transport and metabolism	Prephenate dehydrogenase (NADP+)	Prephenate dehydrogenase (NADP+) (43288)		109.507	68.8867	63.625	64.625	51.07	29.14	84.6167	83.96	48.35	69.785	44.06	46.46	92.748	72.7225	51.77	76.6933	81.6667	56.2333	4.66959	8.49854	24.374	27.9944	6.1094	4.75176	58.2823	17.5136	29.1187
Phatr3_J43315	303368	NULL		HiFe-UP	0.647368	0.957414	KOG Class Amino Acid		0	other localisation	biosynthetic process||pyridoxal phosphate binding	hypothetical protein			PF00155	Aminotransferase class I and II	KOG0257	METABOLISM	Amino acid transport and metabolism	Kynurenine aminotransferase, glutamine transaminase K	Kynurenine aminotransferase, glutamine transaminase K (43315)		6.16667	8.43667	2.6	6.78	6.285	15.8	8.20333	11.21	3.64	5.195	8.66	15.95	21.398	13.42	1.81667	4.71333	12.3	17.1567	1.56107	3.18437	1.65463	3.46482	1.64756	3.22441	3.27262	2.50402	2.30517
Phatr3_J44137	311522	greenyellow	LoFe-UP		1.53698	0.901217	KOG Class Amino Acid		0	other localisation	"oxidoreductase activity||oxidoreductase activity, acting on paired donors, with incorporation or reduction of molecular oxygen, 2-oxoglutarate as one donor, and incorporation of one atom each of oxygen into both donors||oxidation-reduction process"	hypothetical protein			PF03171	2OG-Fe(II) oxygenase superfamily	KOG1591	METABOLISM	Amino acid transport and metabolism	Prolyl 4-hydroxylase alpha subunit	Prolyl 4-hydroxylase alpha subunit (44137)		27.5967	28.2367	26.11	33.97	28.36	27.635	32.0833	22.6533	22.62	28.49	24.46	27.37	12.236	15.7	23.99	25.9467	17.1833	16.7567	10.6939	0.748955	6.87308	21.9062	0.0848528	12.7491	24.7694	5.24753	6.16597
Phatr3_EG02648	312088	brown	DaUP	DaUP	1.09415	0.378567	KOG Class Amino Acid		0	other localisation	gamma-glutamyltransferase activity||glutathione metabolic process	hypothetical protein; K00681 gamma-glutamyltranspeptidase [EC:2.3.2.2]	gamma-glutamyltranspeptidase [EC:2.3.2.2]	Taurine and hypotaurine metabolism || Cyanoamino acid metabolism || Glutathione metabolism || Arachidonic acid metabolism	PF01019	Gamma-glutamyltranspeptidase	KOG2410	METABOLISM	Amino acid transport and metabolism	Gamma-glutamyltransferase	Gamma-glutamyltransferase (44775)		17.4833	31.7533	22.15	39.555	59.355	55.175	18.45	27.02	20.475	44.86	62.025	55.5	6.272	25.6225	21.1533	42.8867	52.98	67.38	11.4493	6.10603	1.04652	10.6278	2.76479	1.44957	13.6462	5.28383	4.67398
Phatr3_J44920	309850	NULL	LoFe-UP+DaUP	DaUP	1.3009	0.413868	KOG Class Amino Acid		0	signal peptide		hypothetical protein					KOG1591	METABOLISM	Amino acid transport and metabolism	Prolyl 4-hydroxylase alpha subunit	Prolyl 4-hydroxylase alpha subunit (44920)		6.81667	7.86	6.005	16.65	19.9	18.26	5.92	6.62	4.005	16.135	14.38	14.935	5.58	6.3825	4.77	12.97	13.0633	9.46	2.18944	2.89581	1.25158	7.19835	4.63862	1.68291	2.88444	2.1171	1.36472
Phatr3_J45451	310005	NULL		HiFe-UP	0.68659	1.99374	KOG Class Amino Acid		0	other localisation	"nitrogen compound metabolic process||hydrolase activity, acting on carbon-nitrogen (but not peptide) bonds"	formamidase			PF00795	Carbon-nitrogen hydrolase	KOG0806	METABOLISM	Amino acid transport and metabolism	Carbon-nitrogen hydrolase	Carbon-nitrogen hydrolase (45451)		1.45667	1.54333	2.11	1.125	2	2.36	12.26	1.02333	5.635	2.41	2.525	1.75	2.996	4.73	12.1967	4.85667	2.44	1.49667	0.855005	0.878427	0.933381	0.487904	0.268701	1.27279	19.9898	0.112398	6.66802
Phatr3_J45639	301863	blue	LoFe-UP+DaUP	DaUP	1.44183	0.587434	KOG Class Amino Acid		0	other localisation	metabolic process||methyltransferase activity	hypothetical protein			PF08241||PF13847	Methyltransferase domain||Methyltransferase domain	KOG2352	METABOLISM	Amino acid transport and metabolism	Predicted spermine/spermidine synthase	Predicted spermine/spermidine synthase (45639)		16.5133	18.22	14.355	19.945	29.53	32.475	20.43	17.5933	10.49	17.015	19.365	38.795	9.722	10.345	10.2633	15.84	21.8867	22.9633	3.05228	4.08758	6.13062	3.01935	0.86267	11.0945	6.11697	5.83569	3.97394
Phatr3_J45667	305933	grey			1.19335	1.01301	KOG Class Amino Acid		0	other localisation	translation elongation factor activity||eukaryotic translation elongation factor 1 complex||translational elongation	hypothetical protein			PF00736	EF-1 guanine nucleotide exchange domain	KOG2352	METABOLISM	Amino acid transport and metabolism	Predicted spermine/spermidine synthase	Predicted spermine/spermidine synthase (45667)		16.85	12.63	11.08	10.435	16.74	9.375	16.38	12.52	11.675	10.755	14.545	13.16	12.192	7.5325	11.7	12.0267	10.1833	13.38	1.77008	6.94216	6.97207	9.25603	4.69519	5.11238	7.29838	7.69399	11.7309
Phatr3_J45961	301932	blue	DaUP	DaUP	1.05072	0.447141	KOG Class Amino Acid		1	signal peptide	serine-type endopeptidase activity||proteolysis	hypothetical protein			PF00089	Trypsin	KOG3627	METABOLISM	Amino acid transport and metabolism	Trypsin	Trypsin (45961)		34.18	27.48	16.175	31.565	79.355	55.695	37.4767	31.16	15.515	40.915	63.475	58.65	11.41	30.68	26.26	44.13	59.1	75.5433	20.4329	2.79005	0.940452	16.3554	8.4075	10.2601	25.6268	9.02839	9.00147
Phatr3_J46105	310155	green	LoFe-UP+DaUP	DaUP	1.39379	0.587996	KOG Class Amino Acid		0	mitochondrion	metabolic process	hypothetical protein			PF00266	Aminotransferase class-V	KOG1549	METABOLISM	Amino acid transport and metabolism	Cysteine desulfurase NFS1	Cysteine desulfurase NFS1 (46105)		21.4033	32.3067	29.185	48.23	46.165	36.52	27.19	21.8033	22.055	48.105	36.195	39.72	12.042	17.53	27.0833	41.14	28.3	25.1333	9.9845	14.7715	2.14253	16.7867	14.1351	1.79605	20.1729	1.66377	0.374767
Phatr3_EG02292	308331	darkgreen	DaUP		1.28511	0.476313	KOG Class Amino Acid		0	chloroplast	aminomethyltransferase activity||cytoplasm||glycine catabolic process||oxidoreductase activity||oxidation-reduction process				PF01062||PF01266||PF01571||PF08669	Bestrophin, RFP-TM, chloride channel||FAD dependent oxidoreductase||Aminomethyltransferase folate-binding domain||Glycine cleavage T-protein C-terminal barrel domain	KOG2844	METABOLISM	Amino acid transport and metabolism	Dimethylglycine dehydrogenase precursor	Dimethylglycine dehydrogenase precursor (46384)		12.7567	11.0667	24.51	34.02	48.25	23.365	26.3667	7.42667	18.415	34.705	35.325	30.57	8.096	9.0575	25.8067	39.5067	21.16	18.5233	4.33235	3.63789	7.76403	18.5686	11.6248	0.601041	33.0075	3.55388	1.20915
Phatr3_J47148	302346	yellow	DaUP		1.04384	0.744028	KOG Class Amino Acid		12	other localisation	transporter activity||transport||membrane	"hypothetical protein; K03305 proton-dependent oligopeptide transporter, POT family"	"proton-dependent oligopeptide transporter, POT family"		PF00854	POT family	KOG1237	METABOLISM	Amino acid transport and metabolism	H+/oligopeptide symporter	H+/oligopeptide symporter (47148)		11.2133	12.79	10.89	16.335	16.34	16.705	13.6733	11.1633	11.245	17.765	17.61	14.915	12.6	12.2575	10.3533	14.4667	14.7567	16.5167	1.22769	2.57984	1.3435	7.94081	0.254558	3.40118	0.630106	1.75617	2.18496
Phatr3_J47218	308463	NULL			1.10324	0.966573	KOG Class Amino Acid		10	other localisation	transporter activity||transport||membrane||integral component of membrane||transmembrane transport	"hypothetical protein; K03305 proton-dependent oligopeptide transporter, POT family"	"proton-dependent oligopeptide transporter, POT family"		PF00854||PF07690	POT family||Major Facilitator Superfamily	KOG1237	METABOLISM	Amino acid transport and metabolism	H+/oligopeptide symporter	H+/oligopeptide symporter (47218)		7.29	8.37	8.81	8.765	8.27	7.34	9.64	8.22667	7.63	8.545	8.695	8.79	6.572	7.4	8.55667	9.57333	8.38	5.75667	1.27542	1.67896	2.786	3.61332	1.66877	0.0989949	2.93184	1.42777	2.47487
Phatr3_J48186	310679	magenta	DaUP	DaUP	1.01149	0.42432	KOG Class Amino Acid		0	signal peptide	indole-3-glycerol-phosphate synthase activity	hypothetical protein			PF00218||PF08495	Indole-3-glycerol phosphate synthase||FIST N domain	KOG4201	METABOLISM	Amino acid transport and metabolism	Anthranilate synthase component II	Anthranilate synthase component II (48186)		12.34	18.6933	16.665	22.815	43.275	34.785	12.9233	13.57	17.7	26.91	50.06	29.365	8.496	14.1475	24.08	43.49	33.3433	28.1333	5.05006	2.72496	2.4678	9.66615	3.78302	10.0904	6.61691	1.35547	3.90323
Phatr3_J48307	308752	NULL	DaUP	DaUP	0.825687	0.101753	KOG Class Amino Acid		0	other localisation	homocysteine S-methyltransferase activity	hypothetical protein			PF02574	Homocysteine S-methyltransferase	KOG1579	METABOLISM	Amino acid transport and metabolism	Homocysteine S-methyltransferase	Homocysteine S-methyltransferase (48307)		1.85667	2.91	3.195	14.2	18.695	23.655	1.93333	2.42	1.655	24.8	22.805	20.335	2.176	2.9625	1.80667	28.8633	25.2	23.16	0.832666	0.425088	1.63342	9.95606	1.9304	0.898026	0.462313	1.62724	0.770746
Phatr3_J48732	300691	green			1.21743	0.881251	KOG Class Amino Acid		0	other localisation	"oxidoreductase activity||oxidoreductase activity, acting on paired donors, with incorporation or reduction of molecular oxygen, 2-oxoglutarate as one donor, and incorporation of one atom each of oxygen into both donors||oxidation-reduction process"	hypothetical protein			PF01549||PF13640	ShK domain-like||2OG-Fe(II) oxygenase superfamily	KOG1591	METABOLISM	Amino acid transport and metabolism	Prolyl 4-hydroxylase alpha subunit	Prolyl 4-hydroxylase alpha subunit (48732)		32.7333	37.9933	42.425	36.27	47.97	35.81	37.61	40.4133	28.95	35.685	46.3	42.77	24.21	29.88	37.3667	36.1667	33.8933	33.8767	4.69174	8.76257	3.96687	13.6472	5.52958	4.78004	18.4701	7.32152	0.86267
Phatr3_J48887	302703	grey60	LoFe-UP		1.62088	1.07236	KOG Class Amino Acid		1	signal peptide	"oxidoreductase activity||oxidoreductase activity, acting on paired donors, with incorporation or reduction of molecular oxygen, 2-oxoglutarate as one donor, and incorporation of one atom each of oxygen into both donors||oxidation-reduction process"	hypothetical protein			PF01549||PF03171||PF13640	ShK domain-like||2OG-Fe(II) oxygenase superfamily||2OG-Fe(II) oxygenase superfamily	KOG1591	METABOLISM	Amino acid transport and metabolism	Prolyl 4-hydroxylase alpha subunit	Prolyl 4-hydroxylase alpha subunit (48887)		15.7167	16.27	25.325	18.595	17.795	15.095	13.4433	14.3067	16.79	13.62	12.365	15.94	6.396	10.93	16.1367	10.29	9.39333	8.39333	2.98081	2.17419	9.34088	8.23779	4.05172	3.34462	4.13894	2.23039	3.08299
Phatr3_EG02237	300664	NULL	DaUP	DaUP	1.04754	0.162776	KOG Class Amino Acid		5	signal peptide	membrane||transmembrane transport	hypothetical protein			PF00924||PF01549	Mechanosensitive ion channel||ShK domain-like	KOG1591	METABOLISM	Amino acid transport and metabolism	Prolyl 4-hydroxylase alpha subunit	Prolyl 4-hydroxylase alpha subunit (48892)		1.26667	4.23	8.84	31.025	18.83	20.51	0.946667	2.91667	7.935	25.66	16.885	20.11	0.86	2.51	8.1	29.9433	16.3333	19.0433	0.620672	1.62923	2.91328	18.9151	2.41831	11.7521	0.244199	0.947857	0.643467
Phatr3_J49091	300917	darkred			1.10596	0.722537	KOG Class Amino Acid		0	other localisation	metallocarboxypeptidase activity||proteolysis||zinc ion binding	hypothetical protein			PF00246	Zinc carboxypeptidase	KOG3641	METABOLISM	Amino acid transport and metabolism	Zinc carboxypeptidase	Zinc carboxypeptidase (49091)		23.75	51.8967	34.985	48.71	33.405	46.56	25.28	57.2367	32.77	56.665	41.21	62.895	21.272	44.55	28.1333	41.4867	43.5267	60.7467	6.47941	4.775	5.96091	21.0576	1.52028	5.00632	13.6819	7.64303	22.9951
Phatr3_J49112	311056	NULL	DaUP	DaUP	1.78179	0.269185	KOG Class Amino Acid		0	other localisation	"homogentisate 1,2-dioxygenase activity||L-phenylalanine catabolic process||tyrosine metabolic process||oxidation-reduction process"	"hypothetical protein; K00451 homogentisate 1,2-dioxygenase [EC:1.13.11.5]"	"homogentisate 1,2-dioxygenase [EC:1.13.11.5]"	Tyrosine metabolism || Styrene degradation	PF04209	homogentisate 1,2-dioxygenase	KOG1417	METABOLISM	Amino acid transport and metabolism	Homogentisate 1,2-dioxygenase	Homogentisate 1,2-dioxygenase (49112)	"homogentisate 1,2-dioxygenase"	1.99333	11.2167	10.92	20.55	25.06	35.685	3.19	6.27	8.02	8.785	22.44	34.06	2.128	3.9775	5.77333	7.83	8.66	24.8767	0.0929157	3.8395	1.54149	3.23855	5.54372	0.13435	2.60851	2.25435	0.523259
Phatr3_J49409	305147	yellow	DaUP	DaUP	1.18782	0.60282	KOG Class Amino Acid		0	signal peptide	"oxidoreductase activity||oxidoreductase activity, acting on paired donors, with incorporation or reduction of molecular oxygen, 2-oxoglutarate as one donor, and incorporation of one atom each of oxygen into both donors||oxidation-reduction process"	hypothetical protein			PF13640	2OG-Fe(II) oxygenase superfamily	KOG1591	METABOLISM	Amino acid transport and metabolism	Prolyl 4-hydroxylase alpha subunit	Prolyl 4-hydroxylase alpha subunit (49409)		28.9767	55.0033	54.42	60.24	77.17	58.635	27.7533	44.38	41.565	58.325	70.24	74.8	19.242	43.3625	43.5867	59.6567	57.7433	56.23	5.2804	14.8148	5.38815	9.61665	14.4391	7.43169	4.80744	10.1591	1.64756
Phatr3_J49523	309211	purple			1.11031	0.958663	KOG Class Amino Acid		0	signal peptide	"oxidoreductase activity||oxidoreductase activity, acting on paired donors, with incorporation or reduction of molecular oxygen, 2-oxoglutarate as one donor, and incorporation of one atom each of oxygen into both donors||oxidation-reduction process"	hypothetical protein			PF01549||PF03171||PF13640	ShK domain-like||2OG-Fe(II) oxygenase superfamily||2OG-Fe(II) oxygenase superfamily	KOG1591	METABOLISM	Amino acid transport and metabolism	Prolyl 4-hydroxylase alpha subunit	Prolyl 4-hydroxylase alpha subunit (49523)		23.6033	55.6233	50.83	37.105	49.4	45.135	25.4133	38.5433	53.715	47.36	61.06	39.78	26.78	39.585	65.2	44.5233	30.42	32.26	6.057	9.33722	0.650538	18.0524	7.63675	8.02566	11.5731	5.84622	12.0279
Phatr3_J49602	305181	black			1.31379	1.08711	KOG Class Amino Acid		1	signal peptide	serine-type endopeptidase activity||proteolysis	hypothetical protein			PF00089	Trypsin	KOG3627	METABOLISM	Amino acid transport and metabolism	Trypsin	Trypsin (49602)		15.3467	21.2933	17.355	15.05	17.24	12.37	13.9267	16.2667	13.095	14.72	17.04	12.58	8.95	12.0925	17.9767	13.5467	9.69667	11.3533	2.38194	2.68928	5.09824	11.9925	1.20208	2.75772	7.49174	7.73744	7.91252
Phatr3_J49707	307230	green	LoFe-UP+DaUP	DaUP	1.29635	0.550923	KOG Class Amino Acid		0	other localisation	metalloendopeptidase activity||proteolysis	hypothetical protein			PF01431||PF05649	Peptidase family M13||Peptidase family M13	KOG3624	METABOLISM	Amino acid transport and metabolism	M13 family peptidase	M13 family peptidase (49707)		22.41	25.7767	23.27	35.14	38.475	42.09	19.7767	21.5833	19.315	29.6	33	38.975	9.998	17.04	18.3533	28.4867	31.2467	34.5667	9.43732	4.96107	1.48492	12.8976	7.37512	11.342	6.35586	1.65814	6.49831
Phatr3_J49772	309278	NULL			1.15845	0.714243	KOG Class Amino Acid		0	signal peptide	serine-type endopeptidase activity||proteolysis	hypothetical protein			PF00089	Trypsin	KOG3627	METABOLISM	Amino acid transport and metabolism	Trypsin	Trypsin (49772)		1.33333	4.54667	4.085	5.435	6.71	4.4	1.62	2.54	3.67	5.685	4.435	5.33	1.014	3.34	8.01	3.96333	2.61667	2.92333	0.679877	1.27492	2.18496	5.39522	0.381838	2.95571	0.938243	1.23794	3.22441
Phatr3_J49902	301124	yellow	DaUP		1.04996	0.679747	KOG Class Amino Acid		0	other localisation	asparagine synthase (glutamine-hydrolyzing) activity||asparagine biosynthetic process	hypothetical protein			PF00733	Asparagine synthase	KOG0573	METABOLISM	Amino acid transport and metabolism	Asparagine synthase	Asparagine synthase (49902)		17.5667	30.8367	22.71	19.37	38.69	30.15	20.1067	19.24	14.745	26.735	43.02	29.515	15.72	24.225	22.52	29.86	30.15	28.7667	3.3205	18.9607	10.5076	2.55973	7.02864	17.607	7.17387	6.62629	0.0636396
Phatr3_J49903	309335	grey		LiUP	1.18504	1.26966	KOG Class Amino Acid		0	mitochondrion	pyridoxal phosphate binding	hypothetical protein; K01739 cystathionine gamma-synthase [EC:2.5.1.48]	cystathionine gamma-synthase [EC:2.5.1.48]	Cysteine and methionine metabolism || Selenocompound metabolism || Sulfur metabolism	PF01053	Cys/Met metabolism PLP-dependent enzyme	KOG0053	METABOLISM	Amino acid transport and metabolism	Cystathionine beta-lyases/cystathionine gamma-synthases	Cystathionine beta-lyases/cystathionine gamma-synthases (49903)		30.2267	30.8633	25.765	18.985	28.48	24.295	37.56	24.7467	21.765	20.875	25.91	23.31	29.194	23.4925	21.21	15.89	18.8467	22.0767	5.17755	9.80417	8.29436	0.190919	3.46482	6.88015	5.49353	1.41599	0.53033
Phatr3_EG02614	302038	grey			1.22767	1.11888	KOG Class Amino Acid		0	other localisation	histidine biosynthetic process	hypothetical protein; K01814 phosphoribosylformimino-5-aminoimidazole carboxamide ribotide isomerase [EC:5.3.1.16]	phosphoribosylformimino-5-aminoimidazole carboxamide ribotide isomerase [EC:5.3.1.16]	Histidine metabolism	PF00977	Histidine biosynthesis protein	KOG3055	METABOLISM	Amino acid transport and metabolism	Phosphoribosylformimino-5-aminoimidazole carboxamide ribonucleotide (ProFAR) isomerase	Phosphoribosylformimino-5-aminoimidazole carboxamide ribonucleotide (ProFAR) isomerase (50453)	phosphoribosylformimino-5-aminoimidazole carboxamide ribotide isomerase	117.06	220.233	144.79	143.99	99.57	182.345	80.4533	137.513	123.345	103.595	118.005	120.265	113.154	120.993	117.63	109.197	87.3667	97.01	31.3089	55.0978	45.4528	71.5733	18.3989	92.9492	18.5451	39.4173	21.0647
Phatr3_J50964	300089	brown	DaUP	DaUP	1.00098	0.390924	KOG Class Amino Acid		0	other localisation	metabolic process||biosynthetic process||pyridoxal phosphate binding	o-acetylhomoserine			PF00155||PF00266||PF01053	Aminotransferase class I and II||Aminotransferase class-V||Cys/Met metabolism PLP-dependent enzyme	KOG0053	METABOLISM	Amino acid transport and metabolism	Cystathionine beta-lyases/cystathionine gamma-synthases	Cystathionine beta-lyases/cystathionine gamma-synthases (50964)	O-acetylhomoserine aminocarboxypropyltransferase/cysteine synthase	20.8833	86.9867	117.59	147.575	146.73	154.985	18.3733	77.72	100.91	145.535	147.875	170.2	7.514	69.915	118.957	200.627	147.133	145.51	9.20984	16.6385	14.6371	71.8774	12.0067	8.16708	14.9489	30.9738	4.96389
Phatr3_J51609	309645	NULL	DaUP		1.1036	0.509752	KOG Class Amino Acid		0	other localisation	biosynthetic process||pyridoxal phosphate binding	hypothetical protein; K00815 tyrosine aminotransferase [EC:2.6.1.5]	tyrosine aminotransferase [EC:2.6.1.5]	"Ubiquinone and other terpenoid-quinone biosynthesis || Cysteine and methionine metabolism || Tyrosine metabolism || Phenylalanine metabolism || Phenylalanine, tyrosine and tryptophan biosynthesis || Novobiocin biosynthesis || Isoquinoline alkaloid biosynthesis || Tropane, piperidine and pyridine alkaloid biosynthesis"	PF00155	Aminotransferase class I and II	KOG0259	METABOLISM	Amino acid transport and metabolism	Tyrosine aminotransferase	Tyrosine aminotransferase (51609)	tyrosine/nicotianamine aminotransferases	2.57	7.68667	7.825	8.86	14.415	13.31	7.33667	4.55667	4.785	7.16	8.17	14.92	4.512	4.935	6.39333	7.83667	6.18	16.5367	0.545069	5.33269	3.18905	2.39002	2.32638	3.28098	5.77462	2.71294	2.55266
Phatr3_Jdraft542	310276	lightgreen	DaUP		0.802653	0.433985	KOG Class Amino Acid		0	chloroplast		CysK; hypothetical protein; K01738 cysteine synthase A [EC:2.5.1.47]	cysteine synthase A [EC:2.5.1.47]	Cysteine and methionine metabolism || Sulfur metabolism	PF00291	Pyridoxal-phosphate dependent enzyme	KOG1252	METABOLISM	Amino acid transport and metabolism	Cystathionine beta-synthase and related enzymes	Cystathionine beta-synthase and related enzymes (542_bd)	cysteine synthase A	35.2967	109.22	187.585	299.35	159.135	202.765	26.77	104.823	251.22	280.3	165.9	172.335	40.062	103.035	235.353	354.417	266.487	268.16	12.1532	27.208	29.1399	8.69741	1.18087	4.05172	7.75268	24.5115	160.146
Phatr3_J54319	309828	darkred	DaUP	DaUP	1.4029	0.351628	KOG Class Amino Acid		0	signal peptide	serine-type endopeptidase activity||proteolysis	hypothetical protein			PF00089	Trypsin	KOG3627	METABOLISM	Amino acid transport and metabolism	Trypsin	Trypsin (54319)		31.7367	62.05	57.025	110.68	154.11	227.56	34.52	52.7433	50.255	66.03	89.61	159.945	26.286	36.165	42.95	81.5033	71.02	135.473	0.820508	7.62155	0.671751	71.5309	63.9225	219.415	21.8159	27.6677	13.2583
Phatr3_EG02101	303777	NULL	LoFe-UP		1.37894	1.24385	KOG Class Amino Acid		0	other localisation	oxidoreductase activity||oxidation-reduction process	LKRSDH; saccharopine dehydrogenase; K14157 alpha-aminoadipic semialdehyde synthase [EC:1.5.1.8 1.5.1.9]	alpha-aminoadipic semialdehyde synthase [EC:1.5.1.8 1.5.1.9]	Lysine degradation	PF03435||PF04455||PF05222	Saccharopine dehydrogenase||LOR/SDH bifunctional enzyme conserved region||Alanine dehydrogenase/PNT, N-terminal domain	KOG0172	METABOLISM	Amino acid transport and metabolism	Lysine-ketoglutarate reductase/saccharopine dehydrogenase	Lysine-ketoglutarate reductase/saccharopine dehydrogenase (54394)		6.93667	8.8	5.435	2.95	5.89	4.86	4.93333	4.72	3.925	3.335	4.83	5.585	2.786	5.105	5.01	2.63667	3.33	4.73	1.76231	4.92671	1.0253	1.62635	2.33345	1.90919	0.905557	2.47219	4.03758
Phatr3_J54915	302591	grey			1.26145	0.98372	KOG Class Amino Acid		1	signal peptide		CysK; eukaryotic cysteine synthase; K01738 cysteine synthase A [EC:2.5.1.47]	cysteine synthase A [EC:2.5.1.47]	Cysteine and methionine metabolism || Sulfur metabolism	PF00291	Pyridoxal-phosphate dependent enzyme	KOG1481	METABOLISM	Amino acid transport and metabolism	Cysteine synthase	Cysteine synthase (54915)		70.23	48.17	53.3	50.75	71.405	67.24	92.4067	45.1667	49.435	53.425	67.33	65.69	60.258	36.5125	46.68	53.0033	47.1667	45.92	2.99201	15.0001	10.6773	10.5217	13.6967	8.17415	53.6255	5.47644	14.1775
Phatr3_J54969	302919	blue	DaUP		0.894152	0.676498	KOG Class Amino Acid		0	other localisation	"nitrogen compound metabolic process||hydrolase activity, acting on carbon-nitrogen (but not peptide) bonds"	aliphatic amidase			PF00795	Carbon-nitrogen hydrolase	KOG0806	METABOLISM	Amino acid transport and metabolism	Carbon-nitrogen hydrolase	Carbon-nitrogen hydrolase (54969)		47.22	48.1567	96.92	55.59	151.385	160.97	173.53	39.81	156.85	78.06	104.61	102.9	14.52	43.435	236.643	224.857	122.79	99.8867	28.2549	5.42718	48.253	35.2422	5.09824	75.0806	279.14	15.2731	180.68
Phatr3_J55177	309404	brown	DaUP		0.843293	0.675373	KOG Class Amino Acid		0	other localisation	catalytic activity	spermine/spermidine synthase; K00797 spermidine synthase [EC:2.5.1.16]	spermidine synthase [EC:2.5.1.16]	Cysteine and methionine metabolism || Arginine and proline metabolism || beta-Alanine metabolism || Glutathione metabolism	PF01564	Spermine/spermidine synthase	KOG1562	METABOLISM	Amino acid transport and metabolism	Spermidine synthase	Spermidine synthase (55177)	spermidine synthase	48.9467	45.9267	25.315	50.2	55.355	58.165	37.1533	45.8767	27.13	58.495	57.655	57.62	51.182	44.52	34.4533	63.68	61.09	85.5333	9.04429	7.6938	10.6278	36.5291	6.47003	19.8485	9.2866	23.2193	17.013
Phatr3_J6807	301011	grey		LiUP	1.00894	1.01214	KOG Class Amino Acid		1	signal peptide					PF01202||PF13238||PF13671	Shikimate kinase||AAA domain||AAA domain	KOG0692	METABOLISM	Amino acid transport and metabolism	Pentafunctional AROM protein	Pentafunctional AROM protein (6807)		150.623	125.407	125.065	128.51	143.115	143.075	192.497	126.92	116.345	142.25	128.545	167.84	161.196	137.748	118.357	139.01	138.64	136.823	11.7677	45.3778	6.20133	20.3081	11.5895	8.49235	14.8474	21.4664	0.459619
Phatr3_EG02410	300750	green			1.14396	0.88988	KOG Class Amino Acid		1	signal anchor	catalytic activity||adenosylmethionine decarboxylase activity||spermidine biosynthetic process	hypothetical protein			PF01564||PF02675	Spermine/spermidine synthase||S-adenosylmethionine decarboxylase	KOG1562	METABOLISM	Amino acid transport and metabolism	Spermidine synthase	Spermidine synthase (7617)	S-adenosylmethionine decarboxylase proenzyme||_GAP_	54.0633	94.12	96.97	94.12	130.23	57.665	81.77	68.5167	78.825	105.62	112.755	86.225	53.002	85.6675	106.567	95.79	70.4133	53.5833	9.55553	53.8403	0.79196	49.3985	23.0658	33.4956	33.2988	17.77	14.0926
Phatr3_EG02365	311812	grey60			1.15987	0.883988	KOG Class Amino Acid		1	signal peptide	catalytic activity||adenosylmethionine decarboxylase activity||spermidine biosynthetic process	hypothetical protein			PF01564||PF02675	Spermine/spermidine synthase||S-adenosylmethionine decarboxylase	KOG1562	METABOLISM	Amino acid transport and metabolism	Spermidine synthase	Spermidine synthase (7621)		12.5267	14.69	28.65	28.05	22.1	15.92	16.7033	18.9633	26.025	23.54	18.32	18.91	10.106	14.0475	28.91	23.4167	20.22	10.79	1.88057	3.56791	0.66468	9.74393	2.68701	0.636396	7.65518	10.0274	12.9188
Phatr3_J7649	310514	blue	DaUP	DaUP	1.03623	0.457692	KOG Class Amino Acid		0	other localisation	N-acetyltransferase activity	hypothetical protein			PF00583	Acetyltransferase (GNAT) family	KOG3216	METABOLISM	Amino acid transport and metabolism	Diamine acetyltransferase	Diamine acetyltransferase (7649)		26.1233	22.1867	20.6	37.83	54.625	25.725	27.3567	24.3433	16.47	50.855	44.375	40.16	16.238	18.96	14.8467	49.7633	44.2567	51.4133	1.02768	2.47771	5.572	2.53144	31.346	8.52064	13.2395	11.4825	3.39411
Phatr3_J7679	307206	green	LoFe-UP+DaUP	LoFe-UP	2.34247	0.558019	KOG Class Amino Acid		1	signal peptide	serine-type endopeptidase activity||proteolysis	hypothetical protein			PF00089	Trypsin	KOG3627	METABOLISM	Amino acid transport and metabolism	Trypsin	Trypsin (7679)		17.2367	24.37	37.99	56.675	51.815	33.545	8.66333	7.09667	16.68	24.99	26.03	18.095	8.48	9.935	10.9233	16.8067	8.91667	11.08	4.44268	12.2254	22.9951	42.3203	15.2664	10.3025	1.25165	3.29722	5.33159
Phatr3_J9147	304906	NULL			1.54913	0.932087	KOG Class Amino Acid		0	other localisation	"oxidoreductase activity||oxidoreductase activity, acting on paired donors, with incorporation or reduction of molecular oxygen, 2-oxoglutarate as one donor, and incorporation of one atom each of oxygen into both donors||oxidation-reduction process"	hypothetical protein			PF03171||PF13640	2OG-Fe(II) oxygenase superfamily||2OG-Fe(II) oxygenase superfamily	KOG1591	METABOLISM	Amino acid transport and metabolism	Prolyl 4-hydroxylase alpha subunit	Prolyl 4-hydroxylase alpha subunit (9147)		4.48333	5.04	4.195	6.595	6.29	2.865	7.57333	2.09667	2.605	3.25	7.11	5.305	3.292	2.605	4.05	3.63667	3.27667	1.70333	1.62069	2.16613	1.09602	6.03162	2.26274	0.502046	1.00162	0.775908	0.176777
Phatr3_J9654	302827	turquoise			1.04311	1.46344	KOG Class Amino Acid		0	signal peptide	histidine biosynthetic process||histidinol dehydrogenase activity||zinc ion binding||NAD binding||oxidation-reduction process	hypothetical protein			PF00815	Histidinol dehydrogenase	KOG2697	METABOLISM	Amino acid transport and metabolism	Histidinol dehydrogenase	Histidinol dehydrogenase (9654)	histidinol dehydrogenase	175.387	93.22	76.21	60.98	65.88	87.375	139.633	107.623	79.19	56.455	60.345	105.585	156.592	72.4475	57.82	42.9133	76.9433	119.423	29.9481	21.1738	41.9597	12.3037	2.20617	16.1857	39.6695	42.9438	69.6217
Phatr3_Jdraft417	306157	brown	DaUP	DaUP	1.02111	0.540419	KOG Class Amino Acid		0	other localisation		probable chorismate mutase					KOG0795	METABOLISM	Amino acid transport and metabolism	Chorismate mutase	Chorismate mutase ()	chorismate mutase	19.7267	41.16	37.95	38.73	50.025	55.17	24.71	34.2867	27.555	53.745	47.96	60.895	16.832	32.9975	31.64	59.0333	55.69	51.81	6.8442	15.2648	9.77222	6.68923	10.2318	0.678823	9.39964	6.99721	6.63973
Phatr3_Jdraft1517	300071	NULL			0.872901	1.12527	KOG Class Amino Acid		0	other localisation		hypothetical protein					KOG0975	METABOLISM	Amino acid transport and metabolism	Branched chain aminotransferase BCAT1, pyridoxal phosphate enzymes type IV superfamily	Branched chain aminotransferase BCAT1, pyridoxal phosphate enzymes type IV superfamily ()		3.12333	3.36333	3.32	1.705	4.465	4.885	3.38	3.93667	3.325	1.29	3.525	4.26	6.996	2.7	1.82	3.04333	3.56	3.51333	1.58368	1.2815	2.06475	0.742462	1.61927	2.38295	3.45397	1.14893	0.346482
Phatr3_Jdraft976	308259	NULL		DaUP	1.02868	0.212922	KOG Class Amino Acid		0	mitochondrion	ligase activity	hypothetical protein			PF01039	Carboxyl transferase domain	KOG0540	METABOLISM	Amino acid transport and metabolism	3-Methylcrotonyl-CoA carboxylase, non-biotin containing subunit/Acetyl-CoA carboxylase carboxyl transferase, subunit beta	3-Methylcrotonyl-CoA carboxylase, non-biotin containing subunit/Acetyl-CoA carboxylase carboxyl transferase, subunit beta ()		0.346667	0.163333	0.41	6.96	2.325	1.435	0.333333	0.333333	1.37	2.99	1.08	0.915	0.502	0.4625	1.09	4.97333	0.666667	1.17333	0.110604	0.145717	0.0282843	9.2631	0.13435	1.33643	0.0251661	0.0750555	1.65463
Phatr3_EG01815	300844	green	DaUP	DaUP	1.19661	0.592299	KOG Class Amino Acid		0	signal peptide	cytoplasm||cysteine biosynthetic process from serine||serine O-acetyltransferase activity	SAT2; serine acetyltransferase (EC:2.3.1.30); K00640 serine O-acetyltransferase [EC:2.3.1.30]	serine O-acetyltransferase [EC:2.3.1.30]	Cysteine and methionine metabolism || Sulfur metabolism	PF06426	Serine acetyltransferase, N-terminal	KOG4750	METABOLISM	Amino acid transport and metabolism	Serine O-acetyltransferase	Serine O-acetyltransferase ()		64.0367	80.53	76.865	107.4	108.575	76.425	70.0033	51.17	57.35	131.155	84.315	93.265	37.562	44.97	64.8767	179.933	57.2867	49.1633	8.88399	9.05773	12.1269	29.1328	14.4745	20.7112	23.597	14.1667	18.3565
Phatr3_EG00666	300378	yellow	LoFe-UP		1.25281	0.815745	KOG Class Amino Acid		0	other localisation	metabolic process||methyltransferase activity	hypothetical protein			PF08241||PF12847||PF13489||PF13649||PF13847	Methyltransferase domain||Methyltransferase domain||Methyltransferase domain||Methyltransferase domain||Methyltransferase domain	KOG2352	METABOLISM	Amino acid transport and metabolism	Predicted spermine/spermidine synthase	Predicted spermine/spermidine synthase ()		15.24	19.32	24.695	17.775	23.725	22.245	12.2933	17.7033	12.12	17.685	21.095	21.62	11.194	17.35	12.2533	14.7667	18.4467	15.63	2.74394	2.68944	0.770746	0.92631	5.66393	0.869741	3.351	2.06253	3.9598
Phatr3_EG00359	300680	grey		LiUP	1.05087	1.52338	KOG Class Amino Acid		0	signal peptide	metabolic process||methyltransferase activity	hypothetical protein			PF08241	Methyltransferase domain	KOG2352	METABOLISM	Amino acid transport and metabolism	Predicted spermine/spermidine synthase	Predicted spermine/spermidine synthase ()		107.353	82.06	134.47	93.63	75.22	86.87	158.953	79.4333	108.47	62.1	86.355	48.35	139.772	87.6875	84.0467	94.4233	60.7433	47.1333	34.9006	10.5143	67.557	36.911	18.6535	21.694	176.834	22.9579	77.8949
Phatr3_EG01483	309475	blue	LoFe-UP+DaUP		1.39899	0.69801	KOG Class Amino Acid		0	other localisation	metallocarboxypeptidase activity||proteolysis||zinc ion binding	hypothetical protein			PF00246	Zinc carboxypeptidase	KOG3641	METABOLISM	Amino acid transport and metabolism	Zinc carboxypeptidase	Zinc carboxypeptidase ()		22.2233	37.46	26.505	36.08	35.74	33.145	20.5467	25.2533	25.58	40.95	28.435	42.06	14.038	19.8975	20.5167	26.4733	29.1467	26.4467	5.41537	11.9399	9.76514	11.6673	4.04465	0.459619	5.11351	4.31041	4.35578
Phatr3_EG00336	309180	NULL			1.34934	0.912561	KOG Class Amino Acid		1	signal peptide	metabolic process||methyltransferase activity	GL18513 gene product from transcript GL18513-RA			PF08241||PF12847||PF13847	Methyltransferase domain||Methyltransferase domain||Methyltransferase domain	KOG2352	METABOLISM	Amino acid transport and metabolism	Predicted spermine/spermidine synthase	Predicted spermine/spermidine synthase ()		13.0367	7.84	10.45	9.24	9.595	11.42	8.45	11.01	7.73	9.2	9.505	12.47	5.37	8.16	7.48333	7.65667	6.94667	10.0033	1.1784	2.50414	4.14365	6.88722	2.0294	6.77408	1.82041	6.50919	6.73166
Phatr3_EG02102	309948	NULL			1.02749	1.17389	KOG Class Amino Acid		0	other localisation	oxidoreductase activity||oxidation-reduction process	LKRSDH; saccharopine dehydrogenase; K14157 alpha-aminoadipic semialdehyde synthase [EC:1.5.1.8 1.5.1.9]	alpha-aminoadipic semialdehyde synthase [EC:1.5.1.8 1.5.1.9]	Lysine degradation	PF03435	Saccharopine dehydrogenase	KOG0172	METABOLISM	Amino acid transport and metabolism	Lysine-ketoglutarate reductase/saccharopine dehydrogenase	Lysine-ketoglutarate reductase/saccharopine dehydrogenase ()		9.01333	13.2033	7.835	4.7	9.63	7.71	10.44	6.75667	8.35	8.67	7.73	11.65	8.142	11.8075	8.72333	5.4	8.99667	8.58667	2.55664	11.226	2.86378	0.480833	5.96798	3.26683	3.16119	0.967075	0.707107
Phatr3_J12888	308126	grey			1.2031	1.12262	KOG Class Amino Acid		0	other localisation	histidine biosynthetic process||imidazoleglycerol-phosphate dehydratase activity	hypothetical protein; K01693 imidazoleglycerol-phosphate dehydratase [EC:4.2.1.19] || hypothetical protein; K01693 imidazoleglycerol-phosphate dehydratase [EC:4.2.1.19]	imidazoleglycerol-phosphate dehydratase [EC:4.2.1.19]	Histidine metabolism	PF00475	Imidazoleglycerol-phosphate dehydratase	KOG3143	METABOLISM	Amino acid transport and metabolism	Imidazoleglycerol-phosphate dehydratase	Imidazoleglycerol-phosphate dehydratase ()		54.41	64.7133	84.26	88.76	46.66	39.13	45.25	73.9967	74.535	56.93	36.91	43.56	40.81	57.7575	48.1467	49.6133	56.27	45.18	10.6366	9.98409	30.052	16.1645	0.848528	8.47114	20.3525	14.0271	24.6992
Phatr3_J10693	305666	orange			1.02258	1.00629	KOG Class Carbohydrate		0	other localisation	mannose-6-phosphate isomerase activity||carbohydrate metabolic process||zinc ion binding				PF01238	Phosphomannose isomerase type I	KOG2757	METABOLISM	Carbohydrate transport and metabolism	Mannose-6-phosphate isomerase	Mannose-6-phosphate isomerase (10693)	"mannose-6-phosphate isomerase, class I||_GAP_"	13.6633	20.5133	30.505	28.37	23.4	21.285	20.9467	15.77	33.17	30.155	23.56	16.295	19.734	20.9875	33.0833	30.56	18.8567	9.71	2.2309	5.63145	12.1976	0.0848528	2.17789	7.53069	0.56359	3.78539	17.1403
Phatr3_J10747	311630	cyan	LiUP	LiUP	0.709633	2.14451	KOG Class Carbohydrate		0	chloroplast	catalytic activity||cellular metabolic process||coenzyme binding	hypothetical protein			PF01370||PF05368||PF13460	D dependent epimerase/dehydratase family||NmrA-like family||NADH(P)-binding	KOG1203	METABOLISM	Carbohydrate transport and metabolism	Predicted dehydrogenase	Predicted dehydrogenase (10747)		178.013	555.513	318.66	23.185	174.35	251.995	149.477	520.45	220.31	25.685	223.905	183.545	189.972	817.295	413.95	29.3	279.263	356.097	38.4998	64.4638	42.186	8.91662	47.5741	39.7606	91.1675	81.8066	76.311
Phatr3_J10799	303637	magenta	DaUP		1.29644	0.649496	KOG Class Carbohydrate		0	other localisation	fatty acid biosynthetic process||malonyl-CoA decarboxylase activity	malonyl-coa decarboxylase (EC:4.1.1.9); K01578 malonyl-CoA decarboxylase [EC:4.1.1.9]	malonyl-CoA decarboxylase [EC:4.1.1.9]	beta-Alanine metabolism || Propanoate metabolism || Peroxisome	PF05292	Malonyl-CoA decarboxylase (MCD)	KOG3018	METABOLISM	Carbohydrate transport and metabolism	Malonyl-CoA decarboxylase	Malonyl-CoA decarboxylase (10799)		13.3567	22.66	22.335	32.785	27.61	26.305	15.9267	15.0067	20.675	29.11	22.72	23.875	8.966	13.0725	21.37	26.93	16.3667	20.9133	4.03651	4.64178	0.657609	2.31224	0.268701	4.47599	11.4043	4.86099	9.39745
Phatr3_J10976	301592	greenyellow			1.30246	1.01435	KOG Class Carbohydrate		8	other localisation	"endoplasmic reticulum||integral component of membrane||transferase activity, transferring hexosyl groups"	"mannosyltransferase; K03845 alpha-1,3-mannosyltransferase [EC:2.4.1.130]"	"alpha-1,3-mannosyltransferase [EC:2.4.1.258]"	N-Glycan biosynthesis || Various types of N-glycan biosynthesis	PF05208	ALG3 protein	KOG2762	METABOLISM	Carbohydrate transport and metabolism	Mannosyltransferase	Mannosyltransferase (10976)		26.4133	42.5767	34.735	29.575	35.325	45.79	20.8833	44.52	29.385	21.565	33.215	35.63	17.216	35.57	28.6833	22.08	19.3267	32.9933	8.1457	6.7951	3.93858	13.6259	15.2099	35.3836	9.20422	13.1604	23.8083
Phatr3_J11259	307858	yellow	DaUP		1.10204	0.777148	KOG Class Carbohydrate		0	other localisation	"transferase activity, transferring hexosyl groups||intrinsic component of endoplasmic reticulum membrane"	hypothetical protein; K02367 glucuronyl/N-acetylglucosaminyl transferase EXT2 [EC:2.4.1.224 2.4.1.225]	glucuronyl/N-acetylglucosaminyl transferase EXT2 [EC:2.4.1.224 2.4.1.225]	Glycosaminoglycan biosynthesis - heparan sulfate / heparin	PF09258	Glycosyl transferase family 64 domain	KOG1022	METABOLISM	Carbohydrate transport and metabolism	Acetylglucosaminyltransferase EXT2/exostosin 2	Acetylglucosaminyltransferase EXT2/exostosin 2 (11259)		14.1	13.0067	12.445	15.535	17.68	16.825	18	10.91	13.195	16.115	19.705	18.865	13.124	10.53	13.21	15.0867	16.7467	16.3133	3.06739	2.04476	0.0494975	6.21547	8.23072	3.21734	4.64313	1.19679	0.205061
Phatr3_J1174	300585	NULL	LoFe-UP+DaUP		1.24772	0.597019	KOG Class Carbohydrate		2	other localisation	"carbohydrate metabolic process||metabolic process||transferase activity, transferring hexosyl groups||lipid glycosylation"	hypothetical protein			PF00201||PF03033	UDP-glucoronosyl and UDP-glucosyl transferase||Glycosyltransferase family 28 N-terminal domain	KOG1192	METABOLISM	Carbohydrate transport and metabolism	UDP-glucuronosyl and UDP-glucosyl transferase	UDP-glucuronosyl and UDP-glucosyl transferase (1174)		8.13333	7.12333	12.445	17.755	13.995	12.09	9.79667	5.82667	10.295	15.415	10.985	13.97	5.542	5.19	10.3133	16.3767	8.99667	9.57667	2.02021	1.53663	0.997021	5.77706	3.25976	2.46073	5.10146	1.48072	0.883883
Phatr3_J11759	307944	cyan			1.1713	1.10597	KOG Class Carbohydrate		0	other localisation		hypothetical protein			PF00300	Histidine phosphatase superfamily (branch 1)	KOG4754	METABOLISM	Carbohydrate transport and metabolism	Predicted phosphoglycerate mutase	Predicted phosphoglycerate mutase (11759)		29.21	38.12	43.135	39.71	24.08	23.57	25.5767	36.5167	35.595	40.275	26.065	28.22	21.902	33.2275	33.64	31.85	23.15	24.69	2.31273	9.51185	7.51655	7.35391	2.02233	2.43245	5.48429	4.30894	5.42351
Phatr3_J11943	305940	NULL			1.07302	0.683566	KOG Class Carbohydrate		0	mitochondrion					PF00300	Histidine phosphatase superfamily (branch 1)	KOG0235	METABOLISM	Carbohydrate transport and metabolism	Phosphoglycerate mutase	Phosphoglycerate mutase (11943)	phosphoglycerate mutase 1 family||_GAP_	0.73	7.21333	8.925	10.895	7.515	2.495	1.48333	4.48333	9.555	11.285	7.08	2.355	0.426	4.6475	10.5933	15.1567	4.35667	0.716667	0.777882	0.980068	0.968736	1.13844	1.73241	0.544472	1.81252	0.512087	1.32229
Phatr3_J12031	307960	brown	DaUP	DaUP	0.696231	0.0639405	KOG Class Carbohydrate		0	other localisation	"biosynthetic process||hydroxymethyl-, formyl- and related transferase activity"	hypothetical protein			PF00551||PF13740	Formyl transferase||ACT domain	KOG3076	METABOLISM	Carbohydrate transport and metabolism	5'-phosphoribosylglycinamide formyltransferase	5'-phosphoribosylglycinamide formyltransferase (12031)	formyltetrahydrofolate deformylase	9.42333	24.35	21.87	218.485	231.94	235.365	7.84	23.9133	23.13	295.905	222.29	339.54	7.658	39.21	22.9333	291.983	370.503	460.927	2.06379	8.60455	9.70151	97.3191	63.6396	40.1	2.10692	15.8925	4.05879
Phatr3_J12331	303955	grey	DaUP		1.01932	0.648151	KOG Class Carbohydrate		0	signal peptide	hydrolase activity	hypothetical protein			PF00149||PF14008	Calcineurin-like phosphoesterase||Iron/zinc purple acid phosphatase-like protein C	KOG1378	METABOLISM	Carbohydrate transport and metabolism	Purple acid phosphatase	Purple acid phosphatase (12331)		10.4233	10.9267	12.93	23.48	19.64	22.67	16.9633	8.29	20.01	26.64	18.44	19.865	17.208	9.54	15.34	25.98	14.49	17.3667	5.95618	2.82914	1.85262	1.51321	2.91328	3.36583	15.2147	2.81133	11.9501
Phatr3_J12663	308155	brown	DaUP		1.14678	0.595978	KOG Class Carbohydrate		0	other localisation		GLXI; lactyolglutathione lyase (EC:4.4.1.5); K01759 lactoylglutathione lyase [EC:4.4.1.5]	lactoylglutathione lyase [EC:4.4.1.5]	Pyruvate metabolism || MAPK signaling pathway - yeast	PF00903||PF12681||PF13669	Glyoxalase/Bleomycin resistance protein/Dioxygenase superfamily||Glyoxalase-like domain||Glyoxalase/Bleomycin resistance protein/Dioxygenase superfamily	KOG2944	METABOLISM	Carbohydrate transport and metabolism	Glyoxalase	Glyoxalase (12663)		65.2867	155.223	157.34	170.045	191.4	197.955	72.79	121.173	149.34	171.97	168.165	194.055	45.214	109.788	146.557	196.597	146.563	170.137	25.6673	23.7759	7.38219	40.6374	32.7673	61.4405	35.0147	16.8371	7.58018
Phatr3_Jdraft1431	308230	purple			1.16251	0.806859	KOG Class Carbohydrate		0	other localisation	"transferase activity, transferring phosphorus-containing groups"	hypothetical protein; K05305 fucokinase [EC:2.7.1.52]	fucokinase [EC:2.7.1.52]	Fructose and mannose metabolism || Amino sugar and nucleotide sugar metabolism	PF07959||PF08544	L-fucokinase||GHMP kinases C terminal	KOG4644	METABOLISM	Carbohydrate transport and metabolism	L-fucose kinase	L-fucose kinase (1431_bd)		8.94	20.31	15.3	13.55	20.86	14.765	11.19	13.15	11.37	19.8	24.56	15.11	7.376	16.6525	16.74	17.46	12.38	11.6967	4.87717	4.97772	2.34759	6.23668	5.41644	7.78525	1.66721	2.12459	5.14774
Phatr3_J15125	300631	royalblue	DaUP		0.9792	0.559581	KOG Class Carbohydrate		0	other localisation	catalytic activity||dTDP-4-dehydrorhamnose reductase activity||cellular metabolic process||extracellular polysaccharide biosynthetic process||coenzyme binding	hypothetical protein; K02377 GDP-L-fucose synthase [EC:1.1.1.271]	GDP-L-fucose synthase [EC:1.1.1.271]	Fructose and mannose metabolism || Amino sugar and nucleotide sugar metabolism	PF01370||PF04321	D dependent epimerase/dehydratase family||RmlD substrate binding domain	KOG1431	METABOLISM	Carbohydrate transport and metabolism	GDP-L-fucose synthetase	GDP-L-fucose synthetase (15125)		27.3767	60.6433	88.67	131.76	78.735	114.07	29.7333	66.4267	132.545	118.275	82.25	104.915	17.46	69.1175	114.273	141.803	103.34	95.0467	13.8423	7.85061	6.78823	57.4595	1.77484	68.3348	10.2419	10.9454	20.7394
Phatr3_J15140	302677	yellow	DaUP	DaUP	1.26282	0.389236	KOG Class Carbohydrate		0	other localisation	catalytic activity||trehalose biosynthetic process				PF00982||PF02358	Glycosyltransferase family 20||Trehalose-phosphatase	KOG1050	METABOLISM	Carbohydrate transport and metabolism	Trehalose-6-phosphate synthase component TPS1 and related subunits	Trehalose-6-phosphate synthase component TPS1 and related subunits (15140)	trehalose-phosphatase	16.6833	36.32	23.39	38.215	74.31	47.745	22.1233	21.4067	18.76	38.43	68.875	64.35	6.588	23.86	20.9533	37.8	50.14	53.7567	6.0691	21.3947	0.410122	20.2869	29.9248	10.1046	12.1823	2.61909	0.339411
Phatr3_Jdraft1689	302101	turquoise		LiUP	0.943454	1.41034	KOG Class Carbohydrate		0	signal peptide	catalytic activity||metabolic process||1-deoxy-D-xylulose-5-phosphate synthase activity||terpenoid biosynthetic process	DXS; precursor of synthase DXS 1-deoxy-d-xylulose-5-phosphate synthase; K01662 1-deoxy-D-xylulose-5-phosphate synthase [EC:2.2.1.7]	1-deoxy-D-xylulose-5-phosphate synthase [EC:2.2.1.7]	Thiamine metabolism || Terpenoid backbone biosynthesis	PF00456||PF02779||PF02780||PF13292	Transketolase, thiamine diphosphate binding domain||Transketolase, pyrimidine binding domain||Transketolase, C-terminal domain||1-deoxy-D-xylulose-5-phosphate synthase	KOG0523	METABOLISM	Carbohydrate transport and metabolism	Transketolase	Transketolase (1689_bd)	1-deoxy-D-xylulose-5-phosphate synthase	89.08	78.1	45.055	31.535	49.325	83.22	72.6167	76.47	49.755	29.395	40.11	67.56	88.404	79.185	47.53	24.8433	46.45	89.5167	29.934	31.5742	2.45366	27.2731	10.2601	42.0729	14.833	31.8696	16.8221
Phatr3_Jdraft1692	306185	brown	DaUP	DaUP	1.0035	0.0959139	KOG Class Carbohydrate		7	other localisation	transporter activity||transport||membrane	hypothetical protein			PF00230	Major intrinsic protein	KOG0224	METABOLISM	Carbohydrate transport and metabolism	Aquaporin (major intrinsic protein family)	Aquaporin (major intrinsic protein family) (1692_bd)		1.75333	15.52	9.55	51.855	55.32	96.76	2.05667	4.21667	11.8	51.33	55.535	65.005	1.768	3.7275	11.4267	62.25	49.9967	83.8933	0.325935	14.8784	3.28098	11.5046	0.0707107	48.1257	0.595343	1.92858	6.23668
Phatr3_J17226	300761	greenyellow			1.41725	0.964844	KOG Class Carbohydrate		1	signal peptide	phosphatidylinositol phosphorylation	hypothetical protein			PF00459	Inositol monophosphatase family	KOG2951	METABOLISM	Carbohydrate transport and metabolism	Inositol monophosphatase	Inositol monophosphatase (17226)		50.77	78.78	72.12	57.845	74.22	72.265	56.72	58.3733	49.48	54.165	63.52	69.865	28.308	50.7225	64.4967	48.5333	38.29	44.4867	18.0721	10.0523	22.09	32.3784	10.4652	39.2798	34.2527	19.0471	35.1856
Phatr3_J17895	305009	darkgrey			0.881677	1.28773	KOG Class Carbohydrate		0	chloroplast	carbohydrate metabolic process||isomerase activity	hypothetical protein			PF01263	Aldose 1-epimerase	KOG1594	METABOLISM	Carbohydrate transport and metabolism	Uncharacterized enzymes related to aldose 1-epimerase	Uncharacterized enzymes related to aldose 1-epimerase (17895)		306.357	246.69	66.265	27.77	113.54	210.9	178.403	496.31	63.955	16.62	151.19	289.545	250.426	298.362	38.83	14.2133	258.67	450.443	101.361	86.7372	1.03945	14.623	41.4365	102.672	145.574	97.1328	55.2887
Phatr3_J18303	303355	midnightblue	DaUP		1.23251	0.706269	KOG Class Carbohydrate		8	other localisation	"endoplasmic reticulum membrane||GPI anchor biosynthetic process||integral component of membrane||transferase activity, transferring hexosyl groups"	"mannosyl transferase; K05284 phosphatidylinositol glycan, class M [EC:2.4.1.-]"	"phosphatidylinositol glycan, class M [EC:2.4.1.-]"	Glycosylphosphatidylinositol(GPI)-anchor biosynthesis	PF05007||PF06728	Mannosyltransferase (PIG-M)||GPI transamidase subunit PIG-U	KOG3893	METABOLISM	Carbohydrate transport and metabolism	Mannosyltransferase	Mannosyltransferase (18303)		29	37.7733	37.18	41.015	59.605	53.52	30.6567	32.68	33.285	41.685	55.58	42.46	22.714	31.29	34.3133	40.86	32.2333	39.99	8.73655	3.51046	2.39002	9.68029	23.8224	18.8798	17.9959	4.61459	8.42164
Phatr3_J18323	305374	midnightblue	DaUP		0.808629	0.608039	KOG Class Carbohydrate		0	other localisation	phosphatidylinositol phosphorylation	hypothetical protein; K01092 myo-inositol-1(or 4)-monophosphatase [EC:3.1.3.25]	myo-inositol-1(or 4)-monophosphatase [EC:3.1.3.25]	Streptomycin biosynthesis || Inositol phosphate metabolism || Phosphatidylinositol signaling system	PF00459	Inositol monophosphatase family	KOG2951	METABOLISM	Carbohydrate transport and metabolism	Inositol monophosphatase	Inositol monophosphatase (18323)		20.9967	58.04	49.94	74.33	59.425	60.425	21.1233	47.8067	57.76	86.005	66.68	57.92	21.588	71.555	71.3933	98.34	75.6167	77.3867	12.6217	15.109	12.3461	0.325269	20.0748	18.4484	9.39313	10.1163	30.0238
Phatr3_J18769	301520	cyan	LiUP	LiUP	1.01963	3.09165	KOG Class Carbohydrate		0	chloroplast		hypothetical protein			PF13460	DH(P)-binding	KOG1203	METABOLISM	Carbohydrate transport and metabolism	Predicted dehydrogenase	Predicted dehydrogenase (18769)		234.4	401.47	384.775	54.57	100.165	140.415	192.53	434.55	302.84	56.93	120.74	119.505	223.362	434.45	282.93	59.6167	129.28	133.27	71.1858	33.5595	41.2031	0.0989949	11.4622	13.1875	14.2095	23.402	76.0847
Phatr3_J19831	303795	NULL	DaUP	DaUP	1.01383	0.194487	KOG Class Carbohydrate		0	chloroplast		hypothetical protein			PF01256	Carbohydrate kinase	KOG3974	METABOLISM	Carbohydrate transport and metabolism	Predicted sugar kinase	Predicted sugar kinase (19831)	"YjeF homolog, C-terminus"	1.37	3.46333	4.205	15.46	13.71	16.175	1.23667	4.18	5.17	14.71	12.285	15.08	1.11	2.965	4.48667	15.4567	13.7933	15.78	0.56107	0.997614	0.459619	4.07294	0.721249	2.93449	0.657445	2.01427	0.438406
Phatr3_J20504	312037	salmon			1.52306	0.912039	KOG Class Carbohydrate		0	other localisation	catalytic activity||trehalose biosynthetic process				PF00982||PF02358	Glycosyltransferase family 20||Trehalose-phosphatase	KOG1050	METABOLISM	Carbohydrate transport and metabolism	Trehalose-6-phosphate synthase component TPS1 and related subunits	Trehalose-6-phosphate synthase component TPS1 and related subunits (20504)	trehalose-phosphatase||_GAP_	52.9867	29.2433	20.095	20.08	49.33	34.2	54.06	20.69	13.015	17.155	32.51	60.265	28.192	16.8525	14.7167	13.75	25.1967	35.1533	16.8831	6.67713	4.67398	12.0208	14.8775	14.5805	19.4343	6.26422	5.5225
Phatr3_J20755	308284	brown	DaUP	DaUP	1.21498	0.168674	KOG Class Carbohydrate		6	other localisation	transporter activity||transport||membrane	hypothetical protein			PF00230	Major intrinsic protein	KOG0224	METABOLISM	Carbohydrate transport and metabolism	Aquaporin (major intrinsic protein family)	Aquaporin (major intrinsic protein family) (20755)		8.14	54.0667	65.93	148.19	182.07	249.34	25.59	26.0433	40.955	158.155	207.09	216.26	4.872	21.55	62.87	171.517	143.263	177.583	3.47363	29.2402	15.5988	1.37179	46.5983	12.2471	38.5988	10.813	7.78525
Phatr3_J22821	310841	grey	LoFe-UP	LiUP	1.43267	1.14298	KOG Class Carbohydrate		0	mitochondrion		hypothetical protein			PF00300	Histidine phosphatase superfamily (branch 1)	KOG4754	METABOLISM	Carbohydrate transport and metabolism	Predicted phosphoglycerate mutase	Predicted phosphoglycerate mutase (22821)		41.6733	46.2933	53.19	53.91	38.955	34.19	35.0633	47.6033	42.35	37.535	31.05	31.925	31.092	30.6275	28.1267	32.2067	28.9067	20.1933	1.30615	7.03095	19.5727	28.4964	8.46407	1.48492	6.94536	11.2606	7.87717
Phatr3_J23281	311174	tan			0.964442	0.955768	KOG Class Carbohydrate		0	other localisation	catalytic activity||dTDP-4-dehydrorhamnose reductase activity||cellular metabolic process||extracellular polysaccharide biosynthetic process||coenzyme binding	hypothetical protein			PF01370||PF04321	D dependent epimerase/dehydratase family||RmlD substrate binding domain	KOG0747	METABOLISM	Carbohydrate transport and metabolism	Putative NAD+-dependent epimerases	Putative NAD+-dependent epimerases (23281)		182.4	249.867	469.985	462.37	287.585	273.3	217.433	289.603	699.44	383.505	311.24	246.765	177.932	328.958	562.703	509.333	400.113	148.01	22.6644	36.9857	115.181	37.0948	48.4156	27.7893	70.4853	171.953	459.181
Phatr3_J25417	301349	grey60			1.02665	0.884928	KOG Class Carbohydrate		0	other localisation	catalytic activity||cellular metabolic process||coenzyme binding	"GMD1; gdp-mannose 4,6-dehydratase (EC:4.2.1.47); K01711 GDPmannose 4,6-dehydratase [EC:4.2.1.47]"	"GDPmannose 4,6-dehydratase [EC:4.2.1.47]"	Fructose and mannose metabolism || Amino sugar and nucleotide sugar metabolism	PF01370	D dependent epimerase/dehydratase family	KOG1372	METABOLISM	Carbohydrate transport and metabolism	GDP-mannose 4,6 dehydratase	GDP-mannose 4,6 dehydratase (25417)	"GDP-mannose 4,6-dehydratase"	106.743	218.9	414.07	426.335	310.515	287.84	235.393	234.21	545.955	389.43	253.08	171.095	102.228	262.86	536.177	474.13	290.343	122.287	21.3718	19.8837	46.8105	109.51	59.7435	41.0688	214.763	122.935	343.223
Phatr3_J25422	307455	purple			1.12423	0.888616	KOG Class Carbohydrate		0	other localisation	oxidoreductase activity	hypothetical protein; K00078 dihydrodiol dehydrogenase / D-xylose 1-dehydrogenase (NADP) [EC:1.3.1.20 1.1.1.179]	dihydrodiol dehydrogenase / D-xylose 1-dehydrogenase (NADP) [EC:1.3.1.20 1.1.1.179]	Pentose and glucuronate interconversions || Metabolism of xenobiotics by cytochrome P450	PF01408	Oxidoreductase family, NAD-binding Rossmann fold	KOG2741	METABOLISM	Carbohydrate transport and metabolism	Dimeric dihydrodiol dehydrogenase	Dimeric dihydrodiol dehydrogenase (25422)		49.6	71.8867	82.115	64.39	61.2	64.3	50.9233	60.31	58.32	71.46	58.2	72.61	40.62	56.615	61.87	69.8	60.7633	56.5033	12.7827	14.4987	0.33234	11.8935	8.40043	2.63044	10.091	13.4905	9.72979
Phatr3_J26382	303737	grey			0.698404	1.12852	KOG Class Carbohydrate		0	chloroplast	"catalytic activity||3-beta-hydroxy-delta5-steroid dehydrogenase activity||steroid biosynthetic process||oxidoreductase activity, acting on the CH-OH group of donors, NAD or NADP as acceptor||cellular metabolic process||coenzyme binding||oxidation-reduction process"	hypothetical protein			PF01073||PF01370||PF05368||PF13460	3-beta hydroxysteroid dehydrogenase/isomerase family||NAD dependent epimerase/dehydratase family||NmrA-like family||NADH(P)-binding	KOG1203	METABOLISM	Carbohydrate transport and metabolism	Predicted dehydrogenase	Predicted dehydrogenase (26382)		144.833	198.327	90.32	85.91	109.375	168.86	133.007	244.463	113.86	112.68	117.595	182.175	212.806	292.71	110.733	85.9633	205.317	329.053	30.7421	17.2385	23.1365	48.4085	4.13657	55.4513	67.2356	55.7856	75.0806
Phatr3_J2761	308916	royalblue	DaUP		1.14859	0.669113	KOG Class Carbohydrate		1	signal peptide	hydrolase activity	hypothetical protein			PF00149||PF12850||PF14008	Calcineurin-like phosphoesterase||Calcineurin-like phosphoesterase superfamily domain||Iron/zinc purple acid phosphatase-like protein C	KOG1378	METABOLISM	Carbohydrate transport and metabolism	Purple acid phosphatase	Purple acid phosphatase (2761)		37.0667	19.39	32.465	50.94	40.295	53.55	28.4733	23.7467	41.615	36.94	41.565	29.39	17.468	21.025	39.27	64.41	30.05	22.33	4.70802	4.38086	0.445477	14.2694	2.79307	28.0014	9.94948	9.22386	14.5028
Phatr3_J29004	302448	NULL		HiFe-UP	0.760318	1.05843	KOG Class Carbohydrate		0	other localisation	phosphatidylinositol phosphorylation	hypothetical protein			PF00459	Inositol monophosphatase family	KOG2951	METABOLISM	Carbohydrate transport and metabolism	Inositol monophosphatase	Inositol monophosphatase (29004)		6.36	7.69333	5.945	7.695	6.865	7.445	4.68	11.3833	6.265	6.365	11.4	5.27	9.526	11.4925	9.93	9.34667	7.63667	9.24333	2.44215	2.25553	0.586899	1.27986	0.558614	0.0353553	2.13544	5.74004	3.30219
Phatr3_J29223	302515	greenyellow	LoFe-UP		1.7363	0.725312	KOG Class Carbohydrate		0	other localisation	protein kinase activity||ATP binding||protein phosphorylation	hypothetical protein; K03083 glycogen synthase kinase 3 beta [EC:2.7.11.26]	glycogen synthase kinase 3 beta [EC:2.7.11.26]	ErbB signaling pathway || Chemokine signaling pathway || Cell cycle || PI3K-Akt signaling pathway || Wnt signaling pathway || Hedgehog signaling pathway || Axon guidance || Hippo signaling pathway || Focal adhesion || T cell receptor signaling pathway || B cell receptor signaling pathway || Circadian rhythm - fly || Neurotrophin signaling pathway || Dopaminergic synapse || Insulin signaling pathw…	PF00069||PF07714	Protein kinase domain||Protein tyrosine kinase	KOG0658	METABOLISM	Carbohydrate transport and metabolism	Glycogen synthase kinase-3	Glycogen synthase kinase-3 (29223)		12.1133	26.3433	28.65	39.68	28.54	21.99	16.3467	16.1367	21.51	21.16	21.2	20.72	5.114	9.4275	19.9533	20.5967	12.1433	15.4433	5.62912	3.98352	10.5076	34.9028	3.09713	11.8511	12.3565	6.25685	12.0632
Phatr3_J29551	308775	NULL	DaUP		1.31813	0.696406	KOG Class Carbohydrate		0	other localisation	hydrolase activity	hypothetical protein			PF00149||PF14008	Calcineurin-like phosphoesterase||Iron/zinc purple acid phosphatase-like protein C	KOG1378	METABOLISM	Carbohydrate transport and metabolism	Purple acid phosphatase	Purple acid phosphatase (29551)		3.44333	4.00333	5.485	9.8	6.425	5.94	2.48333	6.75	3.9	5.34	5.07	5.35	2.622	4.255	3.44667	4.33333	4.18333	5.43	0.447474	1.45885	3.41533	5.52958	0.148492	1.27279	1.7157	2.1758	2.07889
Phatr3_J29821	302681	green	DaUP		1.28313	0.732283	KOG Class Carbohydrate		0	signal peptide	alpha-L-fucosidase activity||carbohydrate metabolic process	hypothetical protein; K01206 alpha-L-fucosidase [EC:3.2.1.51]	alpha-L-fucosidase [EC:3.2.1.51]	Other glycan degradation	PF01120	Alpha-L-fucosidase	KOG3340	METABOLISM	Carbohydrate transport and metabolism	Alpha-L-fucosidase	Alpha-L-fucosidase (29821)		17.4833	32.27	34.845	33.555	42.865	31.335	26.9	21.04	31.03	34.125	35.21	29.48	8.98	18.5425	37.35	35.9933	27.5867	22.6467	7.44552	8.7	5.15481	13.1875	8.25194	1.54856	17.0678	4.43406	4.65276
Phatr3_J30690	303130	cyan			1.21662	1.53792	KOG Class Carbohydrate		0	signal peptide	"catalytic activity||3-beta-hydroxy-delta5-steroid dehydrogenase activity||steroid biosynthetic process||metabolic process||oxidoreductase activity||oxidoreductase activity, acting on the CH-OH group of donors, NAD or NADP as acceptor||cellular metabolic process||coenzyme binding||oxidation-reduction process"	hypothetical protein			PF00106||PF01073||PF01370||PF05368||PF08659||PF13460	short chain dehydrogenase||3-beta hydroxysteroid dehydrogenase/isomerase family||NAD dependent epimerase/dehydratase family||NmrA-like family||KR domain||NADH(P)-binding	KOG1203	METABOLISM	Carbohydrate transport and metabolism	Predicted dehydrogenase	Predicted dehydrogenase (30690)		2.95333	59.1967	75.22	35.38	12.505	20.45	1.71667	47.9733	58.79	19.825	12.055	19.97	2.368	38.6325	49.02	20.2667	13.8933	34.7767	1.12536	27.1753	32.7532	33.7997	9.22774	16.914	1.03074	37.0625	56.3988
Phatr3_J32851	311375	blue	DaUP	DaUP	1.29314	0.602483	KOG Class Carbohydrate		1	signal anchor		hypothetical protein					KOG2246	METABOLISM	Carbohydrate transport and metabolism	Galactosyltransferases	Galactosyltransferases (32851)		24.26	37.96	29.19	33.45	49.39	51.945	26.8267	28.11	22.42	33.105	42.43	59.46	14.642	22.465	27.34	29.53	37.2333	43.7567	11.7909	9.1591	4.41235	11.0026	9.09339	11.3773	9.14168	7.46838	2.06475
Phatr3_J3369	306645	magenta	DaUP		1.02864	0.489302	KOG Class Carbohydrate		0	other localisation	ATP binding	GALK1; galactokinase (EC:2.7.1.6); K00849 galactokinase [EC:2.7.1.6]	galactokinase [EC:2.7.1.6]	Galactose metabolism || Amino sugar and nucleotide sugar metabolism	PF00288||PF08544||PF10509	GHMP kinases N terminal domain||GHMP kinases C terminal||Galactokinase galactose-binding signature	KOG0631	METABOLISM	Carbohydrate transport and metabolism	Galactokinase	Galactokinase (3369)	galactokinase	19.15	66.7867	76.265	64.71	96.735	89.985	22.7267	41.11	95.565	112.915	89.77	85.695	3.098	44.675	97.08	109.55	103.65	80.1067	16.3694	21.1254	5.5225	21.9062	23.3133	25.6468	15.9954	13.1518	21.3051
Phatr3_J33692	309801	magenta	DaUP	DaUP	1.17632	0.520138	KOG Class Carbohydrate		0	other localisation		hypothetical protein			PF07942	N2227-like protein	KOG2798	METABOLISM	Carbohydrate transport and metabolism	Putative trehalase	Putative trehalase (33692)		10.68	16.6367	16.125	22.065	24.24	23.355	8.5	17.2367	11.52	22.02	25.455	20.275	4.566	12.6175	13.4533	24.3233	24.01	17.7633	5.17826	7.58546	2.41123	2.70822	1.3435	14.1775	2.53513	3.40844	1.10309
Phatr3_J33757	311634	tan			1.04297	0.990668	KOG Class Carbohydrate		0	signal peptide	"integral component of membrane||transferase activity, transferring hexosyl groups"	hypothetical protein			PF03314||PF05637	Protein of unknown function, DUF273||galactosyl transferase GMA12/MNN10 family	KOG4748	METABOLISM	Carbohydrate transport and metabolism	Subunit of Golgi mannosyltransferase complex	Subunit of Golgi mannosyltransferase complex (33757)		33.11	90.39	98.475	80.66	56.28	48.105	31.99	69.2267	67.675	70.9	55.89	52.765	26.168	88.2375	69.3033	80.84	45.2567	59.3733	7.20578	30.0452	7.38927	1.38593	5.9397	8.01152	11.5604	23.7729	37.809
Phatr3_J34217	311705	lightcyan			1.13781	0.763153	KOG Class Carbohydrate		0	other localisation		hypothetical protein			PF00300	Histidine phosphatase superfamily (branch 1)	KOG3734	METABOLISM	Carbohydrate transport and metabolism	Predicted phosphoglycerate mutase	Predicted phosphoglycerate mutase (34217)		30.8767	59.3367	88.185	69.285	46.365	43.26	35.2333	40.78	65.91	94.06	50.705	60.775	29.052	46.155	49.4567	89.8633	40.6067	47.5533	3.8817	17.8428	14.7856	9.22774	16.5392	14.4674	17.0086	10.4546	5.96798
Phatr3_J34301	311726	grey			1.26855	1.05757	KOG Class Carbohydrate		0	other localisation	N-acetyltransferase activity	hypothetical protein			PF00583||PF13302||PF13523	Acetyltransferase (GNAT) family||Acetyltransferase (GNAT) domain||Acetyltransferase (GNAT) domain	KOG4135	METABOLISM	Carbohydrate transport and metabolism	Predicted phosphoglucosamine acetyltransferase	Predicted phosphoglucosamine acetyltransferase (34301)		59.9467	60.41	62.895	46.335	59.54	56.765	51.5933	56.29	42.22	53.125	41.175	52.015	34.81	43.835	54.7067	42.2767	36.0167	48.6833	8.97466	7.51599	5.53665	15.719	2.46073	15.1816	22.5607	10.7723	26.9125
Phatr3_J35055	309928	NULL		HiFe-UP	0.725772	0.780259	KOG Class Carbohydrate		0	other localisation		hypothetical protein					KOG2246	METABOLISM	Carbohydrate transport and metabolism	Galactosyltransferases	Galactosyltransferases (35055)		1.47667	3.68	5.8	6.455	4.625	5.415	4.17	3.25667	5.94	7.14	7.445	5.705	5.6	5.9925	8.85333	8.24	7.04667	4.97	0.215484	0.174356	0.777817	1.57685	1.32229	1.22329	4.1602	1.56666	0.452548
Phatr3_J3639	302225	grey			1.5785	1.00419	KOG Class Carbohydrate		0	signal peptide	metabolic process||oxidoreductase activity||oxidation-reduction process	myo-inositol 2-dehydrogenase putative (EC:1.1.1.18)			PF01408||PF02894	Oxidoreductase family, NAD-binding Rossmann fold||Oxidoreductase family, C-terminal alpha/beta domain	KOG2741	METABOLISM	Carbohydrate transport and metabolism	Dimeric dihydrodiol dehydrogenase	Dimeric dihydrodiol dehydrogenase (3639)	TIGR04380||_GAP_	48.0633	173.017	185.075	72.505	100.5	192.945	55.82	61.25	212.94	43.98	96.27	190.96	81.902	18.9	136.893	70.5267	28.0733	110.373	32.9917	26.4991	25.873	44.8235	33.9836	84.6195	49.0672	9.9613	50.6147
Phatr3_J36726	302194	magenta	DaUP	DaUP	0.930231	0.351021	KOG Class Carbohydrate		0	chloroplast	cytoplasm||glycolipid transporter activity||glycolipid transport||glycolipid binding	hypothetical protein			PF08718	Glycolipid transfer protein (GLTP)	KOG3221	METABOLISM	Carbohydrate transport and metabolism	Glycolipid transfer protein	Glycolipid transfer protein (36726)		2.99333	19.1867	7.31	22.68	27.145	31.795	7.72667	16.1333	7.845	22.94	23.625	29.795	7.078	12.9575	7.76333	32.7967	26.0467	34.5	0.413078	12.1203	2.19203	5.09117	3.9103	1.1243	3.71193	4.35613	2.90621
Phatr3_J36846	300174	grey60	DaUP		1.1842	0.673045	KOG Class Carbohydrate		0	signal peptide		hypothetical protein			PF08547	Complex I intermediate-associated protein 30 (CIA30)	KOG1203	METABOLISM	Carbohydrate transport and metabolism	Predicted dehydrogenase	Predicted dehydrogenase (36846)		41.13	60.72	88.44	117.745	66.085	98.84	33.14	73.6967	78.585	104.655	72.085	72.63	23.038	62.545	79.4067	91.0933	64.9167	70.1267	8.74279	9.26754	11.1723	18.7878	3.01935	9.20653	11.9043	10.5564	26.7357
Phatr3_EG02374	308228	tan	LoFe-UP	LiUP	1.17835	1.13796	KOG Class Carbohydrate		1	signal anchor	"mannosyl-oligosaccharide 1,2-alpha-mannosidase activity||calcium ion binding||membrane"	"hypothetical protein; K01230 mannosyl-oligosaccharide alpha-1,2-mannosidase [EC:3.2.1.113]"	"mannosyl-oligosaccharide alpha-1,2-mannosidase [EC:3.2.1.113]"	N-Glycan biosynthesis || Various types of N-glycan biosynthesis || Protein processing in endoplasmic reticulum	PF01532	Glycosyl hydrolase family 47	KOG2204	METABOLISM	Carbohydrate transport and metabolism	Mannosyl-oligosaccharide alpha-1,2-mannosidase and related glycosyl hydrolases	Mannosyl-oligosaccharide alpha-1,2-mannosidase and related glycosyl hydrolases (36_bd)		23.16	28.9	41.19	40.325	26.435	25.685	29.3267	24.14	33.495	27.65	24.17	20.415	24.58	20.8325	37.4333	27.2433	20.1767	15.1367	3.89482	1.65882	4.48306	7.95495	0.120208	3.74059	20.9566	5.14544	4.09415
Phatr3_J37232	308465	yellow			1.27995	0.832711	KOG Class Carbohydrate		0	mitochondrion		hypothetical protein					KOG0450	METABOLISM	Carbohydrate transport and metabolism	2-oxoglutarate dehydrogenase, E1 subunit	2-oxoglutarate dehydrogenase, E1 subunit (37232)		16.8933	18.6633	14.355	11.045	25.925	19.17	25.3033	11.12	11.64	18.655	18.23	21.38	11.76	11.1375	14.4033	17.1233	16.4533	14.5933	3.01762	3.81555	5.19723	2.51023	7.29027	1.28693	15.285	2.29484	2.34759
Phatr3_J37328	310478	NULL	LoFe-UP	LoFe-UP	1.79236	0.757191	KOG Class Carbohydrate		0	mitochondrion	"metabolic process||oxidoreductase activity, acting on the aldehyde or oxo group of donors, disulfide as acceptor"	hypothetical protein			PF00676	Dehydrogenase E1 component	KOG0450	METABOLISM	Carbohydrate transport and metabolism	2-oxoglutarate dehydrogenase, E1 subunit	2-oxoglutarate dehydrogenase, E1 subunit (37328)		4.96333	4.30333	5.045	3.57	7.055	7.555	4.61333	3.38	3.595	2.6	3.54	6.165	1.622	1.4775	3.19333	4.18667	3.56667	2.51667	0.845951	0.349619	1.61927	1.01823	0.106066	4.09415	2.28257	1.4683	1.59099
Phatr3_J37519	306479	red	LiUP	LiUP	0.837261	2.61695	KOG Class Carbohydrate		0	other localisation		hypothetical protein			PF00300	Histidine phosphatase superfamily (branch 1)	KOG4754	METABOLISM	Carbohydrate transport and metabolism	Predicted phosphoglycerate mutase	Predicted phosphoglycerate mutase (37519)		72.6033	45.6467	28.595	10.03	17.605	26.1	83.1267	44.0467	22.82	17.495	22.805	26.99	104.208	35.39	30.4533	14.9033	25.51	31.09	15.6519	17.239	8.4075	1.21622	2.51023	4.68105	27.1683	16.3383	7.24077
Phatr3_J37855	308609	grey			0.984414	0.861342	KOG Class Carbohydrate		1	other localisation		hypothetical protein			PF13896	Glycosyl-transferase for dystroglycan	KOG3765	METABOLISM	Carbohydrate transport and metabolism	Predicted glycosyltransferase	Predicted glycosyltransferase (37855)		8.68	13.6833	12.93	14.125	13.85	14.295	9.11	10	13.21	11.8	17.745	11.425	14.47	9.855	11.58	14.39	12.42	11.5067	2.04066	4.25082	4.25678	0.0777817	2.29103	6.99329	4.65224	1.38503	1.58392
Phatr3_J38120	304560	NULL			0.910113	0.811573	KOG Class Carbohydrate		1	signal anchor	"transferase activity, transferring glycosyl groups"	hypothetical protein			PF01501	Glycosyl transferase family 8	KOG1950	METABOLISM	Carbohydrate transport and metabolism	Glycosyl transferase, family 8 - glycogenin	Glycosyl transferase, family 8 - glycogenin (38120)		0.41	13.5733	10.47	4.305	8.045	11.3	0.52	8.18	10.53	7.24	8.645	6.59	0.862	9.5425	13.0833	7.85	10.7833	9.69333	0.06245	9.39314	6.05283	1.13844	3.75474	6.85894	0.122882	0.675574	1.76777
Phatr3_J46387	308336	midnightblue	DaUP		1.24674	0.727145	KOG Class Carbohydrate		6	signal peptide	"metabolic process||oxidoreductase activity, acting on the aldehyde or oxo group of donors, disulfide as acceptor"	hypothetical protein			PF00676	Dehydrogenase E1 component	KOG0450	METABOLISM	Carbohydrate transport and metabolism	2-oxoglutarate dehydrogenase, E1 subunit	2-oxoglutarate dehydrogenase, E1 subunit (46387)		12.54	18.1933	22.84	25.455	23.89	23.385	13.0333	17.4933	21.29	23.95	20.525	22.405	8.1	15.575	19.9233	21.9867	15.5767	18.7867	3.75016	2.92584	4.51134	0.0494975	4.04465	6.54074	9.01081	2.23505	2.29103
Phatr3_J39281	302719	NULL	DaUP		0.880187	0.473992	KOG Class Carbohydrate		0	other localisation		hypothetical protein					KOG2246	METABOLISM	Carbohydrate transport and metabolism	Galactosyltransferases	Galactosyltransferases (39281)		2.60667	4.88667	5.63	6.855	12.545	12.01	8.38667	3.87	7.39	8.16	10.21	16.46	5.184	4.26	9.31333	12.9333	11.4267	13.86	0.425245	2.30266	0.551543	3.17491	5.32451	2.06475	9.27312	1.34547	5.58614
Phatr3_J39282	308854	green	DaUP		1.19414	0.563598	KOG Class Carbohydrate		0	other localisation	alpha-L-fucosidase activity||carbohydrate metabolic process	hypothetical protein			PF01120	Alpha-L-fucosidase	KOG3340	METABOLISM	Carbohydrate transport and metabolism	Alpha-L-fucosidase	Alpha-L-fucosidase (39282)		29.0033	41.3967	51.05	48.935	99.205	76.455	76.0133	25.6467	50.005	59.095	71.54	83.11	22.834	25.64	59.7	80.0767	59.6433	62.2533	12.1976	12.2109	10.0409	26.6226	12.4946	25.9013	95.4098	5.69468	15.8038
Phatr3_J39942	311102	blue	DaUP	DaUP+HiFe-UP	0.755366	0.28943	KOG Class Carbohydrate		0	other localisation	carbohydrate metabolic process||isomerase activity	hypothetical protein; K01792 glucose-6-phosphate 1-epimerase [EC:5.1.3.15]	glucose-6-phosphate 1-epimerase [EC:5.1.3.15]	Glycolysis / Gluconeogenesis	PF01263	Aldose 1-epimerase	KOG1594	METABOLISM	Carbohydrate transport and metabolism	Uncharacterized enzymes related to aldose 1-epimerase	Uncharacterized enzymes related to aldose 1-epimerase (39942)		62.15	125.543	105.58	148.145	376.95	404.38	225.427	68.1267	125.35	348.42	603.04	714.85	153.792	147.85	224.14	529.797	626.917	514.61	10.152	94.2045	62.9042	2.31224	148.846	125.186	165.171	26.0592	22.5708
Phatr3_J40022	300969	NULL			1.6274	0.931005	KOG Class Carbohydrate		0	other localisation		hypothetical protein					KOG2246	METABOLISM	Carbohydrate transport and metabolism	Galactosyltransferases	Galactosyltransferases (40022)		4.56	3.43333	4.37	4.24	5.4	5.705	6.36	2.89667	3.64	3.095	4.24	5.005	2.614	2.4225	3.03333	3.18	1.95667	3.16	1.48684	1.1981	1.49907	2.43245	2.64458	3.71231	5.86397	1.23844	2.36174
Phatr3_J40325	309259	NULL			0.865287	1.00845	KOG Class Carbohydrate		0	other localisation	protein kinase activity||ATP binding||protein phosphorylation	hypothetical protein			PF00069||PF04802||PF07714	Protein kinase domain||Component of IIS longevity pathway SMK-1||Protein tyrosine kinase	KOG2175	METABOLISM	Carbohydrate transport and metabolism	Protein predicted to be involved in carbohydrate metabolism	Protein predicted to be involved in carbohydrate metabolism (40325)		11.73	9.27333	8.395	8.405	11.94	7.81	11.69	8.51667	6.545	12.44	11.56	7.915	13.164	13.07	7.11667	10.1333	12.6933	9.75333	1.53287	4.22843	1.20915	1.77484	1.90919	2.96985	1.95348	0.607481	0.756604
Phatr3_J40785	309302	NULL	LoFe-UP	LoFe-UP	2.13608	0.757282	KOG Class Carbohydrate		0	signal peptide		hypothetical protein					KOG2246	METABOLISM	Carbohydrate transport and metabolism	Galactosyltransferases	Galactosyltransferases (40785)		3.59333	6.65333	6.3	6.62	8.255	6.2	3.12	3.99333	2.985	5.18	4.08	6.34	0.696	2.1475	5.01	3.83	2.01	1.98	0.320052	1.25061	1.21622	6.08112	0.431335	2.43245	2.4627	2.33207	1.78898
Phatr3_J41063	309379	darkturquoise	LiUP	LiUP	0.878721	6.52922	KOG Class Carbohydrate		0	signal peptide		hypothetical protein			PF00300	Histidine phosphatase superfamily (branch 1)	KOG0235	METABOLISM	Carbohydrate transport and metabolism	Phosphoglycerate mutase	Phosphoglycerate mutase (41063)		38.46	71.34	87.055	8.765	14.095	11.415	64.29	57.51	100.525	5.97	16.01	11.415	74.652	66.2475	98.55	8.51667	11.18	11.9167	17.5801	11.4599	14.5028	6.38517	4.84368	4.78711	16.0675	9.16194	47.0155
Phatr3_J41088	303211	blue	LoFe-UP+DaUP		1.4254	0.811631	KOG Class Carbohydrate		0	signal peptide		hypothetical protein					KOG0747	METABOLISM	Carbohydrate transport and metabolism	Putative NAD+-dependent epimerases	Putative NAD+-dependent epimerases (41088)		23.2833	41.2533	39.77	35.64	48.295	39.765	28.7	29.0167	29.42	35.59	36.36	38.24	17.676	22.9475	28.8033	30.69	26.0867	25.0033	8.67567	6.12151	3.28098	20.7465	4.29214	3.45775	10.0194	6.13979	2.27688
Phatr3_EG02210	301234	NULL	DaUP	DaUP	0.891217	0.145712	KOG Class Carbohydrate		0	other localisation	"hydrolase activity, hydrolyzing O-glycosyl compounds||carbohydrate metabolic process"	hypothetical protein			PF00232||PF07727	Glycosyl hydrolase family 1||Reverse transcriptase (RNA-dependent DNA polymerase)	KOG0626	METABOLISM	Carbohydrate transport and metabolism	Beta-glucosidase, lactase phlorizinhydrolase, and related proteins	Beta-glucosidase, lactase phlorizinhydrolase, and related proteins (41294)	beta-galactosidase||_GAP_	1.29667	5.32667	2.505	11.375	19.675	19.17	1.11667	3.85667	2.495	11.515	17.245	21.815	0.796	4.07	2.92	13.4667	19.6067	26.3667	0.46694	3.52932	0.106066	2.12839	4.12243	3.6911	0.471204	1.15396	0.473762
Phatr3_J42169	306612	lightyellow	LoFe-UP		2.0579	1.324	KOG Class Carbohydrate		0	other localisation	hydrolase activity	hypothetical protein; K01090 protein phosphatase [EC:3.1.3.16]	serine/threonine-protein phosphatase 4 catalytic subunit [EC:3.1.3.16]		PF00149	Calcineurin-like phosphoesterase	KOG0372	METABOLISM	Carbohydrate transport and metabolism	Serine/threonine specific protein phosphatase involved in glycogen accumulation, PP2A-related	Serine/threonine specific protein phosphatase involved in glycogen accumulation, PP2A-related (42169)		69.32	58.7267	29.875	23.01	34.685	50.23	43.7433	39.3233	21.285	18.095	34.07	48.84	27.488	17.5125	20.5367	14.55	11.5033	24.38	4.08758	35.2755	0.586899	15.0472	7.21956	10.2672	16.3152	20.3225	19.4949
Phatr3_J42483	300783	darkorange			0.775577	1.25473	KOG Class Carbohydrate		0	other localisation	catalytic activity||metabolic process||oxidoreductase activity||cellular metabolic process||coenzyme binding	hypothetical protein			PF00106||PF01370||PF05368||PF13460	short chain dehydrogenase||NAD dependent epimerase/dehydratase family||NmrA-like family||NADH(P)-binding	KOG1203	METABOLISM	Carbohydrate transport and metabolism	Predicted dehydrogenase	Predicted dehydrogenase (42483)		2.41	60.2	72.98	20.22	22.995	43.98	5.15333	41.5233	87.56	25.85	28.16	34.2	3.24	69.58	95.7867	36.15	39.7733	52.3767	0.831445	28.0621	25.4558	12.5865	7.51655	12.1057	6.39531	7.8045	29.8258
Phatr3_J42527	302746	magenta	DaUP		0.890729	0.590563	KOG Class Carbohydrate		0	other localisation	"carbohydrate metabolic process||phosphotransferase activity, alcohol group as acceptor"	hypothetical protein			PF00370||PF02782	FGGY family of carbohydrate kinases, N-terminal domain||FGGY family of carbohydrate kinases, C-terminal domain	KOG2517	METABOLISM	Carbohydrate transport and metabolism	Ribulose kinase and related carbohydrate kinases	Ribulose kinase and related carbohydrate kinases (42527)		45.3967	58.1867	62.625	69.47	102.295	106.125	72.4467	58.0233	60.945	129.37	101.24	94.585	59.122	75.0725	67.9633	100.553	118.757	119.067	6.92175	14.1957	21.3617	25.965	10.2036	68.7237	1.83764	20.1067	20.2869
Phatr3_J42538	302753	yellow			1.312	0.691914	KOG Class Carbohydrate		6	other localisation	transporter activity||transport||membrane	hypothetical protein			PF00230	Major intrinsic protein	KOG0223	METABOLISM	Carbohydrate transport and metabolism	Aquaporin (major intrinsic protein family)	Aquaporin (major intrinsic protein family) (42538)		12.3367	17.1267	7.455	11.955	28.385	15.005	25.5133	7.11667	8.725	11.625	20.02	34.925	12.136	7.4125	13.27	14.7167	20.4533	9.57333	5.39419	9.5733	1.6617	4.26385	14.0361	6.07405	19.1562	0.421584	0.0212132
Phatr3_J42659	302838	cyan			0.895183	0.95499	KOG Class Carbohydrate		0	signal peptide	catalytic activity||cellular metabolic process||coenzyme binding	hypothetical protein			PF01370||PF05368||PF13460	D dependent epimerase/dehydratase family||NmrA-like family||NADH(P)-binding	KOG1203	METABOLISM	Carbohydrate transport and metabolism	Predicted dehydrogenase	Predicted dehydrogenase (42659)		137.077	229.947	196.91	182.825	133.34	173.45	116.82	229.05	164.46	182.145	140.59	163.125	114.512	258.5	161.94	210.213	208.02	228.27	33.01	34.0096	5.61443	6.34275	21.9062	36.9817	25.5678	36.0816	56.8938
Phatr3_J42835	302777	red	LiUP	LiUP	1.29046	3.72212	KOG Class Carbohydrate		0	chloroplast	metabolic process||oxidoreductase activity	hypothetical protein			PF00106||PF05368||PF13460	short chain dehydrogenase||NmrA-like family||NADH(P)-binding	KOG1203	METABOLISM	Carbohydrate transport and metabolism	Predicted dehydrogenase	Predicted dehydrogenase (42835)		97.45	67.2533	53.205	5.27	22.885	31.605	72.6033	53.13	48.66	4.51	19.985	28.42	68.536	43.045	40.4767	5.35333	13.4267	21.0467	27.6452	20.706	4.64569	2.40416	0.671751	19.4525	37.2584	12.4653	3.13955
Phatr3_J42962	310927	magenta	DaUP	DaUP	1.30133	0.33045	KOG Class Carbohydrate		0	other localisation	glycerone kinase activity||glycerol metabolic process				PF02733||PF02734	Dak1 domain||DAK2 domain	KOG2426	METABOLISM	Carbohydrate transport and metabolism	Dihydroxyacetone kinase/glycerone kinase	Dihydroxyacetone kinase/glycerone kinase (42962)		2.12333	16.5667	17.325	35.46	29.99	24.77	4.11	8.62333	13.985	26.425	23.855	23.145	0.908	6.59	15.2133	32.6367	18.78	16.0867	0.992287	5.90343	0.304056	21.2698	0.919239	2.77186	5.28299	1.45662	0.360624
Phatr3_J43169	304852	red	LiUP		0.885454	2.00191	KOG Class Carbohydrate		0	chloroplast	catalytic activity||cellular metabolic process||coenzyme binding	hypothetical protein			PF01370||PF13460	D dependent epimerase/dehydratase family||NADH(P)-binding	KOG0747	METABOLISM	Carbohydrate transport and metabolism	Putative NAD+-dependent epimerases	Putative NAD+-dependent epimerases (43169)		116.567	113.703	64.115	3.215	31.08	87.61	104.68	127.723	64.38	2.185	42.38	78.7	121.014	102.532	69.6433	4.14667	56.1767	134.53	41.6763	24.1576	5.49422	0.205061	6.88722	42.2001	34.3492	8.16001	8.6267
Phatr3_J43298	301259	turquoise			0.929488	1.20148	KOG Class Carbohydrate		0	other localisation		hypothetical protein			PF00300	Histidine phosphatase superfamily (branch 1)	KOG3734	METABOLISM	Carbohydrate transport and metabolism	Predicted phosphoglycerate mutase	Predicted phosphoglycerate mutase (43298)		18.9433	9.91333	13.335	24.05	4.19	3.74	13.68	15.2533	19.45	16.78	4.71	6.005	18.604	9.705	9.12	17.8367	10.9533	14.4033	4.2218	5.89466	13.9654	14.9765	0.947523	0.622254	2.37158	6.08829	18.4413
Phatr3_J43422	305448	grey	LoFe-UP		1.45764	0.837057	KOG Class Carbohydrate		0	other localisation	protein binding||identical protein binding	hypothetical protein			PF00515||PF07719||PF07721||PF10602||PF12895||PF13174||PF13176||PF13181||PF13374||PF13414||PF13424||PF13428||PF13429||PF13431||PF13432||PF14559||PF14938	Tetratricopeptide repeat||Tetratricopeptide repeat||Tetratricopeptide repeat||26S proteasome subunit RPN7||Anaphase-promoting complex, cyclosome, subunit 3||Tetratricopeptide repeat||Tetratricopeptide repeat||Tetratricopeptide repeat||Tetratricopeptide repeat||TPR repeat||Tetratricopeptide repeat||Tetratricopeptide repeat||Tetratricopeptide repeat||Tetratricopeptide repeat||Tetratricopeptide repe…	KOG4626	METABOLISM	Carbohydrate transport and metabolism	O-linked N-acetylglucosamine transferase OGT	O-linked N-acetylglucosamine transferase OGT (43422)		31.34	39.7867	37.14	32.75	50.56	48.97	28.46	28.6967	28.735	31.17	48.285	42.55	26.136	21.925	27.9767	27.0467	22.11	25.9	8.86561	12.2839	4.63862	7.76403	3.39411	20.195	12.9566	6.63954	1.53442
Phatr3_J43615	305419	blue	LoFe-UP+DaUP		1.30841	0.774679	KOG Class Carbohydrate		1	signal peptide	acetylglucosaminyltransferase activity||membrane	hypothetical protein			PF02485	Core-2/I-Branching enzyme	KOG0799	METABOLISM	Carbohydrate transport and metabolism	Branching enzyme	Branching enzyme (43615)		25.8833	30.74	25.41	27.85	42.135	36.965	30.3433	23.9667	21.125	27.17	33.825	30.285	18.178	18.9325	21.61	26.1133	24.35	29.51	7.31145	8.63049	1.11723	5.20431	11.8865	6.41346	10.8777	1.2721	3.06177
Phatr3_J43685	309550	magenta	DaUP	DaUP	1.24698	0.404356	KOG Class Carbohydrate		0	other localisation	oxidoreductase activity	hypothetical protein			PF01408	Oxidoreductase family, NAD-binding Rossmann fold	KOG2741	METABOLISM	Carbohydrate transport and metabolism	Dimeric dihydrodiol dehydrogenase	Dimeric dihydrodiol dehydrogenase (43685)		5.58	106.227	88.115	112.895	112.99	127.79	6.34	40.2467	118.555	125.11	112.08	122.73	5.606	33.745	82.5033	110.707	94.97	121.747	0.610246	106.717	8.06809	48.2176	10.2813	28.1994	0.735459	28.7024	2.80721
Phatr3_J44040	309641	NULL	HiFe-UP	HiFe-UP	0.685172	0.967084	KOG Class Carbohydrate		1	signal peptide		UDP-N-acetylglucosamine--peptide N-acetylglucosaminyltransferase (EC:2.4.1.-); K09667 polypeptide N-acetylglucosaminyltransferase [EC:2.4.1.-]	polypeptide N-acetylglucosaminyltransferase [EC:2.4.1.-]	Other types of O-glycan biosynthesis	PF13844	Glycosyl transferase family 41	KOG4626	METABOLISM	Carbohydrate transport and metabolism	O-linked N-acetylglucosamine transferase OGT	O-linked N-acetylglucosamine transferase OGT (44040)		9.20667	6.82	6.845	10.445	6.915	9.38	5.42333	9.40667	11.015	10.07	10.72	6.54	15.256	9.4825	12.14	14.8867	13.3067	7.86333	1.8921	1.49643	0.148492	1.54856	1.94454	2.39002	1.58771	1.67381	2.89207
Phatr3_J44117	305509	grey		HiFe-UP+LiUP	0.920716	1.30618	KOG Class Carbohydrate		10	signal peptide	"endoplasmic reticulum membrane||transferase activity, transferring hexosyl groups"	"dolichyl pyrophosphate Glc1Man9GlcNAc2 alpha-1,3-glucosyltransferase (EC:2.4.1.-); K03848 alpha-1,3-glucosyltransferase [EC:2.4.1.-]"	"alpha-1,3-glucosyltransferase [EC:2.4.1.267]"	N-Glycan biosynthesis	PF03155	ALG6, ALG8 glycosyltransferase family	KOG2575	METABOLISM	Carbohydrate transport and metabolism	Glucosyltransferase - Alg6p	Glucosyltransferase - Alg6p (44117)		40.36	61.1433	69.15	44.655	55.955	41.595	54.35	53.9367	63.75	54.315	58.21	32.3	64.324	59.8125	79.1833	60.3767	44.3367	28.0833	9.45819	15.7339	9.24896	8.18123	18.6747	9.4823	20.1899	18.0678	15.6271
Phatr3_J44338	301552	purple			1.1004	1.05594	KOG Class Carbohydrate		0	other localisation	"integral component of membrane||transferase activity, transferring hexosyl groups"	hypothetical protein			PF03314||PF05637	Protein of unknown function, DUF273||galactosyl transferase GMA12/MNN10 family	KOG4748	METABOLISM	Carbohydrate transport and metabolism	Subunit of Golgi mannosyltransferase complex	Subunit of Golgi mannosyltransferase complex (44338)		50.4467	98.1067	123.005	109.14	94.785	65.17	57.3567	94.24	93.02	107.73	97.31	61.05	55.64	105.395	110.09	107.64	55.59	39.33	12.0012	21.7484	27.1175	27.5913	31.9542	28.4964	2.16583	38.9245	12.5582
Phatr3_J44339	301546	grey	LoFe-UP+LiUP	LiUP	1.55844	1.77405	KOG Class Carbohydrate		1	other localisation	"integral component of membrane||transferase activity, transferring hexosyl groups"	hypothetical protein			PF03314||PF05637	Protein of unknown function, DUF273||galactosyl transferase GMA12/MNN10 family	KOG4748	METABOLISM	Carbohydrate transport and metabolism	Subunit of Golgi mannosyltransferase complex	Subunit of Golgi mannosyltransferase complex (44339)		42.3133	24.8133	29.31	24.835	20.45	18.555	36.48	21.1067	18.24	14.37	15.115	12.855	21.972	15.3	23.1067	15.0767	7.93333	6.20333	8.56377	5.93401	5.72756	21.885	1.90919	9.3126	12.4304	3.85739	7.49533
Phatr3_J44517	303631	yellow	DaUP		1.09478	0.603345	KOG Class Carbohydrate		0	other localisation		hypothetical protein			PF13896	Glycosyl-transferase for dystroglycan	KOG3765	METABOLISM	Carbohydrate transport and metabolism	Predicted glycosyltransferase	Predicted glycosyltransferase (44517)		7.32	12.76	11.585	9.83	20.405	16.785	9.18333	8.56667	7.67	16.06	13.905	21.355	5.376	10.8475	13.2233	13.6267	14.0233	15.3267	3.09349	7.79177	1.25158	3.49311	5.53665	3.40118	6.28922	2.0416	2.05061
Phatr3_J44537	307719	NULL		LiUP	1.28282	1.08297	KOG Class Carbohydrate		1	signal peptide		hypothetical protein			PF13896	Glycosyl-transferase for dystroglycan	KOG3765	METABOLISM	Carbohydrate transport and metabolism	Predicted glycosyltransferase	Predicted glycosyltransferase (44537)		5.73	6.64	11.63	4.195	5.515	3.875	5.43333	4.58333	8.4	4.72	6.39	6.25	3.75	2.9975	6.79	5.37667	4.66667	5.87667	1.44696	2.49544	2.58801	1.15258	0.247487	1.09602	1.2548	0.877971	1.30108
Phatr3_EG02392	305737	royalblue	DaUP		1.19825	0.725046	KOG Class Carbohydrate		0	other localisation		hypothetical protein			PF13896||PF14033	Glycosyl-transferase for dystroglycan||Protein of unknown function (DUF4246)	KOG3765	METABOLISM	Carbohydrate transport and metabolism	Predicted glycosyltransferase	Predicted glycosyltransferase (44564)		32.6967	37.87	40.735	53.45	54.475	64.58	33.5967	35.3033	43.255	50.07	40.155	55.77	22.234	33.4775	48.7567	50.8533	37.7067	36.2333	3.37131	7.79775	1.16673	12.2047	2.01525	14.0714	8.72393	13.9177	1.50614
Phatr3_J44871	305811	grey		LiUP	0.905874	1.08676	KOG Class Carbohydrate		6	signal peptide	transporter activity||transport||membrane	hypothetical protein			PF00230	Major intrinsic protein	KOG0224	METABOLISM	Carbohydrate transport and metabolism	Aquaporin (major intrinsic protein family)	Aquaporin (major intrinsic protein family) (44871)		31.6	58.76	51.39	48.05	46	61.555	37.8567	38.8133	55.945	36.63	48.64	47.58	57.174	57.105	56.0067	43.1767	37.6333	48.5	6.50572	26.453	11.243	0.39598	16.8857	12.6219	20.6548	20.3358	6.47003
Phatr3_J44884	311732	grey	LoFe-UP		1.45861	1.01413	KOG Class Carbohydrate		1	signal peptide	"hydrolase activity, hydrolyzing O-glycosyl compounds||carbohydrate metabolic process"	chitinase glycoside hydrolase family 1 (EC:3.2.1.14)			PF00704	Glycosyl hydrolases family 18	KOG2806	METABOLISM	Carbohydrate transport and metabolism	Chitinase	Chitinase (44884)		41.42	71.89	71.715	61.65	43.735	58.395	49.6167	45.6867	43.44	50.16	45.145	56.605	34.698	38.675	36.8267	33.13	30.38	45.2233	16.323	21.4585	12.0279	18.3989	6.92258	3.6416	33.0263	3.7118	31.8481
Phatr3_J44906	311775	blue	DaUP	DaUP	1.16673	0.55842	KOG Class Carbohydrate		0	other localisation	"biosynthetic process||hydroxymethyl-, formyl- and related transferase activity"	formyltetrahydrofolate deformylase (EC:3.5.1.10)			PF00551	Formyl transferase	KOG3076	METABOLISM	Carbohydrate transport and metabolism	5'-phosphoribosylglycinamide formyltransferase	5'-phosphoribosylglycinamide formyltransferase (44906)	formyltetrahydrofolate deformylase	17.4	45.2033	37.765	44.21	53.165	46.585	18.75	27.5967	37.26	58.585	49.33	42.365	6.958	29.7675	38.74	59.3667	41.4867	37.4033	11.3823	11.7309	2.4678	1.86676	6.54074	13.1875	7.08477	1.72631	12.1764
Phatr3_J44936	307807	darkgrey			0.993939	1.29974	KOG Class Carbohydrate		0	signal peptide		hypothetical protein			PF08547	Complex I intermediate-associated protein 30 (CIA30)	KOG1203	METABOLISM	Carbohydrate transport and metabolism	Predicted dehydrogenase	Predicted dehydrogenase (44936)		25.6067	24.6467	15.095	17.125	11.735	11.75	20.43	26.9567	11.05	15.13	12.085	19.22	23.76	20.735	10.27	13.8867	17.0567	22.1567	3.79501	5.25487	3.03349	6.21547	0.190919	4.58205	14.6499	7.68574	8.98026
Phatr3_J45073	311852	grey	DaUP		0.966166	0.700456	KOG Class Carbohydrate		1	signal peptide	"hydrolase activity, hydrolyzing O-glycosyl compounds||carbohydrate metabolic process"	hypothetical protein			PF00728	Glycosyl hydrolase family 20, catalytic domain	KOG2499	METABOLISM	Carbohydrate transport and metabolism	Beta-N-acetylhexosaminidase	Beta-N-acetylhexosaminidase (45073)		18.5133	22.3667	19.935	30.855	32.43	26.245	15.17	17.0333	20.835	26.385	33.34	21.085	23.05	18.4225	20.1733	33.7833	26.5833	22.4633	2.43716	9.15403	1.08187	7.48826	9.70151	6.2579	4.15067	3.50373	1.15258
Phatr3_J45258	305879	turquoise		LiUP	1.18001	1.16269	KOG Class Carbohydrate		0	signal peptide	sulfotransferase activity	hypothetical protein			PF00685	Sulfotransferase domain	KOG4157	METABOLISM	Carbohydrate transport and metabolism	beta-1,6-N-acetylglucosaminyltransferase, contains WSC domain	beta-1,6-N-acetylglucosaminyltransferase, contains WSC domain (45258)		39.1267	23.1467	24.265	19.79	27.01	28.085	33.5	30.35	21.43	19.91	25.09	31.79	30.132	21.56	20.6667	15.8467	25.4267	22.8867	2.65001	3.60212	1.68999	2.06475	2.2486	1.393	4.55685	5.144	2.786
Phatr3_J45308	307906	green	LoFe-UP+DaUP	DaUP	1.36345	0.583413	KOG Class Carbohydrate		0	signal peptide		ribokinase			PF00294||PF01261||PF08543	pfkB family carbohydrate kinase||Xylose isomerase-like TIM barrel||Phosphomethylpyrimidine kinase	KOG2855	METABOLISM	Carbohydrate transport and metabolism	Ribokinase	Ribokinase (45308)		15.57	17.57	16.35	26.955	28.75	25.43	19.15	13.0667	15.92	20.745	26.355	28.93	8.874	10.21	14.7033	22.8433	19.3533	20.1167	4.09542	3.44077	4.18607	7.2337	2.63044	3.83252	6.0631	1.80578	3.09713
Phatr3_J45434	305972	cyan			0.932945	1.02845	KOG Class Carbohydrate		0	other localisation	"catalytic activity||3-beta-hydroxy-delta5-steroid dehydrogenase activity||steroid biosynthetic process||oxidoreductase activity, acting on the CH-OH group of donors, NAD or NADP as acceptor||cellular metabolic process||coenzyme binding||oxidation-reduction process"	nad-dependent epimerase/dehydratase			PF01073||PF01370||PF07993	3-beta hydroxysteroid dehydrogenase/isomerase family||NAD dependent epimerase/dehydratase family||Male sterility protein	KOG1429	METABOLISM	Carbohydrate transport and metabolism	dTDP-glucose 4-6-dehydratase/UDP-glucuronic acid decarboxylase	dTDP-glucose 4-6-dehydratase/UDP-glucuronic acid decarboxylase (45434)		104.807	320.803	208.67	203.45	174.56	170.33	78.4967	306.69	251.765	240.94	225.285	128.145	81.834	280.285	332.843	315.997	210.997	141.05	47.6825	68.3103	47.956	25.8094	3.43654	6.03869	39.9263	117.818	14.4462
Phatr3_J46109	304000	cyan		LiUP	1.20102	1.38923	KOG Class Carbohydrate		0	other localisation	protein glycosylation||fucosyltransferase activity||membrane	hypothetical protein			PF00852	Glycosyltransferase family 10 (fucosyltransferase)	KOG2619	METABOLISM	Carbohydrate transport and metabolism	Fucosyltransferase	Fucosyltransferase (46109)		21.2333	48.4533	41.195	20.61	30.58	23.625	25.5367	26.8567	36.07	27.765	32.55	29.135	19.992	30.335	51.2967	25.79	15.4133	10.52	12.145	9.46004	1.32229	9.71565	8.78227	1.6617	11.499	3.57763	2.43245
Phatr3_J46110	310207	blue			1.19212	0.935177	KOG Class Carbohydrate		0	other localisation	protein glycosylation||fucosyltransferase activity||membrane	core alphafucosyltransferase			PF00852	Glycosyltransferase family 10 (fucosyltransferase)	KOG2619	METABOLISM	Carbohydrate transport and metabolism	Fucosyltransferase	Fucosyltransferase (46110)		12.1733	12.8733	12.06	11.02	17.36	13.53	17.92	10.8433	8.54	13.065	15.335	15.395	9.712	11.905	13.1167	11.5267	10.63	11.1067	4.23528	1.69827	0.834386	6.4771	2.47487	5.54372	15.7161	1.23208	3.09713
Phatr3_J46140	312050	blue	DaUP		1.20524	0.692791	KOG Class Carbohydrate		0	other localisation	protein binding	galactosyl transferase			PF00397||PF02709||PF10111||PF13733	WW domain||N-terminal domain of galactosyltransferase||Glycosyltransferase like family 2||N-terminal region of glycosyl transferase group 7	KOG3916	METABOLISM	Carbohydrate transport and metabolism	UDP-Gal:glucosylceramide beta-1,4-galactosyltransferase	UDP-Gal:glucosylceramide beta-1,4-galactosyltransferase (46140)		16.0767	32.36	32.095	30.035	39.04	35.545	17.9233	22.3933	32.06	28.645	29.44	36.895	8.7	23.72	28.46	29.65	26.77	33.6433	2.57954	4.93736	6.72459	15.422	3.28098	10.9389	7.40712	5.99014	16.0372
Phatr3_J46289	306072	darkred	LoFe-UP+DaUP	LoFe-UP+DaUP	1.72694	0.617116	KOG Class Carbohydrate		0	other localisation	protein binding	"hypothetical protein; K07199 5'-AMP-activated protein kinase, regulatory beta subunit"	"5'-AMP-activated protein kinase, regulatory beta subunit"	Circadian rhythm || Insulin signaling pathway || Adipocytokine signaling pathway || Hypertrophic cardiomyopathy (HCM)	PF04739	5'-AMP-activated protein kinase beta subunit, interation domain	KOG1616	METABOLISM	Carbohydrate transport and metabolism	Protein involved in Snf1 protein kinase complex assembly	Protein involved in Snf1 protein kinase complex assembly (46289)		44.76	61.3	40.645	52.415	68.745	91.065	41.4367	46.7167	33.945	46.885	50.695	73.065	11.186	24.89	27.4233	36.3567	36.6867	64.4967	17.1561	19.6653	15.8463	18.4484	13.2441	16.6382	16.8113	27.2938	12.8481
Phatr3_EG02011	302218	yellow	DaUP		1.06549	0.742791	KOG Class Carbohydrate		0	mitochondrion		hypothetical protein			PF13896	Glycosyl-transferase for dystroglycan	KOG3765	METABOLISM	Carbohydrate transport and metabolism	Predicted glycosyltransferase	Predicted glycosyltransferase (46672)		11.8867	15.5	14.31	17.675	17.89	15.635	13.65	12.6867	13.53	24.14	16.495	14.245	11.002	13.35	12.8233	21.0767	17.2567	13.3667	2.98089	6.03719	0.961665	0.714178	9.06511	2.5668	3.39077	4.26076	1.27279
Phatr3_J46720	302245	green	LoFe-UP+DaUP	DaUP	1.31832	0.41857	KOG Class Carbohydrate		1	signal peptide		hypothetical protein			PF05368||PF13460	NmrA-like family||NADH(P)-binding	KOG1203	METABOLISM	Carbohydrate transport and metabolism	Predicted dehydrogenase	Predicted dehydrogenase (46720)		22.28	26.72	21.94	48.92	45.995	35.83	15.4167	20.5433	19.41	40.71	41.66	46.795	6.142	18.4625	13.23	36.9567	39.7833	37.77	8.4476	9.8553	8.47114	30.9571	14.2199	1.90919	4.04937	5.42081	8.06102
Phatr3_J47152	304393	grey60			1.34405	1.06174	KOG Class Carbohydrate		0	other localisation	"catalytic activity||3-beta-hydroxy-delta5-steroid dehydrogenase activity||steroid biosynthetic process||dTDP-4-dehydrorhamnose reductase activity||biosynthetic process||oxidoreductase activity, acting on the CH-OH group of donors, NAD or NADP as acceptor||cellular metabolic process||extracellular polysaccharide biosynthetic process||coenzyme binding||oxidation-reduction process"	hypothetical protein			PF01073||PF01370||PF02719||PF04321||PF07993	3-beta hydroxysteroid dehydrogenase/isomerase family||NAD dependent epimerase/dehydratase family||Polysaccharide biosynthesis protein||RmlD substrate binding domain||Male sterility protein	KOG0747	METABOLISM	Carbohydrate transport and metabolism	Putative NAD+-dependent epimerases	Putative NAD+-dependent epimerases (47152)		56.5333	125.69	186.9	184.41	84.34	90.035	64.2867	137.4	175.465	165.385	75.185	85.35	38.316	96.55	169.8	133.003	72.17	36.1833	7.47805	27.9824	19.601	105.698	4.79418	46.9872	15.6648	82.976	13.7815
Phatr3_J47316	302369	grey			1.12344	0.916779	KOG Class Carbohydrate		0	signal anchor	"transferase activity, transferring hexosyl groups||intrinsic component of endoplasmic reticulum membrane"	hypothetical protein			PF09258	Glycosyl transferase family 64 domain	KOG1022	METABOLISM	Carbohydrate transport and metabolism	Acetylglucosaminyltransferase EXT2/exostosin 2	Acetylglucosaminyltransferase EXT2/exostosin 2 (47316)		21.46	21.9367	16.87	20.865	21.08	34.655	21.3233	20.75	16.335	19.35	24.95	22.915	21.41	19.965	16.73	16.7567	17.9067	22.1467	4.23239	1.39808	6.43467	2.66579	2.16375	0.799031	6.94902	2.76718	2.18496
Phatr3_J47367	300301	greenyellow		DaUP	1.30467	0.730136	KOG Class Carbohydrate		0	signal peptide	"catalytic activity||3-beta-hydroxy-delta5-steroid dehydrogenase activity||steroid biosynthetic process||oxidoreductase activity, acting on the CH-OH group of donors, NAD or NADP as acceptor||cellular metabolic process||coenzyme binding||oxidation-reduction process"	hypothetical protein			PF01073||PF01370||PF05368||PF13460	3-beta hydroxysteroid dehydrogenase/isomerase family||NAD dependent epimerase/dehydratase family||NmrA-like family||NADH(P)-binding	KOG1203	METABOLISM	Carbohydrate transport and metabolism	Predicted dehydrogenase	Predicted dehydrogenase (47367)		68.6067	67.2567	93.425	98.625	86.565	62.65	55.92	79.1133	65.05	96.46	57.41	69.665	28.09	51.7975	44.2267	83.05	77.2867	76.6667	15.0463	11.5688	76.8554	70.2511	0.120208	11.8653	15.1212	16.5435	54.8856
Phatr3_J47517	306450	orange			0.963715	0.707578	KOG Class Carbohydrate		1	signal peptide		hypothetical protein			PF13896	Glycosyl-transferase for dystroglycan	KOG3765	METABOLISM	Carbohydrate transport and metabolism	Predicted glycosyltransferase	Predicted glycosyltransferase (47517)		13.7	28.5133	57.915	63.845	57.7	37.225	34.41	33.7367	64.965	84.9	62.32	49.39	14.646	53.38	82.64	82.8333	50.77	22.1933	1.18165	15.7799	17.0342	4.85782	19.3323	14.0361	23.571	16.3565	30.5399
Phatr3_J47845	304535	brown	DaUP		1.1222	0.616292	KOG Class Carbohydrate		1	signal anchor	catalytic activity||metabolic process||sulfuric ester hydrolase activity	hypothetical protein			PF00884||PF01663	Sulfatase||Type I phosphodiesterase / nucleotide pyrophosphatase	KOG3731	METABOLISM	Carbohydrate transport and metabolism	Sulfatases	Sulfatases (47845)		45.3133	63.94	56.125	60.475	96.41	98.65	59.49	63.3667	56.755	71.085	98.98	93.505	32.764	48.4775	65.1233	80.6667	86.2433	85.4333	17.152	17.9127	12.1834	0.00707107	13.8593	25.866	45.2009	17.4233	10.3167
Phatr3_J48444	306737	NULL	LoFe-UP		2.19721	0.900482	KOG Class Carbohydrate		0	other localisation	"metabolic process||oxidoreductase activity, acting on the aldehyde or oxo group of donors, disulfide as acceptor"	hypothetical protein			PF00676	Dehydrogenase E1 component	KOG0450	METABOLISM	Carbohydrate transport and metabolism	2-oxoglutarate dehydrogenase, E1 subunit	2-oxoglutarate dehydrogenase, E1 subunit (48444)		8.71	6.81	5.585	5.115	6.54	10.48	7.11667	5.48667	4.9	2.755	6.14	8.29	1.972	2.15	3.61333	4.37667	2.32333	4.46667	1.71292	2.45823	5.06996	4.51841	1.32936	9.65908	5.33308	5.60976	5.95384
Phatr3_J48863	310844	purple			1.28426	1.00791	KOG Class Carbohydrate		0	other localisation		hypothetical protein			PF00903||PF12681	Glyoxalase/Bleomycin resistance protein/Dioxygenase superfamily||Glyoxalase-like domain	KOG2943	METABOLISM	Carbohydrate transport and metabolism	Predicted glyoxalase	Predicted glyoxalase (48863)		38.0067	69.3133	57.735	53.145	44.745	43.755	47.6133	44.0633	52.29	56.55	43.63	43.95	26.812	38.9725	51.3733	48.4933	41.4367	32.3567	15.1216	23.0985	9.5813	1.20915	14.7149	9.51059	4.96685	10.1657	2.6163
Phatr3_J48865	304799	brown	DaUP	DaUP	1.11174	0.373509	KOG Class Carbohydrate		0	signal peptide	alpha-L-fucosidase activity||carbohydrate metabolic process	hypothetical protein; K01206 alpha-L-fucosidase [EC:3.2.1.51]	alpha-L-fucosidase [EC:3.2.1.51]	Other glycan degradation	PF01120	Alpha-L-fucosidase	KOG3340	METABOLISM	Carbohydrate transport and metabolism	Alpha-L-fucosidase	Alpha-L-fucosidase (48865)		8.88667	29.91	26.24	33.01	43.01	56.365	9.88333	14.2333	24.835	47.455	42.51	46.225	4.43	14.8225	29.5533	48.6467	34.3967	46.46	7.13775	8.7847	1.32936	6.42053	1.73948	1.22329	8.01169	1.78231	4.92853
Phatr3_J49337	311111	NULL		LiUP	1.21424	1.08781	KOG Class Carbohydrate		0	other localisation		hypothetical protein					KOG2246	METABOLISM	Carbohydrate transport and metabolism	Galactosyltransferases	Galactosyltransferases (49337)		6.86333	5.19333	6.065	4.955	4.965	8.685	8.14333	4.65	5.42	4.745	5.205	7.755	5.478	4.8775	6.16333	4.67333	3.54667	5.01333	0.882855	0.836321	0.516188	2.28395	0.0777817	5.5225	6.39758	1.07056	1.15966
Phatr3_J49437	309197	darkorange		LiUP	0.858027	1.33918	KOG Class Carbohydrate		1	signal peptide	catalytic activity||oxidoreductase activity||cellular metabolic process||coenzyme binding||oxidation-reduction process	nucleoside-diphosphate-sugar epimerases-like protein			PF01370||PF03435||PF05368||PF13460	D dependent epimerase/dehydratase family||Saccharopine dehydrogenase||NmrA-like family||NADH(P)-binding	KOG1203	METABOLISM	Carbohydrate transport and metabolism	Predicted dehydrogenase	Predicted dehydrogenase (49437)		10.8333	21.8767	27.35	18.635	11.175	17.635	11.1233	23.28	26.2	13.8	15.17	13.96	13.54	33.0925	26.3867	16.7267	15.62	17.11	3.02637	5.33369	3.67696	1.13844	3.20319	0.968736	1.80151	4.89261	3.39411
Phatr3_J49563	303090	NULL	LoFe-UP+DaUP	DaUP	1.52295	0.4335	KOG Class Carbohydrate		0	other localisation	"hydrolase activity, hydrolyzing O-glycosyl compounds||carbohydrate metabolic process"	hypothetical protein; K12373 hexosaminidase [EC:3.2.1.52]	hexosaminidase [EC:3.2.1.52]	Other glycan degradation || Amino sugar and nucleotide sugar metabolism || Glycosaminoglycan degradation || Glycosphingolipid biosynthesis - globo series || Glycosphingolipid biosynthesis - ganglio series || Lysosome	PF00728||PF14845	Glycosyl hydrolase family 20, catalytic domain||beta-acetyl hexosaminidase like	KOG2499	METABOLISM	Carbohydrate transport and metabolism	Beta-N-acetylhexosaminidase	Beta-N-acetylhexosaminidase (49563)		3	6.18333	5.625	7.56	11.38	13.265	3.08	5.33	5.41	8.48	10.52	8.595	1.318	2.6875	4.70333	8.55667	5.71	7.17	1.44406	0.510816	0.289914	0.46669	1.99404	4.80126	1.59737	1.86615	2.22032
Phatr3_J49580	303074	brown	DaUP		1.20401	0.458655	KOG Class Carbohydrate		0	signal peptide		hypothetical protein			PF08547	Complex I intermediate-associated protein 30 (CIA30)	KOG1203	METABOLISM	Carbohydrate transport and metabolism	Predicted dehydrogenase	Predicted dehydrogenase (49580)		25.02	40.08	49.975	82.835	52.33	88.53	17.9533	37.68	37.925	64.45	53.305	88.395	15.166	32.92	38.4233	67.9833	45.7467	68.8933	7.8055	20.3706	11.4339	34.4149	25.173	38.2969	8.1157	13.1161	8.44993
Phatr3_J49631	311178	purple			1.18995	0.776736	KOG Class Carbohydrate		0	other localisation	mannosyltransferase activity||protein glycosylation||membrane	hypothetical protein			PF01793	Glycolipid 2-alpha-mannosyltransferase	KOG4472	METABOLISM	Carbohydrate transport and metabolism	Glycolipid 2-alpha-mannosyltransferase (alpha-1,2-mannosyltransferase)	Glycolipid 2-alpha-mannosyltransferase (alpha-1,2-mannosyltransferase) (49631)		11.0967	18.0333	19.525	18.06	21.15	18.115	14.6333	12.0767	15.465	18.47	19.475	19.44	9.872	11.15	18.6033	18.65	14.9133	14.61	4.48413	6.76148	5.84777	3.13955	3.6911	8.4075	10.7947	6.18395	7.04985
Phatr3_J49787	301108	NULL	LoFe-UP		1.56799	0.82125	KOG Class Carbohydrate		0	signal peptide	"metabolic process||oxidoreductase activity, acting on the aldehyde or oxo group of donors, disulfide as acceptor"	hypothetical protein			PF00676	Dehydrogenase E1 component	KOG0450	METABOLISM	Carbohydrate transport and metabolism	2-oxoglutarate dehydrogenase, E1 subunit	2-oxoglutarate dehydrogenase, E1 subunit (49787)		10.4067	6.43	10.245	8.86	9.995	8.02	8.69667	6.55667	7.65	5.57	6.4	15.285	3.944	2.7025	7.7	7.84	6.00333	6.59667	2.05578	3.22559	2.67993	4.92146	1.50614	0.141421	3.3067	3.5403	0.19799
Phatr3_J49844	305226	NULL	LoFe-UP+DaUP	LoFe-UP+DaUP	1.7098	0.573592	KOG Class Carbohydrate		0	other localisation	catalytic activity||cellular metabolic process||coenzyme binding	hypothetical protein			PF01370||PF05368||PF07993||PF13460	D dependent epimerase/dehydratase family||NmrA-like family||Male sterility protein||NADH(P)-binding	KOG1203	METABOLISM	Carbohydrate transport and metabolism	Predicted dehydrogenase	Predicted dehydrogenase (49844)		13.77	12.4567	7.405	9.91	18.9	12.835	10.23	6.46667	3.57	13.575	12.515	21.24	5.466	3.4875	4.30333	8.74667	9.85333	11.3933	6.01101	2.97001	3.52846	4.20021	12.2754	1.78898	5.23466	2.42028	0.183848
Phatr3_J49954	307287	grey		HiFe-UP+LiUP	0.871995	1.09555	KOG Class Carbohydrate		1	signal anchor		hypothetical protein					KOG2246	METABOLISM	Carbohydrate transport and metabolism	Galactosyltransferases	Galactosyltransferases (49954)		20.4667	20.52	20.245	18.77	18.58	18.505	25.6	16.8767	19.12	24.995	17.02	19.085	30.842	18.6125	21.3033	24.85	17.3867	21.66	1.81291	5.97807	0.247487	2.26274	3.79009	6.03162	2.33707	0.848312	0.296985
Phatr3_J49965	309316	NULL	DaUP		1.41171	0.519889	KOG Class Carbohydrate		1	signal anchor		hypothetical protein					KOG2246	METABOLISM	Carbohydrate transport and metabolism	Galactosyltransferases	Galactosyltransferases (49965)		2.78333	13.0933	8.765	18.705	12.95	7.66	2.73333	5.45333	8.99	18.72	12.575	12.165	1.744	4.7025	12.0233	15.1567	6.00333	6.03	0.289885	5.15854	2.72236	11.6319	3.43654	0.494975	0.782326	0.646091	5.74171
Phatr3_J49980	311250	tan			1.12988	0.898839	KOG Class Carbohydrate		0	other localisation		hypothetical protein					KOG2246	METABOLISM	Carbohydrate transport and metabolism	Galactosyltransferases	Galactosyltransferases (49980)		20.9533	41.0133	45.95	29.075	35.805	37.745	18.96	25.6667	44.82	36.96	28.7	43.84	16.29	27.32	49.1433	39.3733	25.3233	27.3767	4.51328	8.08196	3.21026	15.5776	2.7365	9.43988	10.4639	7.4942	0.975807
Phatr3_J50182	301190	black	LoFe-UP		1.47661	0.860436	KOG Class Carbohydrate		0	other localisation	"carbohydrate metabolic process||phosphotransferase activity, alcohol group as acceptor"	hypothetical protein			PF00370||PF02782	FGGY family of carbohydrate kinases, N-terminal domain||FGGY family of carbohydrate kinases, C-terminal domain	KOG2517	METABOLISM	Carbohydrate transport and metabolism	Ribulose kinase and related carbohydrate kinases	Ribulose kinase and related carbohydrate kinases (50182)		41.3567	43.28	39.045	38.345	61.29	39.785	51.61	25.3967	26.375	34.77	38.01	50.625	21.558	24.6675	32.4567	33.4833	28.47	30.02	6.84122	14.8658	8.7752	23.186	18.5969	13.0178	32.5943	6.51135	17.7837
Phatr3_J50257	303242	purple	LoFe-UP		1.45722	0.826209	KOG Class Carbohydrate		1	other localisation		hypothetical protein					KOG2246	METABOLISM	Carbohydrate transport and metabolism	Galactosyltransferases	Galactosyltransferases (50257)		12.8333	24.5833	29.8	20.705	27.92	25.465	13.94	15.3267	25.265	22.11	24.985	22.835	8.952	13.9575	21.3967	19.6533	15.4667	12.5833	4.70836	1.74749	0.0707107	4.51841	3.47897	7.89838	3.47475	3.23209	5.46594
Phatr3_J50392	301233	blue			1.51466	0.730368	KOG Class Carbohydrate		0	other localisation	"metabolic process||oxidoreductase activity, acting on the aldehyde or oxo group of donors, disulfide as acceptor"	hypothetical protein			PF00676	Dehydrogenase E1 component	KOG0450	METABOLISM	Carbohydrate transport and metabolism	2-oxoglutarate dehydrogenase, E1 subunit	2-oxoglutarate dehydrogenase, E1 subunit (50392)		11.1	11.7167	11.07	12.7	15.63	18.76	14.44	10.98	10.755	12.265	10.975	18.31	5.728	5.9575	9.63	9.53	10.68	13.02	2.08928	0.635164	2.98399	5.55786	0.876812	3.80423	7.84017	6.49598	6.38517
Phatr3_J50770	309655	green	LoFe-UP+DaUP	DaUP	1.27905	0.358273	KOG Class Carbohydrate		0	other localisation	"carbohydrate metabolic process||phosphotransferase activity, alcohol group as acceptor"	hypothetical protein			PF00370||PF02782	FGGY family of carbohydrate kinases, N-terminal domain||FGGY family of carbohydrate kinases, C-terminal domain	KOG2517	METABOLISM	Carbohydrate transport and metabolism	Ribulose kinase and related carbohydrate kinases	Ribulose kinase and related carbohydrate kinases (50770)	glycerol kinase	8.15	10.9233	8.255	23.82	27.385	22.045	9.87	10.77	8.88	18.645	20.99	30.415	3.826	8.115	6.88333	18.6433	18.1967	25.0833	4.3131	0.545008	2.89207	20.8031	3.2739	10.3591	4.62695	3.57291	2.786
Phatr3_EG02351	303704	purple			1.22258	0.943474	KOG Class Carbohydrate		1	signal peptide	"hydrolase activity, hydrolyzing O-glycosyl compounds||carbohydrate metabolic process"	"alpha subunit of glucosidase; K05546 alpha 1,3-glucosidase [EC:3.2.1.84]"	"alpha 1,3-glucosidase [EC:3.2.1.84]"	N-Glycan biosynthesis || Protein processing in endoplasmic reticulum	PF01055||PF13802	Glycosyl hydrolases family 31||Galactose mutarotase-like	KOG1066	METABOLISM	Carbohydrate transport and metabolism	Glucosidase II catalytic (alpha) subunit and related enzymes, glycosyl hydrolase family 31	Glucosidase II catalytic (alpha) subunit and related enzymes, glycosyl hydrolase family 31 (50836)		39.0667	53.1433	45.64	43.79	49.335	42.78	37.0567	41.4967	40.295	41.385	49.865	44.385	30.546	34.2625	43.0733	35.1367	38.4033	37.7467	9.53294	15.6214	5.671	7.5519	0.912168	0.933381	4.57813	10.8694	6.7953
Phatr3_J51242	311252	cyan	LiUP	LiUP	0.914802	2.36852	KOG Class Carbohydrate		0	other localisation		hypothetical protein; K00856 adenosine kinase [EC:2.7.1.20]	adenosine kinase [EC:2.7.1.20]	Purine metabolism	PF00294	pfkB family carbohydrate kinase	KOG2854	METABOLISM	Carbohydrate transport and metabolism	Possible pfkB family carbohydrate kinase	Possible pfkB family carbohydrate kinase (51242)		132.673	706.927	675.225	169.925	112.68	94.935	156.063	485.52	644.385	200.25	202.85	94.45	338.47	541.005	423.19	416.873	154.58	133.797	68.8407	206.315	29.5076	79.401	41.8749	22.0122	32.8894	223.583	530.266
Phatr3_J51570	309467	turquoise	LiUP	LiUP	0.890608	1.85486	KOG Class Carbohydrate		0	other localisation	"cytoplasm||DNA repair||DNA recombination||cellular response to DNA damage stimulus||hydrolase activity, acting on ester bonds"	RNAse-H; hypothetical protein; K07447 putative holliday junction resolvase [EC:3.1.-.-]	putative holliday junction resolvase [EC:3.1.-.-]		PF03652	Uncharacterised protein family (UPF0081)	KOG0228	METABOLISM	Carbohydrate transport and metabolism	Beta-fructofuranosidase (invertase)	Beta-fructofuranosidase (invertase) (51570)	RNAse H-fold protein YqgF||_GAP_	127.077	65.73	59.165	36.56	48.785	25.26	113.23	92.2067	50.57	46.29	44.16	70.35	133.592	86.5925	46.18	52.0133	73.44	39.6033	59.4841	5.3436	16.4685	28.355	20.0606	3.54968	87.7616	42.2381	34.6907
Phatr3_J52108	306358	brown	DaUP	DaUP	1.22743	0.414539	KOG Class Carbohydrate		1	signal peptide	"hydrolase activity, hydrolyzing O-glycosyl compounds||alpha-mannosidase activity||carbohydrate metabolic process||mannose metabolic process||zinc ion binding||mannosidase activity"	glycosyl hydrolase/mannosidase; K01191 alpha-mannosidase [EC:3.2.1.24]	alpha-mannosidase [EC:3.2.1.24]	Other glycan degradation	PF01074||PF07748||PF09261	Glycosyl hydrolases family 38 N-terminal domain||Glycosyl hydrolases family 38 C-terminal domain||Alpha mannosidase, middle domain	KOG1959	METABOLISM	Carbohydrate transport and metabolism	Glycosyl hydrolase, family 38 - alpha-mannosidase	Glycosyl hydrolase, family 38 - alpha-mannosidase (52108)		5.60667	11.1767	13.22	21.38	21.725	21.495	7.66	6.66	11.84	19.15	20.525	19.58	2.31	7.76	12.7633	20.38	15.3767	16.95	3.23186	0.204287	0.721249	5.671	1.53442	2.87792	7.9283	0.978928	2.95571
Phatr3_J52248	310596	NULL		LiUP	1.30106	1.18884	KOG Class Carbohydrate		1	mitochondrion	"hydrolase activity, hydrolyzing O-glycosyl compounds||alpha-mannosidase activity||Golgi stack||carbohydrate metabolic process||mannose metabolic process||zinc ion binding||alpha-1,6-mannosylglycoprotein 2-beta-N-acetylglucosaminyltransferase activity||oligosaccharide biosynthetic process||mannosidase activity||integral component of membrane"	GI24010 gene product from transcript GI24010-RA; K01231 alpha-mannosidase II [EC:3.2.1.114]	alpha-mannosidase II [EC:3.2.1.114]	N-Glycan biosynthesis || Various types of N-glycan biosynthesis	PF01074||PF05060||PF07748||PF09261	Glycosyl hydrolases family 38 N-terminal domain||N-acetylglucosaminyltransferase II (MGAT2)||Glycosyl hydrolases family 38 C-terminal domain||Alpha mannosidase, middle domain	KOG1958	METABOLISM	Carbohydrate transport and metabolism	Glycosyl hydrolase, family 38 - alpha-mannosidase	Glycosyl hydrolase, family 38 - alpha-mannosidase (52248)		11.12	8.34333	9.435	9.67	10.37	5.45	10.19	6.42667	7.35	6.585	8.695	6.27	5.504	7.2875	9.84667	5.49333	5.93	5.16667	2.76805	1.26057	2.2981	7.45291	2.57387	0.0282843	4.28284	1.89381	3.37997
Phatr3_J54536	306107	brown	DaUP	DaUP	1.04654	0.389408	KOG Class Carbohydrate		0	signal anchor	glucosylceramidase activity||sphingolipid metabolic process	hypothetical protein; K01201 glucosylceramidase [EC:3.2.1.45]	glucosylceramidase [EC:3.2.1.45]	Other glycan degradation || Sphingolipid metabolism || Lysosome	PF02055	O-Glycosyl hydrolase family 30	KOG2566	METABOLISM	Carbohydrate transport and metabolism	Beta-glucocerebrosidase	Beta-glucocerebrosidase (54536)		8.43667	14.3967	14.275	35.2	23.505	26.59	5.60333	20.1867	13.425	30.705	21.575	28.985	5.492	13.395	10.4033	29.2433	34.6733	26.3233	4.10117	3.82053	2.2981	4.94975	5.12652	0.46669	4.37592	2.75228	7.13471
Phatr3_J54599	304187	NULL	LoFe-UP		1.44386	0.786997	KOG Class Carbohydrate		1	signal anchor	protein glycosylation||fucosyltransferase activity||membrane	Alpha--fucosyltransferase; hypothetical protein			PF00852	Glycosyltransferase family 10 (fucosyltransferase)	KOG2619	METABOLISM	Carbohydrate transport and metabolism	Fucosyltransferase	Fucosyltransferase (54599)		8.43333	8.76333	8.495	6.895	13.085	12.815	7.16667	8.04	7.315	6.015	9.305	13.105	4.37	5.4975	7.60667	6.70667	6.66667	7.91333	1.73771	1.59205	1.27986	1.06773	2.21324	0.516188	5.88904	1.86598	0.148492
Phatr3_J54787	308560	yellow			1.17429	0.788672	KOG Class Carbohydrate		0	other localisation	"UDP-glucose:glycoprotein glucosyltransferase activity||protein glycosylation||transferase activity, transferring glycosyl groups"	udp-glucose glycoprotein:glucosyltransferase ; K11718 UDP-glucose:glycoprotein glucosyltransferase [EC:2.4.1.-]	UDP-glucose:glycoprotein glucosyltransferase [EC:2.4.1.-]	Protein processing in endoplasmic reticulum	PF01501||PF06427	Glycosyl transferase family 8||UDP-glucose:Glycoprotein Glucosyltransferase	KOG1879	METABOLISM	Carbohydrate transport and metabolism	UDP-glucose:glycoprotein glucosyltransferase	UDP-glucose:glycoprotein glucosyltransferase (54787)		20.5867	20.25	22.055	21.195	33.745	19.975	21.03	19.8533	14.475	22.225	33.8	19.04	13.68	19.45	18.27	21.4067	24.2567	18.94	7.64223	2.49141	0.615183	6.34275	2.17082	9.11461	6.03625	0.125033	2.67993
Phatr3_J54844	308691	NULL			1.28664	1.18229	KOG Class Carbohydrate		1	signal anchor	Golgi membrane||protein glycosylation||acetylglucosaminyltransferase activity	"alpha-1,3-mannosyl-glycoprotein beta-1,2-N-acetylglucosaminyltransferase; K00726 alpha-1,3-mannosyl-glycoprotein beta-1,2-N-acetylglucosaminyltransferase [EC:2.4.1.101]"	"alpha-1,3-mannosyl-glycoprotein beta-1,2-N-acetylglucosaminyltransferase [EC:2.4.1.101]"	N-Glycan biosynthesis || Various types of N-glycan biosynthesis	PF03071	GNT-I family	KOG1413	METABOLISM	Carbohydrate transport and metabolism	N-acetylglucosaminyltransferase I	N-acetylglucosaminyltransferase I (54844)		5.72333	6.60333	8.495	6.435	5.91	4.235	5.49667	7.68	6.695	6.31	3.955	5.795	5.324	4.0675	5.65667	5.99	4.67333	2.83667	0.965729	0.876888	2.77893	4.20729	2.6163	0.176777	0.360185	3.33928	2.45366
Phatr3_J5629	305518	black	LoFe-UP	LoFe-UP+LiUP	1.9629	1.20602	KOG Class Carbohydrate		1	signal peptide					PF00300	Histidine phosphatase superfamily (branch 1)	KOG0235	METABOLISM	Carbohydrate transport and metabolism	Phosphoglycerate mutase	Phosphoglycerate mutase (5629)	phosphoglycerate mutase 1 family||_GAP_	25.5033	38.09	31.52	21.695	34.63	26.27	37.1633	19.61	20.83	16.81	27.125	22.04	12.842	13.235	22.3967	14.75	10.4367	10.5367	9.18584	13.599	3.91737	6.80944	9.07925	2.95571	27.2615	5.45957	1.69706
Phatr3_J8982	307024	red			1.20919	0.990671	KOG Class Carbohydrate		0	mitochondrion					PF00300	Histidine phosphatase superfamily (branch 1)	KOG0235	METABOLISM	Carbohydrate transport and metabolism	Phosphoglycerate mutase	Phosphoglycerate mutase (8982)	phosphoglycerate mutase 1 family||_GAP_	43.1767	17.3167	12.925	24.045	34.735	24.99	63.24	16.59	12.66	20.57	26.805	32.59	31.02	14.79	16.9833	17.2767	28.3033	31.3367	8.34776	3.29388	3.92444	19.4384	4.77297	12.5865	62.7076	4.11902	5.41644
Phatr3_J9115	307000	NULL	DaUP		1.00961	0.670966	KOG Class Carbohydrate		0	other localisation	carbohydrate metabolic process||methyltransferase activity||isomerase activity	hypothetical protein			PF01263||PF05891	Aldose 1-epimerase||AdoMet dependent proline di-methyltransferase	KOG1604	METABOLISM	Carbohydrate transport and metabolism	Predicted mutarotase	Predicted mutarotase (9115)		6.82	11.4467	10.845	11.225	17.025	11.96	8.85333	9.99667	9.5	16.145	19.675	11.56	8.504	11.2	9.97667	15.6267	15.5	10.8167	1.8625	3.04828	1.88798	6.41346	1.7607	3.16784	2.50532	2.90517	0.523259
Phatr3_J9570	309077	brown			1.04996	0.845032	KOG Class Carbohydrate		0	other localisation	hydrolase activity	hypothetical protein			PF00149||PF12850	Calcineurin-like phosphoesterase||Calcineurin-like phosphoesterase superfamily domain	KOG1378	METABOLISM	Carbohydrate transport and metabolism	Purple acid phosphatase	Purple acid phosphatase (9570)		18.42	40.6933	30.68	34.4	31.855	38.57	24.09	31.4767	30.31	36.545	39.145	32.29	18.984	35.495	35.6267	34.6367	29.6433	33.4267	11.5643	6.20388	7.11349	6.95793	5.39522	5.33159	11.2652	3.38475	7.0145
Phatr3_J9724	307512	grey		HiFe-UP+LiUP	0.890763	1.29328	KOG Class Carbohydrate		9	signal anchor	phospho-N-acetylmuramoyl-pentapeptide-transferase activity||integral component of membrane	hypothetical protein; K01001 UDP-N-acetylglucosamine--dolichyl-phosphate N-acetylglucosaminephosphotransferase [EC:2.7.8.15]	UDP-N-acetylglucosamine--dolichyl-phosphate N-acetylglucosaminephosphotransferase [EC:2.7.8.15]	N-Glycan biosynthesis	PF00953	Glycosyl transferase family 4	KOG2788	METABOLISM	Carbohydrate transport and metabolism	Glycosyltransferase	Glycosyltransferase (9724)		28.4	54.6867	64.735	40.4	38.025	36.945	36.19	46.52	58.915	52.17	50.14	36.33	43.3	62.975	82.4667	54.0367	34.32	24.6267	9.47612	12.4545	24.4871	1.79605	10.9107	6.00334	5.50828	13.5883	6.28618
Phatr3_J9956	307426	cyan			1.38724	1.10314	KOG Class Carbohydrate		0	other localisation		hypothetical protein			PF00300	Histidine phosphatase superfamily (branch 1)	KOG4754	METABOLISM	Carbohydrate transport and metabolism	Predicted phosphoglycerate mutase	Predicted phosphoglycerate mutase (9956)		31.1233	74.4167	75.18	59.83	33.025	33.635	27.61	60.4133	70.415	53.035	36.58	31.31	10.02	35.395	63.29	49.6033	33.7533	35.76	15.2045	11.0188	14.0714	10.0551	6.13062	6.73873	9.91101	15.1869	26.1135
Phatr3_EG01765	304965	NULL	DaUP		1.26334	0.597281	KOG Class Carbohydrate		0	other localisation		phosphoglycerate mutase (EC:5.4.2.1)			PF00300	Histidine phosphatase superfamily (branch 1)	KOG0235	METABOLISM	Carbohydrate transport and metabolism	Phosphoglycerate mutase	Phosphoglycerate mutase ()		9.28	7.92	4.935	11.775	10.285	16.95	8.56	8.76333	5.685	11.11	8.34	13.125	4.676	5.925	5.81333	8.28	10.9767	12.2667	4.24654	1.333	3.0052	7.27613	1.59099	12.8693	3.24066	5.41716	4.60327
Phatr3_EG01219	308457	brown	DaUP		1.14882	0.564925	KOG Class Carbohydrate		1	other localisation	"cell wall macromolecule catabolic process||glucan endo-1,3-beta-glucanase activity, C-3 substituted reducing group||glucan endo-1,4-beta-glucanase activity, C-3 substituted reducing group"	hypothetical protein			PF03639	Glycosyl hydrolase family 81	KOG2254	METABOLISM	Carbohydrate transport and metabolism	Predicted endo-1,3-beta-glucanase	Predicted endo-1,3-beta-glucanase ()		14.87	17.09	16.41	20.375	31.325	34.48	17.0267	12.4767	13.945	19.27	23.465	28.22	13.166	11.49	13.44	22.5867	22.34	26.0967	5.32138	3.9126	2.36174	4.60327	1.95869	2.17789	10.3871	3.35238	3.95273
Phatr3_EG00407	306797	blue	LoFe-UP		1.38332	0.790346	KOG Class Carbohydrate		1	signal anchor	"integral component of membrane||transferase activity, transferring hexosyl groups"	hypothetical protein			PF03314||PF05637	Protein of unknown function, DUF273||galactosyl transferase GMA12/MNN10 family	KOG4748	METABOLISM	Carbohydrate transport and metabolism	Subunit of Golgi mannosyltransferase complex	Subunit of Golgi mannosyltransferase complex ()		25.9533	18.14	13.235	23.86	27.57	24.07	20.4233	17.55	12.88	18.98	21.205	22.765	14.932	11.2525	12.3833	18.47	15.1067	18.1267	3.63369	1.36297	4.5467	12.3744	5.48715	8.25901	4.61047	6.32958	6.51952
Phatr3_J49948	303148	NULL			1.22846	0.746913	KOG Class Carbohydrate		1	signal anchor		hypothetical protein					KOG2246	METABOLISM	Carbohydrate transport and metabolism	Galactosyltransferases	Galactosyltransferases ()		3.63667	7.05	8.005	8.725	9.58	6.985	5.33667	5.97	9.32	8.705	6.995	9.56	1.908	5.52	9.95333	9.81667	6.75667	3.98667	1.08491	2.76566	0.190919	3.1042	0.0848528	0.502046	3.194	3.53548	4.79418
Phatr3_EG00115	311350	NULL	LoFe-UP		1.82051	1.20208	KOG Class Carbohydrate		0	other localisation	"protein glycosylation||galactosyltransferase activity||membrane||transferase activity, transferring glycosyl groups"	"galactosyltransferase, putative (EC:2.4.1.62)"			PF01762||PF02434	Galactosyltransferase||Fringe-like	KOG2287	METABOLISM	Carbohydrate transport and metabolism	Galactosyltransferases	Galactosyltransferases ()		10.5067	9.55667	9.445	9.05	10.09	6.62	10.97	7.17333	6.395	5.085	5.95	7.32	2.998	3.8275	9.10667	5.03333	3.47667	4.49	1.89088	0.661085	3.50018	10.1823	1.62635	5.38815	8.91569	3.50609	6.04576
[truncated: 609 more rows]
[truncated: 58 more columns]
